# Supplementary material for: Antagonistic interactions between phage and host factors control arbitrium lysis–lysogeny decision
Source: Nat Microbiol. 2024 Jan 4;9(1):161–72. doi: 10.1038/s41564-023-01550-4 (PMC10769878; doi:10.1038/s41564-023-01550-4)
Supplement: Supplementary file 3 — Source data for Supplementary Figs. 5 and 6. [file 41564_2023_1550_MOESM3_ESM.xlsx]

## Sheet: Source Data Supplementary Fig 5
Source data Suplementary Fig. 5. Unprocessed gel of competition assays by native gel
									Lane 1: MazE
									Lane 2: MazF
									Lane 3: AimX
									Lane 4: MazF+AimX
									Lane 5: MazE+MazF
									Lane 6: MazE+MazF+AimX mixed just before gel loading
									Lane 7:MazE+MazF+AimX incubated 5 minutes before gel loading
									Lane 8:MazE+MazF+AimX incubated 10 minutes before gel loading
									Lane 9:MazE+MazF+AimX incubated 20 minutes before gel loading

## Sheet: Source Data SupplementaryFig 6
Source Data for Supplementary Fig. 6. Circular dichroism (CD) spectrum of recombinant MazE
Wavelength (nm)	CD [mdeg]	HT [V]	ABSORBANCE
275	0.226103	316.142	0.0241137
274.8	0.251867	316.251	0.0243015
274.6	0.190859	316.336	0.0244251
274.4	0.128619	316.421	0.0244726
274.2	0.116747	316.508	0.0246281
274	0.115315	316.591	0.0247061
273.8	-0.0740213	316.684	0.0248803
273.6	-0.023063	316.793	0.0250188
273.4	-0.136973	316.9	0.0251032
273.2	-0.217312	317.011	0.0251416
273	-0.200301	317.152	0.0251717
272.8	-0.257749	317.286	0.0251208		Experimental Information
272.6	-0.169997	317.435	0.0251614		TITLE	MazE 27uM-fosfato
272.4	-0.341177	317.561	0.025258		ORIGIN	JASCO
272.2	-0.185687	317.679	0.0252551		DELTAX	-0.2
272	-0.0934514	317.776	0.025228		XUNITS	NANOMETERS
271.8	0.0523451	317.869	0.0251778		YUNITS	CD [mdeg]
271.6	0.147931	317.949	0.0251538		Y2UNITS	HT [V]
271.4	0.103413	318.033	0.0251163		Y3UNITS	ABSORBANCE
271.2	0.247942	318.125	0.0251918		FIRSTX	275
271	0.282295	318.2	0.025104		LASTX	200
270.8	0.484153	318.297	0.0249644		NPOINTS	376
270.6	0.379247	318.405	0.024992		FIRSTY	0.2261
270.4	0.264084	318.547	0.025017		MAXY	11.4925
270.2	0.183698	318.693	0.0250694		MINY	-79.0266
270	0.111556	318.846	0.0250345
269.8	0.0219144	318.991	0.024993
269.6	0.00700262	319.14	0.0250083
269.4	0.0645957	319.278	0.0250538
269.2	-0.0869369	319.404	0.0249817
269	-0.0751682	319.519	0.0250771
268.8	-0.00423896	319.615	0.0249409
268.6	-0.0312208	319.722	0.0249745
268.4	0.0276651	319.836	0.0250469
268.2	0.124467	319.965	0.0252089
268	0.0925148	320.096	0.0251733
267.8	-0.0626484	320.23	0.0251429
267.6	-0.091478	320.361	0.0252755
267.4	0.023782	320.484	0.0252908
267.2	0.0643062	320.606	0.0252203
267	0.163486	320.736	0.0251387
266.8	-0.0157587	320.855	0.0250334
266.6	0.0518899	321	0.0248783
266.4	0.115771	321.14	0.0247979
266.2	0.166696	321.28	0.0248414
266	0.165518	321.448	0.0248074
265.8	0.287113	321.598	0.024799
265.6	0.242726	321.759	0.0247465
265.4	0.340317	321.915	0.024555
265.2	0.312874	322.048	0.0245867
265	0.361261	322.201	0.0246288
264.8	0.21022	322.341	0.0247495
264.6	0.230549	322.497	0.0246365
264.4	0.230618	322.622	0.0245721
264.2	0.191132	322.726	0.0244125
264	0.277255	322.828	0.0245402
263.8	0.176646	322.937	0.0245785
263.6	0.161774	323.042	0.0247397
263.4	0.0833012	323.136	0.0246924
263.2	0.160776	323.254	0.024661
263	0.191164	323.361	0.0246979
262.8	0.108638	323.497	0.0246707
262.6	0.12165	323.656	0.0247618
262.4	0.0639583	323.814	0.0246007
262.2	0.0637319	323.984	0.024601
262	0.133346	324.142	0.0245278
261.8	0.154033	324.3	0.0244349
261.6	0.0948037	324.455	0.0243295
261.4	0.271949	324.605	0.02427
261.2	0.354092	324.773	0.0240134
261	0.378502	324.936	0.0240824
260.8	0.344047	325.113	0.0241286
260.6	0.213717	325.242	0.0240692
260.4	0.120914	325.391	0.0240636
260.2	0.12619	325.515	0.0239967
260	0.126492	325.621	0.023934
259.8	0.0319286	325.743	0.0238336
259.6	-0.0887346	325.872	0.023876
259.4	-0.203011	326.008	0.0237824
259.2	-0.104936	326.175	0.0236923
259	-0.112147	326.339	0.0236545
258.8	-0.0266606	326.539	0.023645
258.6	-0.0716634	326.739	0.0236796
258.4	0.0433763	326.957	0.0237812
258.2	0.0121384	327.101	0.0238499
258	0.105779	327.238	0.0238354
257.8	0.13245	327.345	0.0239028
257.6	0.0910909	327.424	0.0237799
257.4	0.0591091	327.478	0.0237003
257.2	0.0338399	327.531	0.0236891
257	-0.0114296	327.593	0.0235895
256.8	0.0943296	327.691	0.023617
256.6	0.107721	327.811	0.0235562
256.4	0.0487577	327.954	0.0236405
256.2	-0.117742	328.112	0.0235289
256	-0.141197	328.303	0.0234276
255.8	-0.216122	328.471	0.0234613
255.6	-0.152996	328.635	0.0233132
255.4	-0.128816	328.788	0.0232583
255.2	-0.30043	328.917	0.0230456
255	-0.317036	329.016	0.0229318
254.8	-0.180593	329.095	0.0229028
254.6	-0.10668	329.175	0.0229037
254.4	-0.0494609	329.253	0.0230304
254.2	0.0697084	329.325	0.0230276
254	-0.0131381	329.402	0.0231554
253.8	-0.195107	329.482	0.0232594
253.6	-0.176969	329.575	0.0233704
253.4	-0.26454	329.647	0.0233395
253.2	-0.298871	329.729	0.0232431
253	-0.363969	329.814	0.0231915
252.8	-0.423833	329.894	0.0230305
252.6	-0.556503	329.964	0.0230061
252.4	-0.461564	330.039	0.0228807
252.2	-0.380772	330.111	0.0227367
252	-0.463274	330.184	0.0227062
251.8	-0.364976	330.247	0.0226158
251.6	-0.345618	330.306	0.0226821
251.4	-0.188099	330.336	0.0226997
251.2	-0.303709	330.345	0.02261
251	-0.30643	330.354	0.022611
250.8	-0.355573	330.37	0.0226437
250.6	-0.279267	330.383	0.0224825
250.4	-0.338361	330.408	0.0223996
250.2	-0.359484	330.455	0.0224398
250	-0.445507	330.507	0.0224693
249.8	-0.373624	330.557	0.0225091
249.6	-0.475666	330.614	0.0225165
249.4	-0.531582	330.665	0.0225916
249.2	-0.516749	330.689	0.0226182
249	-0.541323	330.702	0.0228469
248.8	-0.631966	330.705	0.0229808
248.6	-0.488167	330.681	0.0231661
248.4	-0.467311	330.656	0.023191
248.2	-0.57688	330.635	0.0232856
248	-0.54083	330.617	0.0234175
247.8	-0.545485	330.599	0.0234514
247.6	-0.571471	330.593	0.0235295
247.4	-0.627223	330.579	0.0236849
247.2	-0.444858	330.574	0.0237925
247	-0.610118	330.579	0.023798
246.8	-0.6557	330.584	0.0239461
246.6	-0.754528	330.592	0.024009
246.4	-0.758332	330.62	0.0241375
246.2	-0.80547	330.638	0.0244034
246	-0.895224	330.662	0.0246838
245.8	-1.00185	330.675	0.0247775
245.6	-1.33369	330.673	0.024962
245.4	-1.42579	330.668	0.0253174
245.2	-1.57783	330.658	0.0257582
245	-1.7814	330.641	0.0260944
244.8	-1.8991	330.62	0.026429
244.6	-2.04485	330.582	0.0266907
244.4	-2.02128	330.562	0.0270501
244.2	-2.08747	330.544	0.027397
244	-2.28826	330.543	0.0278317
243.8	-2.34376	330.55	0.0282575
243.6	-2.47615	330.552	0.0286743
243.4	-2.56933	330.56	0.0291132
243.2	-2.62666	330.578	0.0297252
243	-2.92914	330.594	0.0303723
242.8	-3.22078	330.612	0.0310108
242.6	-3.56452	330.638	0.0317002
242.4	-3.73013	330.67	0.0325101
242.2	-3.95368	330.715	0.0332246
242	-4.12122	330.778	0.0339658
241.8	-4.32657	330.839	0.0347493
241.6	-4.71104	330.897	0.0355478
241.4	-4.85338	330.974	0.0364357
241.2	-4.93352	331.056	0.037307
241	-5.15649	331.136	0.0382845
240.8	-5.39503	331.245	0.0395754
240.6	-5.63268	331.365	0.0407319
240.4	-6.00281	331.464	0.0418983
240.2	-6.30863	331.606	0.0434005
240	-6.5088	331.736	0.0446988
239.8	-6.95929	331.884	0.0461426
239.6	-7.49521	332.055	0.0478913
239.4	-7.88557	332.245	0.0496679
239.2	-8.34541	332.454	0.0517904
239	-8.84031	332.676	0.053948
238.8	-9.26041	332.917	0.0560591
238.6	-9.83353	333.171	0.0582405
238.4	-9.99954	333.381	0.0598341
238.2	-10.3683	333.607	0.0616809
238	-10.6375	333.883	0.0638511
237.8	-11.0092	334.152	0.0661614
237.6	-11.5013	334.388	0.067948
237.4	-11.9997	334.66	0.0701399
237.2	-12.4587	334.901	0.0722089
237	-13.1592	335.216	0.0749215
236.8	-13.6563	335.525	0.0775509
236.6	-14.2989	335.836	0.0802214
236.4	-14.8312	336.121	0.082681
236.2	-15.6208	336.454	0.0854687
236	-16.134	336.759	0.0880744
235.8	-16.7767	337.127	0.091394
235.6	-17.4548	337.511	0.0947282
235.4	-17.923	337.855	0.0975557
235.2	-18.4749	338.257	0.100914
235	-19.3718	338.659	0.104361
234.8	-20.3595	339.08	0.107894
234.6	-21.0559	339.508	0.111531
234.4	-21.8225	339.899	0.114709
234.2	-22.6534	340.35	0.118389
234	-23.6815	340.865	0.122478
233.8	-24.5333	341.339	0.12623
233.6	-25.4443	341.834	0.130182
233.4	-26.39	342.339	0.134079
233.2	-27.3221	342.915	0.138628
233	-28.6253	343.586	0.143819
232.8	-29.5136	344.13	0.148106
232.6	-30.6314	344.767	0.152961
232.4	-31.7109	345.419	0.157909
232.2	-32.4345	345.841	0.161077
232	-33.2409	346.252	0.164412
231.8	-33.8818	346.66	0.167654
231.6	-34.6502	347.078	0.17107
231.4	-35.5604	347.616	0.17543
231.2	-36.2324	348.017	0.178653
231	-37.2148	348.545	0.183098
230.8	-38.4069	349.139	0.187955
230.6	-39.4093	349.669	0.192259
230.4	-40.5996	350.178	0.196521
230.2	-41.6368	350.723	0.201064
230	-42.8528	351.269	0.205638
229.8	-43.7835	351.821	0.210059
229.6	-45.0513	352.395	0.214583
229.4	-46.2456	352.98	0.218899
229.2	-47.2726	353.578	0.223248
229	-48.4466	354.189	0.227951
228.8	-49.4244	354.824	0.232623
228.6	-50.5773	355.459	0.236913
228.4	-51.658	356.12	0.241424
228.2	-52.6293	356.776	0.245972
228	-53.6861	357.434	0.250336
227.8	-54.6823	358.096	0.254969
227.6	-55.6752	358.825	0.260124
227.4	-56.4734	359.478	0.264743
227.2	-57.3538	360.13	0.269265
227	-58.0288	360.702	0.273362
226.8	-58.7713	361.346	0.278064
226.6	-59.7101	361.98	0.282594
226.4	-60.3591	362.544	0.286686
226.2	-61.3296	363.27	0.291865
226	-62.0378	363.922	0.296375
225.8	-62.5436	364.585	0.300934
225.6	-63.4317	365.322	0.305903
225.4	-64.0784	365.999	0.310694
225.2	-64.6058	366.597	0.314741
225	-65.1835	367.286	0.319363
224.8	-65.8082	367.977	0.324059
224.6	-66.2868	368.677	0.328792
224.4	-66.7447	369.281	0.333074
224.2	-67.4007	369.972	0.337918
224	-67.9675	370.675	0.34284
223.8	-68.6136	371.463	0.348327
223.6	-69.1614	372.169	0.353188
223.4	-69.6884	372.98	0.358709
223.2	-70.1084	373.716	0.363748
223	-70.5493	374.461	0.368699
222.8	-70.7852	375.12	0.37301
222.6	-70.9513	375.872	0.378079
222.4	-71.1538	376.531	0.382507
222.2	-71.4057	377.29	0.387619
222	-71.5638	378.049	0.392889
221.8	-71.8513	378.811	0.398058
221.6	-72.0009	379.573	0.403088
221.4	-71.9539	380.347	0.408552
221.2	-72.1451	381.133	0.414095
221	-72.5177	381.934	0.419577
220.8	-72.6577	382.851	0.425868
220.6	-72.7726	383.693	0.431617
220.4	-72.6691	384.655	0.437957
220.2	-72.571	385.64	0.444524
220	-72.651	386.534	0.450672
219.8	-72.7031	387.441	0.456577
219.6	-72.6798	388.351	0.462396
219.4	-72.3745	389.278	0.468533
219.2	-72.1501	390.101	0.474105
219	-72.0431	391.031	0.480347
218.8	-71.8851	391.974	0.486682
218.6	-72.0343	392.933	0.493228
218.4	-71.9946	393.784	0.498969
218.2	-71.9225	395.014	0.507336
218	-71.8068	396.147	0.515336
217.8	-71.6922	397.432	0.524122
217.6	-71.5405	398.631	0.531905
217.4	-71.5935	399.851	0.539996
217.2	-71.5112	400.814	0.546393
217	-71.3597	401.934	0.553919
216.8	-71.2568	402.924	0.560574
216.6	-71.0516	404.074	0.568106
216.4	-70.9828	405.24	0.57588
216.2	-70.9873	406.277	0.582768
216	-70.8943	407.481	0.591012
215.8	-70.8042	408.553	0.598431
215.6	-70.6616	409.805	0.60705
215.4	-70.4261	411.082	0.615922
215.2	-70.276	412.234	0.623843
215	-70.1108	413.577	0.633211
214.8	-70.1009	414.962	0.642948
214.6	-70.0436	416.195	0.651611
214.4	-70.0129	417.634	0.661729
214.2	-70.0206	419.116	0.672066
214	-70.0809	420.635	0.682746
213.8	-69.8828	422.205	0.693717
213.6	-69.8927	423.628	0.703558
213.4	-69.8896	425.275	0.715015
213.2	-69.9976	426.982	0.726705
213	-70.19	428.739	0.738696
212.8	-70.5412	430.568	0.751219
212.6	-70.5759	432.45	0.763892
212.4	-70.7884	434.398	0.777127
212.2	-71.2696	436.906	0.793961
212	-71.7369	439.516	0.811562
211.8	-72.1617	441.693	0.82598
211.6	-72.3942	443.653	0.838908
211.4	-72.6772	445.655	0.852112
211.2	-73.0741	447.406	0.863747
211	-73.4185	449.491	0.877621
210.8	-73.9904	451.955	0.893806
210.6	-74.4022	454.499	0.91056
210.4	-75.097	457.489	0.930222
210.2	-75.6439	460.235	0.948264
210	-76.1074	462.716	0.964653
209.8	-76.5763	466.026	0.98638
209.6	-76.76	469.118	1.00627
209.4	-77.1622	472.772	1.02953
209.2	-77.5806	476.571	1.05348
209	-77.7648	480.084	1.0754
208.8	-78.0317	483.699	1.0978
208.6	-78.5289	487.442	1.12063
208.4	-78.9167	491.82	1.14712
208.2	-78.8898	495.859	1.17155
208	-78.8904	500.02	1.1966
207.8	-79.0266	504.312	1.22212
207.6	-78.3038	508.755	1.24827
207.4	-78.0118	513.339	1.27518
207.2	-77.4054	518.081	1.30282
207	-76.4844	522.998	1.33115
206.8	-74.9673	528.69	1.36367
206.6	-74.7058	533.944	1.39324
206.4	-73.2282	540.066	1.42723
206.2	-72.0752	545.717	1.45837
206	-70.6054	551.594	1.49037
205.8	-69.3928	557.727	1.52323
205.6	-67.9692	564.889	1.56095
205.4	-66.8572	571.502	1.59539
205.2	-65.1308	578.398	1.63088
205	-62.5852	586.474	1.67167
204.8	-61.0297	593.946	1.70899
204.6	-58.7234	600.702	1.74234
204.4	-56.5066	608.65	1.78093
204.2	-55.2155	616.854	1.82028
204	-52.8542	625.387	1.86064
203.8	-49.478	634.251	1.90198
203.6	-46.404	644.616	1.94918
203.4	-43.8509	654.143	1.992
203.2	-40.9565	664.027	2.03562
203	-38.7421	674.262	2.0799
202.8	-36.557	683.541	2.11932
202.6	-33.2565	694.471	2.16516
202.4	-28.0291	705.767	2.21153
202.2	-25.4487	717.427	2.25838
202	-23.5595	729.497	2.30585
201.8	-20.2679	741.961	2.35368
201.6	-16.4372	754.776	2.40172
201.4	-11.2001	768.021	2.45012
201.2	-7.01122	783.359	2.50474
201	-2.4472	799.191	2.55934
200.8	0.124564	815.507	2.61371
200.6	1.45516	830.465	2.66214
200.4	4.35635	845.723	2.71051
200.2	8.6512	861.299	2.7589
200	11.4925	879.056	2.81276
##### Extended Information
[Comments]
Sample name	MazE 27uM dig fosfato 3Ago23
Comment
User
Division
Company	Principe Felipe
[Detailed Information]
Creation date	2023-08-03 11:00:00
Data array type	Linear data array * 3
Horizontal axis	Wavelength [nm]
Vertical axis(1)	CD [mdeg]
Vertical axis(2)	HT [V]
Vertical axis(3)	Abs
Start	275 nm
End	200 nm
Data interval	0,2 nm
Data points	376
[Measurement Information]
Instrument name	J-1500
Model name	J-1500
Serial No.	A038861638
Detector	PM-539
Detector S/N	A038861638
Lock-in amp.	X mode
HT volt	Auto
Accessory	PTC-517
Accessory S/N	B020361646
Temperature	24.92 C
Control sensor	Holder
Monitor sensor	Holder
Start Mode	Keep target temperature +/-0.10 deg C while 10 seconds
Measurement date	2023-08-03 11:00:00
CD Overload detect	372
Photometric mode	CD, HT, Abs
Measure range	275 - 200 nm
Data pitch	0.2 nm
CD scale	2000 mdeg/1.0 dOD
FL scale	2000 mdeg/1.0 dOD
D.I.T.	1 sec
Bandwidth	1.00 nm
Start mode	Immediately
Scanning mode	Continuous
Scanning speed	100 nm/min
Baseline correction	Baseline
Shutter control	Auto
Accumulations	15
N2 Flowmeter	Manual
Concentration	0.0625 (w/v)%
Solvent	MQ
