# Supplementary material for: Antagonistic interactions between phage and host factors control arbitrium lysis–lysogeny decision
Source: Nat Microbiol. 2024 Jan 4;9(1):161–72. doi: 10.1038/s41564-023-01550-4 (PMC10769878; doi:10.1038/s41564-023-01550-4)
Supplement: Supplementary file 4 — Source Data Fig. 1 Source data. Source Data Fig. 2 Source data. Source Data Fig. 3 Source data. Source Data Fig. 4 Source Data Fig. 5 Source Data Extended Data Fig. 1 Source Data Extended Data Fig. 2 Source data. Source Data Extended Data Fig. 3 Source data. Source Data Extended Data Fig. 4 Source data. Source Data Extended Data Fig. 5 Source data. [file 41564_2023_1550_MOESM4_ESM.xlsx]

## Sheet: Source Data Fig 1
Source Data for Fig 1a. Beta-galactosidase expression (miller units) measured 1h after induction of the pSpank promoter (1 mM IPTG); Results of 3 independent replicates
Strain:	empty	TT	TT*			Legend:
Replicate 1	123.027	0.902062	163.467			empty: strain JP23407
Replicate 2	124.124	1.69818	164.235			TT: strain JP23408
Replicate 3	110.263	2.86738	115.6			TT*: strain JP23409
mean	119.138	1.82254	147.767			SD: standard deviation
SD	7.70549	0.988545	27.86
adjusted p-value of one-way ordinary ANOVA followed by Dunnett's multiple comparison test when compared with strain with empty plasmid	-	0.0003	0.1362
mean difference compared with strain with empty plasmid	-	117.3	-28.63
95% confidence intervals of diff.	-	78.28 to 156.4	-67.67 to 10.41
df=6
Source Data for Fig 1c. Beta-galactosidase expression (miller units) measured 1h after induction of the pSpank promoter (1 mM IPTG); Results of 3 independent replicates
Strain:	No PRAimP/ -AimR	No PRAimP/ +AimR	wt / -AimR	wt / +AimR	TT* / -AimR	TT* / +AimR	ΔBS / -AimR	ΔBS / +AimR	Incr / -AimR	Incr / +AimR	Decr / -AimR	Decr / +AimR		Legend:
Replicate 1	2.99835	4.74834	2.84091	201.785	56.7263	69.1466	2.91074	3.28312	2.96862	3.50318	7.90754	6.22736		No PRAimP/ -AimR: strain JP23748
Replicate 2	3.32005	4.00844	2.62557	202.746	55.2585	85.6336	3.2131	2.23115	1.53711	3.84304	8.0429	6.99068		No PRAimP/ +AimR: strain JP23755
Replicate 3	0.519751	2.40987	0.839161	229.316	71.6688	73.2788	0.497562	0.452489	0.814001	0.460617	6.56307	5.57029		wt / -AimR: strain JP23728
mean	2.27938	3.72222	2.10188	211.282	61.2178	76.0197	2.20713	1.98892	1.77324	2.60228	7.5045	6.26278		wt / +AimR: strain JP23730
SD	1.53235	1.19522	1.09883	15.6251	9.08048	8.57846	1.48823	1.43078	1.09655	1.8625	0.818107	0.710856		TT* / -AimR: strain JP23750
p-value of unpaired two-tailed t-test comparison between strain with and without AimR	-	0.2679	-	<0.0001	-	0.1094	-	0.08636	-	0.5428	-	0.1182		TT* / +AimR: strain JP23757
t, df	-	t=1.286, df=4	-	t=23.13, df=4	-	t=2.052, df=4	-	t=0.1831, df=4	-	t=0.6644, df=4	-	t=1.984, df=4		ΔBS / -AimR: strain JP23751
Difference between means ± SEM	-	1.443 ± 1.122	-	209.2 ± 9.043		14.80 ± 7.212		-0.2182 ± 1.192		0.8290 ± 1.248		-1.242 ± 0.6257		ΔBS / +AimR: strain JP23758
95% confidence intervals of diff.	-	-1.672 to 4.558	-	184.1 to 234.3	-	-5.222 to 34.83	-	-3.527 to 3.091	-	-2.636 to 4.294	-	-2.979 to 0.4956		Incr / -AimR: strain JP23752
														Incr / +AimR: strain JP23759
														Decr / -AimR: strain JP23753
														Decr /+AimR: strain JP23760
														SD:standard deviation
Source Data for Fig 1d. Beta-galactosidase expression (miller units) measured 1h after induction of the pSpank promoter (1 mM IPTG); Results of 3 independent replicates
Strain:	- / -	+ AimRphi3T / -	- / + AimRSPβ			Legend:
Replicate 1	0.840336	0.851064	69.7088			- / - : strain JP23806
Replicate 2	0.700832	0.705467	60.3575			+ AimRphi3T / - : strain JP23807
Replicate 3	0.683327	0.837258	71.7949			- / + AimRSPβ : strain JP23808
mean	0.741498	0.79793	67.2871			SD:standard deviation
SD	0.0860423	0.0803717	6.09113
adjusted p-value of one-way ordinary ANOVA followed by Dunnett's multiple comparison test	-	0.9997	<0.0001
mean difference		-0.05643	-66.55
95% confidence intervals of diff.	-	-8.279 to 8.166	-74.77 to -58.32
df=6

## Sheet: Source Data Fig 2
Source Data for Fig 2b. Number of resulting plaques quantified using 168 Δ6 strain (PFUs per ml); Results of 4 independent replicates
Donor strain (phage/complementation):	wt	ΔaimR	ΔaimR/-	ΔaimR/aimRphi3T	ΔaimR/aimX	ΔaimR/aimXnt	ΔaimR/aimXStop	ΔaimR/aimXM14D		Legend:
Replicate 1	12100000000	13400000	5900000	12600000000	13300000000	11500000000	10200000	7700000		wt: strain JP21870
Replicate 2	11800000000	3400000	2630000	20600000000	14900000000	12300000000	3570000	4240000		ΔaimR: strain JP22453
Replicate 3	16800000000	860000	1390000	15500000000	14000000000	12500000000	590000	1570000		ΔaimR/ - : strain JP22518
Replicate 4	16000000000	10700000	5200000	17500000000	19000000000	15300000000	15700000	12500000		ΔaimR/aimRphi3T: strain JP22519
Geometric mean	13996651860	4524978	3254292	16289279608	15152346270	12824814700	4285535	5031142		ΔaimR/aimX: strain JP23743
GSD	1.202	3.523	1.952	1.23	1.171	1.131	4.31	2.444		ΔaimR/aimXnt: strain JP23744
adjusted p-value of one-way ordinary ANOVA of log10 -transformed data followed by Dunnett's multiple comparison test when compared with wt	-	<0.0001	<0.0001	0.9996	0.9998	0.9998	<0.0001	<0.0001		ΔaimR/aimXStop: strain JP23745
mean difference of log10 -transformed data	-	3.49	3.634	-0.06588	-0.03446	0.03797	3.514	3.444		ΔaimR/aimXM14D: strain JP23746
95% confidence intervals of diff.	-	2.802 to 4.179	2.945 to 4.322	-0.7548 to 0.6230	-0.7234 to 0.6544	-0.6509 to 0.7269	2.825 to 4.203	2.755 to 4.133		GSD: geometric standard deviation
df=24
Source Data for Fig 2c. Number of resulting plaques quantified using 168 Δ6 strain (PFUs per ml); Results of 3 independent replicates
Donor strain (phage/complementation):	wt	ΔaimR	ΔaimR/-	ΔaimR/aimRphi3T	ΔaimR/aimX	ΔaimR/yosL		Legend:
Replicate 1	17100000000	500000	1040000	8100000000	4900000000	5300000000		wt: strain JP21870
Replicate 2	10800000000	600000	970000	10900000000	8200000000	6000000000		ΔaimR: strain JP22453
Replicate 3	22400000000	630000	760000	10700000000	10600000000	2300000000		ΔaimR/ - : strain JP22518
Geometric mean	1.6053e+10	573879	915250	9.81217e+09	7.52382e+09	4.18201e+09		ΔaimR/aimRphi3T: strain JP22519
GSD	1.44605	1.12955	1.17904	1.18096	1.48133	1.68452		ΔaimR/aimX: strain JP23743
adjusted p-value of one-way ordinary ANOVA of log10 -transformed data followed by Dunnett's multiple comparison test when compared with wt	-	<0.0001	<0.0001	0.2798	0.0537	0.0012		ΔaimR/yosL: strain JP24244
mean difference of log10 -transformed data	-	4.447	4.244	0.2138	0.3291	0.5842		GSD: geometric standard deviation
95% confidence intervals of diff.	-	4.113 to 4.781	3.910 to 4.578	-0.1201 to 0.5477	-0.004788 to 0.6630	0.2503 to 0.9181
df=12
Source Data for Fig 2d. Number of resulting plaques quantified using 168 Δ6 strain and 168 Δ6 ΔmazF strain (PFUs per ml); Results of 3 independent replicates
Recipient strain:	168 Δ6					ΔmazF
Donor strain:	wt	ΔaimR	ΔaimX	ΔyosL	ΔaimX ΔyosL	wt	ΔaimR	ΔaimX	ΔyosL	ΔaimX ΔyosL		Legend:
Replicate 1	16000000000	1300000	3120000000	7400000000	1	15800000000	2540000	5900000000	11600000000	13400		168 Δ6: strain JP19666
Replicate 2	18000000000	760000	6600000000	9900000000	1	11000000000	1190000	5800000000	12300000000	42000		ΔmazF: strain JP24211
Replicate 3	14200000000	1680000	2550000000	14200000000	1	17600000000	3750000	3040000000	15300000000	6300		wt: strain JP21870
Geometric mean	1.59917e+10	1.18401e+06	3.74466e+09	1.01325e+10	1	1.45162e+10	2.24631e+06	4.7031e+09	1.29723e+10	15248.7		ΔaimR: strain JP22453
GSD	1.12588	1.49899	1.65048	1.38611	1	1.27915	1.79263	1.45936	1.15707	2.59903		ΔaimX: strain JP22775
Two-way ANOVA of log10 -transformed data followed by Tukey's multiple comparisons test	mean difference of log10 -transformed data	95.00% CI of diff.	Adjusted P Value									ΔyosL: strain JP24213
wt :168 Δ6 vs. wt :ΔMazF	0.04204	-0.5214 to 0.6055	>0.9999									ΔaimX ΔyosL : strain JP24214
wt :168 Δ6 vs. ΔaimR:168 Δ6	4.131	3.567 to 4.694	<0.0001									GSD: geometric standard deviation
wt :168 Δ6 vs. ΔaimR:ΔMazF	3.852	3.289 to 4.416	<0.0001
wt :168 Δ6 vs. ΔaimX:168 Δ6	0.6305	0.06705 to 1.194	0.0208
wt :168 Δ6 vs. ΔaimX:ΔMazF	0.5315	-0.03192 to 1.095	0.0746
wt :168 Δ6 vs. ΔyosL:168 Δ6	0.1982	-0.3653 to 0.7616	0.9549
wt :168 Δ6 vs. ΔyosL:ΔMazF	0.09088	-0.4726 to 0.6543	0.9998
wt :168 Δ6 vs. ΔyosL ΔaimX:168 Δ6	10.2	9.640 to 10.77	<0.0001
wt :168 Δ6 vs. ΔyosL ΔaimX:ΔMazF	6.021	5.457 to 6.584	<0.0001
wt :ΔMazF vs. ΔaimR:168 Δ6	4.088	3.525 to 4.652	<0.0001
wt :ΔMazF vs. ΔaimR:ΔMazF	3.81	3.247 to 4.374	<0.0001
wt :ΔMazF vs. ΔaimX:168 Δ6	0.5884	0.02502 to 1.152	0.0362
wt :ΔMazF vs. ΔaimX:ΔMazF	0.4895	-0.07396 to 1.053	0.1235
wt :ΔMazF vs. ΔyosL:168 Δ6	0.1561	-0.4073 to 0.7196	0.9902
wt :ΔMazF vs. ΔyosL:ΔMazF	0.04884	-0.5146 to 0.6123	>0.9999
wt :ΔMazF vs. ΔyosL ΔaimX:168 Δ6	10.16	9.598 to 10.73	<0.0001
wt :ΔMazF vs. ΔyosL ΔaimX:ΔMazF	5.979	5.415 to 6.542	<0.0001
ΔaimR:168 Δ6 vs. ΔaimR:ΔMazF	-0.2781	-0.8415 to 0.2853	0.7574
ΔaimR:168 Δ6 vs. ΔaimX:168 Δ6	-3.5	-4.063 to -2.937	<0.0001
ΔaimR:168 Δ6 vs. ΔaimX:ΔMazF	-3.599	-4.162 to -3.036	<0.0001
ΔaimR:168 Δ6 vs. ΔyosL:168 Δ6	-3.932	-4.496 to -3.369	<0.0001
ΔaimR:168 Δ6 vs. ΔyosL:ΔMazF	-4.04	-4.603 to -3.476	<0.0001
ΔaimR:168 Δ6 vs. ΔyosL ΔaimX:168 Δ6	6.073	5.510 to 6.637	<0.0001
ΔaimR:168 Δ6 vs. ΔyosL ΔaimX:ΔMazF	1.89	1.327 to 2.454	<0.0001
ΔaimR:ΔMazF vs. ΔaimX:168 Δ6	-3.222	-3.785 to -2.659	<0.0001
ΔaimR:ΔMazF vs. ΔaimX:ΔMazF	-3.321	-3.884 to -2.757	<0.0001
ΔaimR:ΔMazF vs. ΔyosL:168 Δ6	-3.654	-4.218 to -3.091	<0.0001
ΔaimR:ΔMazF vs. ΔyosL:ΔMazF	-3.762	-4.325 to -3.198	<0.0001
ΔaimR:ΔMazF vs. ΔyosL ΔaimX:168 Δ6	6.351	5.788 to 6.915	<0.0001
ΔaimR:ΔMazF vs. ΔyosL ΔaimX:ΔMazF	2.168	1.605 to 2.732	<0.0001
ΔaimX:168 Δ6 vs. ΔaimX:ΔMazF	-0.09897	-0.6624 to 0.4645	0.9997
ΔaimX:168 Δ6 vs. ΔyosL:168 Δ6	-0.4323	-0.9957 to 0.1311	0.2315
ΔaimX:168 Δ6 vs. ΔyosL:ΔMazF	-0.5396	-1.103 to 0.02382	0.0675
ΔaimX:168 Δ6 vs. ΔyosL ΔaimX:168 Δ6	9.573	9.010 to 10.14	<0.0001
ΔaimX:168 Δ6 vs. ΔyosL ΔaimX:ΔMazF	5.39	4.827 to 5.954	<0.0001
ΔaimX:ΔMazF vs. ΔyosL:168 Δ6	-0.3333	-0.8968 to 0.2301	0.5503
ΔaimX:ΔMazF vs. ΔyosL:ΔMazF	-0.4406	-1.004 to 0.1228	0.2122
ΔaimX:ΔMazF vs. ΔyosL ΔaimX:168 Δ6	9.672	9.109 to 10.24	<0.0001
ΔaimX:ΔMazF vs. ΔyosL ΔaimX:ΔMazF	5.489	4.926 to 6.053	<0.0001
ΔyosL:168 Δ6 vs. ΔyosL:ΔMazF	-0.1073	-0.6707 to 0.4561	0.9994
ΔyosL:168 Δ6 vs. ΔyosL ΔaimX:168 Δ6	10.01	9.442 to 10.57	<0.0001
ΔyosL:168 Δ6 vs. ΔyosL ΔaimX:ΔMazF	5.822	5.259 to 6.386	<0.0001
ΔyosL:ΔMazF vs. ΔyosL ΔaimX:168 Δ6	10.11	9.550 to 10.68	<0.0001
ΔyosL:ΔMazF vs. ΔyosL ΔaimX:ΔMazF	5.93	5.366 to 6.493	<0.0001
ΔyosL ΔaimX:168 Δ6 vs. ΔyosL ΔaimX:ΔMazF	-4.183	-4.747 to -3.620	<0.0001
Source Data for Fig 2e. Number of resulting plaques quantified when strains complemented with aimX or yosL in donor and/or recipient (PFUs per ml); Results of 3 independent replicates
Donor strain (phage/complementation):	wt / -	wt / -	ΔaimX ΔyosL / -	ΔaimX ΔyosL / aimX	ΔaimX ΔyosL / yosL	ΔaimX ΔyosL / -	ΔaimX ΔyosL / aimX	ΔaimX ΔyosL / yosL		Legend:
Recipient strain:	-	aimX	-	-	-	aimX	aimX	aimX		wt / - : strain JP21870
Replicate 1	18000000000	23100000000	30	101000	93000	35000	10100000000	14500000000		ΔaimX ΔyosL / - : strain JP24218
Replicate 2	17200000000	10000000000	1	124000	134000	80000	6600000000	14000000000		ΔaimX ΔyosL / aimX : strain JP24217
Replicate 3	18900000000	17700000000	1	154000	100000	9000	8200000000	18000000000		ΔaimX ΔyosL / yosL : strain JP24216
Geometric mean	18000000000	16000000000	3.11	124000	108000	29300	8180000000	15400000000		- : strain JP19679
GSD	1.05	1.53	7.13	1.24	1.21	3.01	1.24	1.15		aimX : strain JP22789
adjusted p-value of one-way ordinary ANOVA of log10 -transformed data followed by Dunnett's multiple comparison test when compared with wt	-	0.9997	<0.0001	<0.0001	<0.0001	<0.0001	0.7447	0.9997		GSD: geometric standard deviation
mean difference of log10 -transformed data	-	0.05189	9.763	5.161	5.224	5.789	0.3432	0.06816
95% confidence intervals of diff.	-	-0.8002 to 0.9040	8.911 to 10.62	4.309 to 6.013	4.372 to 6.076	4.936 to 6.641	-0.5089 to 1.195	-0.7840 to 0.9203
df=16

## Sheet: Source Data Fig 3b. (1) 
Source Data for Fig 3b. binding affinities calculated by BLI for the interaction
AimX vs phi3T_93
Time (s)	Phi3T_93 1.25nM	fit 1.25	Phi3T_93 0.625nM	Fit 0.625	Phi3T_93 0.3125nM	Fit 0.3125	Phi3T_93 0.1563nM	Fit0.1563	Phi3T_93 0.07813nM	Fit0.07813	Phi3T_93 0.03906nM	Fit 0.03906
147	0.00335789	0	0.00377703	0	0.00435102	0	0.00327689	0	0.00359309	0	0.0050776	0
147.2	0.0029366	0	0.00330985	0	0.00376535	0	0.00281638	0	0.00326467	0	0.00447011	0
147.4	0.00245857	0	0.00276905	0	0.00315368	0	0.00243914	0	0.00283182	0	0.00380003	0
147.6	0.00198317	0	0.00225979	0	0.00240862	0	0.00222021	0	0.00241947	0	0.00312114	0
147.8	0.00139868	0	0.00151891	0	0.00164318	0	0.00195044	0	0.00208902	0	0.00236559	0
148	0.00079274	0	0.00078893	0	0.00081372	0	0.00153816	0	0.00159132	0	0.0015794	0
148.2	0.00022149	0	0.00014412	0	8.19e-05	0	0.00096524	0	0.000937581	0	0.000731111	0
148.4	-0.00023544	0	-0.00032663	0	-0.00058913	0	0.00038564	0	0.000314117	0	-0.000125289	0
148.6	-0.00062597	0	-0.00073665	0	-0.00110555	0	-0.00018966	0	-0.000325441	0	-0.00092268	0
148.8	-0.0010227	0	-0.00110591	0	-0.00145328	0	-0.00083065	0	-0.00101125	0	-0.00170004	0
149	-0.00146401	0	-0.00158829	0	-0.00191081	0	-0.00149208	0	-0.00175345	0	-0.00246084	0
149.2	-0.00183022	0	-0.00205791	0	-0.00225425	0	-0.00212717	0	-0.00238884	0	-0.00311589	0
149.4	-0.00228119	0	-0.00258017	0	-0.00259709	0	-0.00286543	0	-0.00315559	0	-0.00370443	0
149.6	-0.00264669	0	-0.00292635	0	-0.00297737	0	-0.00368702	0	-0.00388288	0	-0.00427425	0
149.8	-0.00304306	0	-0.00324601	0	-0.00333011	0	-0.00440013	0	-0.00452411	0	-0.00484228	0
150	0	0	0	0	0	0	0	0	0	0	0	0
150.2	0.0993031	0.208445	0.0498885	0.107057	0.0229073	0.0530285	0.0078339	0.0280005	0.0042001	0.0139933	-0.00181335	0.00428838
150.4	0.215368	0.398344	0.108818	0.208664	0.05014	0.104399	0.017391	0.0554	0.00932938	0.0277564	-0.00381011	0.00852163
150.6	0.346272	0.571418	0.176248	0.305118	0.0813007	0.154168	0.0285934	0.0822129	0.0151904	0.0412936	-0.00559461	0.0127005
150.8	0.489536	0.729213	0.251225	0.396699	0.116397	0.202391	0.0415806	0.108453	0.0220038	0.0546087	-0.00722039	0.0168257
151	0.641808	0.873126	0.332442	0.483669	0.154828	0.24912	0.0560474	0.134135	0.0295727	0.067706	-0.00856882	0.020898
151.2	0.79915	1.00442	0.418316	0.566276	0.196039	0.294407	0.0720132	0.159271	0.0376456	0.0805892	-0.00939912	0.0249181
151.4	0.957926	1.12423	0.507297	0.644752	0.239241	0.338299	0.0892665	0.183874	0.0464622	0.0932622	-0.00942385	0.0288867
151.6	1.11298	1.23358	0.596935	0.719316	0.283278	0.380844	0.107377	0.207956	0.0555732	0.105729	-0.00898164	0.0328045
151.8	1.2593	1.33343	0.68495	0.790174	0.327383	0.422087	0.126065	0.231531	0.0650586	0.117993	-0.0076853	0.0366721
152	1.39107	1.4246	0.768321	0.857519	0.369951	0.462071	0.144683	0.25461	0.0742315	0.130057	-0.00584859	0.0404903
152.2	1.50247	1.50787	0.843927	0.921535	0.409975	0.500837	0.162886	0.277203	0.0830398	0.141927	-0.00343704	0.0442596
152.4	1.6021	1.58394	0.91614	0.982395	0.449011	0.538425	0.180317	0.299323	0.0913164	0.153603	-0.00127107	0.0479809
152.6	1.69177	1.65344	0.985488	1.04026	0.487274	0.574875	0.197432	0.320981	0.0995923	0.165092	0.000620127	0.0516546
152.8	1.77296	1.71695	1.05288	1.09529	0.525823	0.610223	0.215319	0.342187	0.108019	0.176394	0.00356382	0.0552814
153	1.84478	1.77499	1.11692	1.14762	0.564034	0.644506	0.232924	0.362951	0.116258	0.187515	0.00627178	0.058862
153.2	1.90829	1.82804	1.17881	1.1974	0.601893	0.677757	0.250394	0.383283	0.124563	0.198456	0.00905138	0.062397
153.4	1.96545	1.87653	1.23831	1.24474	0.639435	0.71001	0.2679	0.403194	0.132702	0.209222	0.0118118	0.065887
153.6	2.01629	1.92086	1.29522	1.28979	0.676191	0.741297	0.285662	0.422692	0.141082	0.219815	0.0147089	0.0693325
153.8	2.06069	1.9614	1.34899	1.33264	0.712353	0.771649	0.30304	0.441787	0.149055	0.230238	0.017482	0.0727342
154	2.09933	1.99846	1.39947	1.37342	0.747955	0.801095	0.320059	0.460489	0.156967	0.240494	0.0202069	0.0760926
154.2	2.13371	2.03235	1.44753	1.41222	0.782484	0.829665	0.337045	0.478806	0.164831	0.250586	0.0226138	0.0794084
154.4	2.16389	2.06334	1.49249	1.44915	0.816248	0.857387	0.353825	0.496746	0.172638	0.260517	0.0250753	0.0826821
154.6	2.19044	2.09169	1.53466	1.48429	0.849369	0.884286	0.370315	0.514319	0.180333	0.27029	0.0276438	0.0859141
154.8	2.21392	2.11761	1.57409	1.51774	0.881847	0.910388	0.386638	0.531531	0.188189	0.279907	0.0300759	0.0891052
155	2.23476	2.14132	1.61099	1.54959	0.913654	0.93572	0.402861	0.548392	0.195976	0.28937	0.0325995	0.0922559
155.2	2.25311	2.16301	1.64554	1.5799	0.944815	0.960304	0.418944	0.564908	0.20355	0.298684	0.0353708	0.0953665
155.4	2.27003	2.18285	1.67802	1.60875	0.975229	0.984164	0.434952	0.581088	0.211403	0.30785	0.0381749	0.0984378
155.6	2.28489	2.201	1.70823	1.63622	1.00444	1.00732	0.450649	0.596939	0.218979	0.31687	0.0408432	0.10147
155.8	2.29844	2.21761	1.73648	1.66238	1.03302	1.0298	0.466259	0.612468	0.226752	0.325748	0.0437443	0.104464
156	2.31045	2.2328	1.76255	1.68728	1.06052	1.05162	0.481694	0.627682	0.234123	0.334485	0.0463501	0.10742
156.2	2.32147	2.2467	1.78687	1.711	1.08709	1.0728	0.496944	0.642588	0.241469	0.343084	0.0490049	0.110339
156.4	2.33151	2.25941	1.8099	1.73358	1.11279	1.09337	0.512283	0.657192	0.248642	0.351548	0.0517874	0.113221
156.6	2.3409	2.27104	1.83139	1.75508	1.13775	1.11333	0.527404	0.671502	0.255815	0.359878	0.0544812	0.116066
156.8	2.34932	2.28169	1.85145	1.77556	1.16226	1.13271	0.542065	0.685523	0.262668	0.368076	0.0569922	0.118876
157	2.35715	2.29143	1.87034	1.79507	1.18623	1.15153	0.556678	0.699262	0.269735	0.376146	0.0598587	0.12165
157.2	2.36449	2.30034	1.8883	1.81364	1.20974	1.1698	0.571344	0.712725	0.277056	0.38409	0.0625772	0.124389
157.4	2.37132	2.30849	1.90521	1.83133	1.23258	1.18754	0.585726	0.725918	0.284327	0.391908	0.0653135	0.127094
157.6	2.37768	2.31595	1.92095	1.84819	1.25441	1.20476	0.600061	0.738846	0.291671	0.399604	0.068175	0.129764
157.8	2.38341	2.32278	1.93554	1.86424	1.27581	1.22149	0.614004	0.751515	0.298953	0.407179	0.071103	0.132401
158	2.38858	2.32903	1.94877	1.87953	1.29638	1.23773	0.627525	0.763931	0.306011	0.414636	0.0736201	0.135004
158.2	2.39351	2.33474	1.9612	1.8941	1.31612	1.2535	0.641092	0.776099	0.313029	0.421976	0.0762592	0.137575
158.4	2.39804	2.33998	1.97248	1.90797	1.33497	1.26882	0.654139	0.788024	0.319991	0.429202	0.0788249	0.140114
158.6	2.40229	2.34476	1.98292	1.92119	1.35318	1.2837	0.667083	0.799712	0.326885	0.436314	0.0813537	0.14262
158.8	2.40641	2.34914	1.99268	1.93378	1.37067	1.29815	0.67986	0.811167	0.333854	0.443316	0.0837961	0.145095
159	2.41042	2.35315	2.00204	1.94578	1.38775	1.31218	0.692725	0.822394	0.340929	0.450209	0.0865105	0.147539
159.2	2.41407	2.35682	2.01101	1.95721	1.40434	1.32581	0.705448	0.833399	0.347732	0.456995	0.0891772	0.149952
159.4	2.41786	2.36018	2.01973	1.9681	1.42032	1.33905	0.718106	0.844185	0.354712	0.463674	0.0917435	0.152335
159.6	2.42123	2.36325	2.02813	1.97847	1.43524	1.3519	0.730451	0.854758	0.361384	0.470251	0.0942034	0.154688
159.8	2.42461	2.36606	2.03595	1.98836	1.44983	1.3644	0.742683	0.865121	0.367942	0.476725	0.096539	0.157012
160	2.42768	2.36863	2.04351	1.99778	1.46366	1.37653	0.754894	0.87528	0.374154	0.483099	0.0987505	0.159306
160.2	2.43058	2.37099	2.05071	2.00675	1.47656	1.38831	0.76676	0.885238	0.380166	0.489374	0.100902	0.161572
160.4	2.43328	2.37314	2.05752	2.0153	1.4892	1.39976	0.77885	0.894999	0.386054	0.495552	0.10304	0.163809
160.6	2.43592	2.37511	2.06392	2.02345	1.50148	1.41088	0.790539	0.904569	0.392078	0.501634	0.105053	0.166018
160.8	2.43838	2.37692	2.07013	2.03121	1.51347	1.42168	0.802096	0.913949	0.39793	0.507622	0.107406	0.1682
161	2.44079	2.37857	2.07584	2.03861	1.52531	1.43218	0.813745	0.923146	0.403927	0.513518	0.109906	0.170354
161.2	2.44328	2.38008	2.08114	2.04566	1.53703	1.44237	0.825145	0.932161	0.410297	0.519323	0.112501	0.172481
161.4	2.44552	2.38146	2.08602	2.05238	1.5482	1.45228	0.836256	0.941	0.416256	0.525038	0.115114	0.174582
161.6	2.44792	2.38273	2.09049	2.05878	1.55893	1.46191	0.84719	0.949665	0.42224	0.530665	0.117914	0.176656
161.8	2.45015	2.38389	2.09483	2.06488	1.56936	1.47126	0.857879	0.958161	0.428205	0.536206	0.12072	0.178704
162	2.45229	2.38495	2.09884	2.07069	1.57909	1.48034	0.868365	0.96649	0.433904	0.541661	0.123429	0.180727
162.2	2.45449	2.38592	2.10274	2.07623	1.58825	1.48917	0.879095	0.974656	0.439897	0.547032	0.126375	0.182725
162.4	2.45656	2.38681	2.10652	2.08151	1.59692	1.49774	0.889642	0.982663	0.44613	0.552321	0.129453	0.184697
162.6	2.45855	2.38762	2.11015	2.08654	1.60546	1.50608	0.900368	0.990513	0.452505	0.557529	0.132664	0.186645
162.8	2.46048	2.38836	2.11366	2.09133	1.6134	1.51417	0.9109	0.99821	0.459017	0.562657	0.135677	0.188569
163	2.46234	2.38904	2.11708	2.0959	1.62118	1.52204	0.921285	1.00576	0.465532	0.567706	0.138738	0.190468
163.2	2.46381	2.38967	2.12035	2.10026	1.62851	1.52968	0.93123	1.01316	0.471465	0.572677	0.141274	0.192344
163.4	2.46521	2.39024	2.1236	2.10441	1.63531	1.53711	0.940687	1.02041	0.477481	0.577573	0.143517	0.194197
163.6	2.46613	2.39076	2.12664	2.10836	1.64154	1.54433	0.949759	1.02753	0.482992	0.582394	0.145323	0.196026
163.8	2.46698	2.39123	2.12961	2.11213	1.6478	1.55134	0.958545	1.03451	0.488424	0.587141	0.147013	0.197833
164	2.46763	2.39167	2.13282	2.11572	1.65371	1.55816	0.967015	1.04135	0.493995	0.591815	0.148585	0.199617
164.2	2.46826	2.39207	2.13595	2.11915	1.65941	1.56478	0.975235	1.04805	0.499559	0.596418	0.15023	0.201379
164.4	2.46903	2.39244	2.13897	2.12241	1.66507	1.57122	0.983437	1.05463	0.505015	0.600951	0.152004	0.203119
164.6	2.46993	2.39277	2.14201	2.12552	1.67083	1.57747	0.991378	1.06108	0.510397	0.605415	0.153914	0.204837
164.8	2.47092	2.39308	2.14495	2.12848	1.67655	1.58355	0.99931	1.06741	0.515635	0.60981	0.156097	0.206534
165	2.47178	2.39336	2.14751	2.13131	1.68194	1.58946	1.00713	1.07361	0.520569	0.614139	0.158254	0.20821
165.2	2.47284	2.39362	2.15008	2.134	1.68745	1.59519	1.01477	1.0797	0.525714	0.618402	0.160659	0.209865
165.4	2.47382	2.39385	2.15263	2.13656	1.69281	1.60077	1.02259	1.08566	0.530553	0.622599	0.163076	0.211499
165.6	2.47482	2.39407	2.15508	2.13901	1.69767	1.6062	1.03021	1.09151	0.535598	0.626733	0.165539	0.213113
165.8	2.4756	2.39426	2.15741	2.14134	1.7023	1.61146	1.03753	1.09725	0.540413	0.630804	0.167912	0.214707
166	2.47654	2.39444	2.15973	2.14356	1.70672	1.61658	1.04508	1.10288	0.54526	0.634814	0.170363	0.216281
166.2	2.47745	2.39461	2.16171	2.14568	1.71079	1.62156	1.05251	1.10839	0.550085	0.638762	0.172686	0.217836
166.4	2.47815	2.39476	2.16354	2.1477	1.71458	1.6264	1.05964	1.11381	0.554879	0.642651	0.175018	0.219371
166.6	2.47887	2.3949	2.16511	2.14962	1.71829	1.6311	1.06676	1.11911	0.559814	0.64648	0.177363	0.220888
166.8	2.47931	2.39502	2.16651	2.15145	1.72155	1.63567	1.07374	1.12432	0.564646	0.650251	0.179446	0.222385
167	2.47977	2.39514	2.16765	2.1532	1.72491	1.64011	1.08061	1.12942	0.569627	0.653965	0.181403	0.223864
167.2	2.48005	2.39525	2.16898	2.15487	1.72802	1.64442	1.08738	1.13443	0.574384	0.657624	0.183278	0.225324
167.4	2.48029	2.39534	2.17021	2.15645	1.73112	1.64862	1.09385	1.13934	0.579247	0.661226	0.184996	0.226767
167.6	2.4802	2.39543	2.17122	2.15797	1.73384	1.65269	1.10004	1.14416	0.583824	0.664774	0.186513	0.228191
167.8	2.48036	2.39551	2.17252	2.15941	1.73675	1.65665	1.10617	1.14888	0.58867	0.668269	0.188182	0.229598
168	2.48024	2.39559	2.17381	2.16078	1.73953	1.6605	1.11182	1.15352	0.593273	0.67171	0.189861	0.230988
168.2	2.48033	2.39565	2.17516	2.16209	1.74226	1.66425	1.1177	1.15806	0.597914	0.6751	0.191762	0.23236
168.4	2.48053	2.39572	2.1764	2.16334	1.74486	1.66789	1.12366	1.16252	0.602373	0.678438	0.193774	0.233715
168.6	2.4809	2.39577	2.17791	2.16453	1.7477	1.67142	1.12956	1.16689	0.606754	0.681726	0.19594	0.235053
168.8	2.48135	2.39582	2.17913	2.16567	1.75038	1.67486	1.13561	1.17118	0.611197	0.684964	0.198335	0.236375
169	2.48176	2.39587	2.18031	2.16675	1.75264	1.6782	1.1416	1.17539	0.615556	0.688154	0.200694	0.237681
169.2	2.48208	2.39592	2.18124	2.16778	1.75484	1.68145	1.14751	1.17951	0.619948	0.691295	0.202917	0.23897
169.4	2.48236	2.39596	2.18194	2.16876	1.75658	1.6846	1.15314	1.18356	0.624141	0.694389	0.204917	0.240243
169.6	2.48266	2.39599	2.18243	2.1697	1.75808	1.68767	1.15822	1.18753	0.628323	0.697437	0.206715	0.241501
169.8	2.48307	2.39603	2.18312	2.17059	1.7597	1.69066	1.16322	1.19142	0.632279	0.700438	0.208634	0.242743
170	2.48364	2.39606	2.18372	2.17144	1.76132	1.69355	1.16832	1.19524	0.636126	0.703395	0.210464	0.24397
170.2	2.48426	2.39608	2.1844	2.17225	1.76312	1.69637	1.17309	1.19899	0.640168	0.706306	0.212369	0.245181
170.4	2.48484	2.39611	2.18527	2.17302	1.76515	1.69911	1.17794	1.20266	0.644561	0.709175	0.214484	0.246378
170.6	2.48531	2.39613	2.18622	2.17376	1.76736	1.70177	1.18299	1.20627	0.649024	0.712	0.216701	0.247559
170.8	2.48557	2.39615	2.1871	2.17446	1.76926	1.70436	1.18773	1.2098	0.653418	0.714782	0.218449	0.248727
171	2.48602	2.39617	2.18827	2.17513	1.77146	1.70687	1.19265	1.21327	0.658166	0.717523	0.220342	0.249879
171.2	2.48609	2.39619	2.18933	2.17577	1.77346	1.70932	1.19707	1.21667	0.662434	0.720222	0.222059	0.251018
171.4	2.4861	2.39621	2.19032	2.17638	1.77547	1.7117	1.20139	1.22001	0.666657	0.722881	0.223755	0.252142
171.6	2.48603	2.39622	2.19138	2.17695	1.77726	1.71401	1.20559	1.22328	0.670974	0.725501	0.225532	0.253253
171.8	2.48589	2.39624	2.19249	2.17751	1.77944	1.71625	1.20964	1.2265	0.675215	0.72808	0.227472	0.25435
172	2.48555	2.39625	2.19353	2.17803	1.78142	1.71844	1.2134	1.22965	0.679268	0.730622	0.229557	0.255433
172.2	2.48552	2.39626	2.19476	2.17854	1.78325	1.72056	1.21756	1.23274	0.683554	0.733125	0.231813	0.256503
172.4	2.48522	2.39627	2.19584	2.17902	1.78476	1.72262	1.22133	1.23577	0.687493	0.73559	0.233811	0.257559
172.6	2.48483	2.39628	2.19669	2.17947	1.78588	1.72463	1.22498	1.23874	0.69132	0.738019	0.235659	0.258603
172.8	2.48438	2.39629	2.19722	2.17991	1.78665	1.72658	1.22867	1.24166	0.695083	0.740411	0.237459	0.259634
173	2.48373	2.3963	2.19754	2.18032	1.78704	1.72847	1.23204	1.24452	0.698675	0.742767	0.238838	0.260652
173.2	2.48291	2.39631	2.19755	2.18071	1.78726	1.73031	1.23534	1.24733	0.702224	0.745089	0.240227	0.261658
173.4	2.4823	2.39631	2.19759	2.18109	1.78764	1.7321	1.23846	1.25008	0.7056	0.747375	0.241633	0.262651
173.6	2.482	2.39632	2.19787	2.18145	1.78846	1.73385	1.2416	1.25279	0.708969	0.749627	0.24327	0.263632
173.8	2.48184	2.39633	2.1981	2.18179	1.78938	1.73554	1.2451	1.25544	0.712376	0.751846	0.244983	0.2646
174	2.48157	2.39633	2.19797	2.18212	1.79037	1.73718	1.2482	1.25804	0.715417	0.754031	0.246507	0.265557
174.2	2.48136	2.39634	2.19799	2.18243	1.79159	1.73878	1.25115	1.26059	0.718631	0.756184	0.248066	0.266502
174.4	2.48105	2.39634	2.19784	2.18272	1.79255	1.74034	1.25409	1.26309	0.721731	0.758304	0.249497	0.267436
174.6	2.48048	2.39634	2.19757	2.18301	1.79326	1.74185	1.25673	1.26555	0.724525	0.760393	0.250559	0.268358
174.8	2.4799	2.39635	2.19756	2.18328	1.79382	1.74332	1.25922	1.26796	0.727372	0.762451	0.251564	0.269268
175	2.4794	2.39635	2.19783	2.18353	1.79447	1.74474	1.26214	1.27032	0.730635	0.764478	0.252935	0.270168
175.2	2.47883	2.39635	2.19781	2.18378	1.79497	1.74613	1.2647	1.27264	0.733382	0.766475	0.254111	0.271056
175.4	2.47847	2.39636	2.19809	2.18401	1.79568	1.74748	1.26768	1.27491	0.73653	0.768442	0.255619	0.271933
175.6	2.47811	2.39636	2.19827	2.18423	1.7965	1.7488	1.2707	1.27714	0.739675	0.770379	0.257295	0.2728
175.8	2.47771	2.39636	2.19823	2.18444	1.79734	1.75007	1.27328	1.27933	0.742578	0.772288	0.258871	0.273656
176	2.47756	2.39636	2.19832	2.18465	1.79795	1.75131	1.27607	1.28148	0.745432	0.774168	0.260401	0.274501
176.2	2.47727	2.39636	2.19848	2.18484	1.79846	1.75252	1.27886	1.28359	0.748403	0.776021	0.261771	0.275336
176.4	2.47694	2.39637	2.19859	2.18502	1.79898	1.75369	1.28145	1.28566	0.751227	0.777845	0.263011	0.276161
176.6	2.47664	2.39637	2.19879	2.1852	1.79933	1.75483	1.28395	1.28768	0.754252	0.779643	0.264384	0.276975
176.8	2.47637	2.39637	2.19912	2.18536	1.79985	1.75593	1.28654	1.28967	0.757297	0.781413	0.265913	0.27778
177	2.47608	2.39637	2.19935	2.18552	1.8005	1.75701	1.28875	1.29163	0.76027	0.783158	0.267402	0.278575
177.2	2.47596	2.39637	2.19976	2.18567	1.80117	1.75806	1.29125	1.29354	0.763381	0.784876	0.269245	0.279359
177.4	2.47582	2.39637	2.2	2.18582	1.80194	1.75907	1.29344	1.29542	0.766292	0.786569	0.271012	0.280135
177.6	2.47598	2.39637	2.20025	2.18595	1.80278	1.76006	1.29551	1.29726	0.769183	0.788237	0.272681	0.2809
177.8	2.47604	2.39638	2.20028	2.18608	1.80353	1.76103	1.29766	1.29907	0.771879	0.789879	0.273967	0.281657
178	2.47597	2.39638	2.20024	2.18621	1.80411	1.76196	1.29939	1.30085	0.774452	0.791498	0.275213	0.282404
178.2	2.47607	2.39638	2.20016	2.18633	1.8048	1.76287	1.30114	1.30259	0.777098	0.793092	0.276434	0.283141
178.4	2.47607	2.39638	2.20023	2.18644	1.8053	1.76375	1.30277	1.3043	0.779613	0.794663	0.277525	0.28387
178.6	2.4759	2.39638	2.20024	2.18655	1.80563	1.76461	1.30446	1.30597	0.781963	0.79621	0.278592	0.28459
178.8	2.47581	2.39638	2.20052	2.18665	1.80599	1.76545	1.30637	1.30762	0.784474	0.797735	0.28014	0.285301
179	2.47572	2.39638	2.20089	2.18675	1.80663	1.76626	1.30852	1.30923	0.786892	0.799236	0.281833	0.286003
179.2	2.47554	2.39638	2.20114	2.18685	1.80721	1.76705	1.31037	1.31081	0.789064	0.800716	0.283321	0.286697
179.4	2.47546	2.39638	2.2014	2.18694	1.80786	1.76781	1.31255	1.31237	0.791397	0.802173	0.285065	0.287382
179.6	2.47514	2.39638	2.2015	2.18702	1.80857	1.76856	1.31493	1.31389	0.793528	0.803609	0.286843	0.288058
179.8	2.47459	2.39638	2.20115	2.1871	1.80902	1.76929	1.31677	1.31539	0.79567	0.805023	0.288029	0.288727
180	2.47404	2.39638	2.20082	2.18718	1.80939	1.76999	1.31903	1.31685	0.798061	0.806417	0.2893	0.289387
180.2	2.47314	2.39638	2.20045	2.18725	1.80972	1.77068	1.32112	1.31829	0.800342	0.807789	0.29048	0.290039
180.4	2.47216	2.39638	2.1999	2.18732	1.80999	1.77134	1.32298	1.3197	0.802646	0.809142	0.291578	0.290683
180.6	2.47105	2.39638	2.19937	2.18739	1.81021	1.77199	1.32427	1.32109	0.805073	0.810474	0.292566	0.291319
180.8	2.46993	2.39638	2.19891	2.18745	1.81034	1.77262	1.32568	1.32245	0.807207	0.811787	0.293724	0.291948
181	2.46877	2.39638	2.19831	2.18751	1.81021	1.77323	1.32654	1.32378	0.809091	0.81308	0.294574	0.292568
181.2	2.46772	2.39638	2.19782	2.18757	1.81003	1.77383	1.32757	1.32509	0.81115	0.814354	0.295646	0.293181
181.4	2.46645	2.39638	2.19735	2.18763	1.80953	1.77441	1.32841	1.32638	0.813009	0.815609	0.296421	0.293787
181.6	2.46562	2.39638	2.19703	2.18768	1.80926	1.77497	1.32941	1.32763	0.81488	0.816846	0.297151	0.294385
181.8	2.46488	2.39638	2.19703	2.18773	1.80921	1.77552	1.3306	1.32887	0.817036	0.818064	0.297998	0.294976
182	2.46423	2.39638	2.19708	2.18778	1.80909	1.77605	1.33156	1.33008	0.819303	0.819264	0.299043	0.295559
182.2	2.46379	2.39638	2.19717	2.18783	1.80932	1.77656	1.33262	1.33127	0.821506	0.820446	0.300104	0.296135
182.4	2.46347	2.39638	2.19742	2.18787	1.80974	1.77707	1.33374	1.33244	0.823723	0.821611	0.30153	0.296705
182.6	2.46303	2.39638	2.19765	2.18791	1.81011	1.77755	1.33494	1.33359	0.825965	0.822759	0.303087	0.297267
182.8	2.46253	2.39638	2.19794	2.18795	1.81062	1.77803	1.33606	1.33471	0.828076	0.823889	0.304625	0.297822
183	2.4621	2.39638	2.19832	2.18799	1.81143	1.77849	1.33746	1.33581	0.830335	0.825003	0.306209	0.298371
183.2	2.46147	2.39639	2.19849	2.18802	1.81179	1.77894	1.33862	1.3369	0.832595	0.826101	0.307576	0.298913
183.4	2.46088	2.39639	2.19854	2.18806	1.81217	1.77938	1.34002	1.33796	0.834557	0.827182	0.308838	0.299448
183.6	2.46019	2.39639	2.19843	2.18809	1.8123	1.7798	1.34164	1.339	0.836623	0.828247	0.309982	0.299977
183.8	2.45956	2.39639	2.19797	2.18812	1.81228	1.78021	1.34309	1.34002	0.838568	0.829296	0.310928	0.300499
184	2.45893	2.39639	2.19771	2.18815	1.81224	1.78062	1.34487	1.34102	0.840495	0.83033	0.312008	0.301015
184.2	2.4582	2.39639	2.19731	2.18818	1.81206	1.781	1.3465	1.34201	0.842123	0.831349	0.312912	0.301524
184.4	2.45747	2.39639	2.19671	2.18821	1.81203	1.78138	1.34766	1.34298	0.844081	0.832352	0.313728	0.302028
184.6	2.45659	2.39639	2.19622	2.18823	1.81198	1.78175	1.34837	1.34392	0.845621	0.833341	0.314433	0.302525
184.8	2.45556	2.39639	2.19566	2.18826	1.81161	1.78211	1.34899	1.34485	0.847175	0.834315	0.31522	0.303016
185	2.45442	2.39639	2.1946	2.18828	1.81108	1.78246	1.3492	1.34577	0.848374	0.835275	0.315629	0.303501
185.2	2.45352	2.39639	2.1939	2.1883	1.81082	1.7828	1.34938	1.34666	0.849809	0.83622	0.316209	0.30398
185.4	2.45252	2.39639	2.19318	2.18832	1.8103	1.78313	1.34972	1.34754	0.850976	0.837152	0.316656	0.304453
185.6	2.45193	2.39639	2.19246	2.18834	1.81023	1.78345	1.35013	1.3484	0.852323	0.83807	0.31731	0.30492
185.8	2.4515	2.39639	2.19206	2.18836	1.81041	1.78376	1.35052	1.34925	0.853933	0.838974	0.31811	0.305382
186	2.45101	2.39639	2.19176	2.18838	1.81058	1.78406	1.35078	1.35007	0.855537	0.839865	0.318968	0.305838
186.2	2.4503	2.39639	2.19123	2.1884	1.81094	1.78435	1.35125	1.35089	0.857095	0.840742	0.319984	0.306289
186.4	2.44957	2.39639	2.19088	2.18841	1.81122	1.78464	1.35162	1.35169	0.858759	0.841607	0.321105	0.306733
186.6	2.4486	2.39639	2.19056	2.18843	1.81139	1.78492	1.35195	1.35247	0.860498	0.842459	0.321989	0.307173
186.8	2.44763	2.39639	2.19001	2.18845	1.8115	1.78519	1.35222	1.35324	0.861921	0.843299	0.322925	0.307607
187	2.44692	2.39639	2.18964	2.18846	1.81182	1.78545	1.35274	1.354	0.863547	0.844126	0.324143	0.308036
187.2	2.44619	2.39639	2.18919	2.18847	1.81184	1.78571	1.35323	1.35474	0.864765	0.84494	0.325145	0.308459
187.4	2.44589	2.39639	2.18885	2.18849	1.81193	1.78596	1.35386	1.35546	0.865969	0.845743	0.326305	0.308878
187.6	2.44582	2.39639	2.18851	2.1885	1.81202	1.7862	1.35474	1.35618	0.867148	0.846534	0.327659	0.309291
187.8	2.44574	2.39639	2.18832	2.18851	1.81215	1.78643	1.35596	1.35688	0.868292	0.847313	0.328921	0.309699
188	2.44539	2.39639	2.18802	2.18852	1.81203	1.78666	1.357	1.35756	0.869347	0.848081	0.330017	0.310103
188.2	2.44521	2.39639	2.18777	2.18853	1.81199	1.78688	1.35798	1.35824	0.870467	0.848838	0.331129	0.310501
188.4	2.44459	2.39639	2.18729	2.18854	1.81191	1.7871	1.35856	1.3589	0.871467	0.849583	0.331938	0.310894
188.6	2.4436	2.39639	2.18661	2.18855	1.81149	1.78731	1.35903	1.35955	0.872232	0.850317	0.332503	0.311283
188.8	2.44267	2.39639	2.18561	2.18856	1.81105	1.78751	1.35942	1.36018	0.872948	0.851041	0.333064	0.311667
189	2.44174	2.39639	2.1844	2.18857	1.81047	1.78771	1.35967	1.36081	0.873279	0.851753	0.333274	0.312046
189.2	2.44083	2.39639	2.18339	2.18858	1.80994	1.7879	1.35981	1.36142	0.87393	0.852456	0.33351	0.31242
189.4	2.43987	2.39639	2.18241	2.18859	1.80952	1.78809	1.3603	1.36202	0.874553	0.853148	0.333881	0.31279
189.6	2.43913	2.39639	2.18179	2.1886	1.80913	1.78827	1.36068	1.36261	0.875419	0.853829	0.33428	0.313156
189.8	2.43821	2.39639	2.18139	2.1886	1.80868	1.78845	1.36092	1.36319	0.876576	0.854501	0.334714	0.313517
190	2.43717	2.39639	2.18112	2.18861	1.80837	1.78862	1.36144	1.36376	0.878099	0.855163	0.335403	0.313873
190.2	2.43607	2.39639	2.18076	2.18862	1.80773	1.78879	1.36185	1.36431	0.879463	0.855815	0.336109	0.314225
190.4	2.43502	2.39639	2.18047	2.18862	1.80704	1.78895	1.36209	1.36486	0.881024	0.856457	0.336738	0.314573
190.6	2.43413	2.39639	2.17996	2.18863	1.80662	1.78911	1.36238	1.3654	0.882483	0.85709	0.33768	0.314917
190.8	2.43334	2.39639	2.17948	2.18864	1.80614	1.78926	1.36248	1.36592	0.883881	0.857714	0.338595	0.315256
191	2.43271	2.39639	2.17915	2.18864	1.80585	1.78941	1.36269	1.36644	0.885223	0.858328	0.339492	0.315592
191.2	2.43201	2.39639	2.17863	2.18865	1.80568	1.78956	1.36289	1.36695	0.886544	0.858934	0.340286	0.315923
191.4	2.43166	2.39639	2.1783	2.18865	1.80571	1.7897	1.36318	1.36745	0.887981	0.85953	0.341345	0.31625
191.6	2.43089	2.39639	2.17778	2.18866	1.80552	1.78984	1.36343	1.36793	0.888973	0.860118	0.342044	0.316573
191.8	2.43012	2.39639	2.17724	2.18866	1.80527	1.78997	1.36392	1.36841	0.889851	0.860697	0.342768	0.316892
192	2.42934	2.39639	2.17667	2.18867	1.80486	1.7901	1.36402	1.36888	0.89056	0.861267	0.343442	0.317207
192.2	2.4287	2.39639	2.17622	2.18867	1.80473	1.79023	1.36443	1.36934	0.891255	0.861829	0.344232	0.317519
192.4	2.42758	2.39639	2.17547	2.18867	1.80414	1.79035	1.36451	1.3698	0.891587	0.862383	0.344694	0.317826
192.6	2.42664	2.39639	2.17471	2.18868	1.80379	1.79047	1.3647	1.37024	0.892101	0.862929	0.345264	0.31813
192.8	2.4257	2.39639	2.17393	2.18868	1.80354	1.79059	1.36479	1.37068	0.892353	0.863467	0.345741	0.318431
193	2.42457	2.39639	2.17315	2.18868	1.80303	1.7907	1.36468	1.3711	0.892665	0.863996	0.346021	0.318727
193.2	2.42361	2.39639	2.17267	2.18869	1.8028	1.79081	1.3648	1.37152	0.893111	0.864518	0.346408	0.31902
193.4	2.4228	2.39639	2.17231	2.18869	1.80262	1.79092	1.36514	1.37194	0.893572	0.865032	0.346774	0.319309
193.6	2.42231	2.39639	2.17238	2.18869	1.8024	1.79102	1.36554	1.37234	0.894448	0.865539	0.347374	0.319595
193.8	2.42187	2.39639	2.17238	2.1887	1.80237	1.79112	1.36621	1.37274	0.895704	0.866038	0.34803	0.319877
194	2.42168	2.39639	2.17228	2.1887	1.80252	1.79122	1.36711	1.37312	0.897029	0.86653	0.348932	0.320156
194.2	2.42117	2.39639	2.17193	2.1887	1.8022	1.79131	1.36735	1.37351	0.898093	0.867015	0.349563	0.320431
194.4	2.4208	2.39639	2.17157	2.1887	1.8023	1.79141	1.36784	1.37388	0.899425	0.867492	0.35042	0.320703
194.6	2.42021	2.39639	2.17072	2.18871	1.80211	1.7915	1.36798	1.37425	0.900276	0.867963	0.350929	0.320972
194.8	2.41949	2.39639	2.17012	2.18871	1.80173	1.79158	1.36779	1.37461	0.901187	0.868426	0.351476	0.321238
195	2.41853	2.39639	2.1692	2.18871	1.80137	1.79167	1.36756	1.37496	0.901901	0.868883	0.351846	0.3215
195.2	2.4175	2.39639	2.16809	2.18871	1.80098	1.79175	1.36726	1.37531	0.902719	0.869333	0.352265	0.321759
195.4	2.41633	2.39639	2.16693	2.18872	1.80034	1.79183	1.36677	1.37565	0.903216	0.869776	0.352651	0.322015
195.6	2.41475	2.39639	2.16562	2.18872	1.79967	1.79191	1.36625	1.37599	0.90351	0.870213	0.353002	0.322267
195.8	2.4135	2.39639	2.16432	2.18872	1.79899	1.79199	1.36578	1.37631	0.903735	0.870644	0.353355	0.322517
196	2.4122	2.39639	2.16314	2.18872	1.7983	1.79206	1.3652	1.37664	0.903752	0.871068	0.353763	0.322764
196.2	2.41094	2.39639	2.16215	2.18872	1.79755	1.79213	1.36494	1.37695	0.903798	0.871486	0.354327	0.323007
196.4	2.40971	2.39639	2.16115	2.18872	1.79674	1.7922	1.36441	1.37726	0.903755	0.871898	0.354709	0.323248
196.6	2.40873	2.39639	2.16052	2.18872	1.79629	1.79227	1.36424	1.37757	0.903938	0.872303	0.355316	0.323486
196.8	2.40754	2.39639	2.15997	2.18873	1.79581	1.79234	1.36408	1.37787	0.903919	0.872703	0.355841	0.32372
197	2.40645	2.39639	2.15961	2.18873	1.79524	1.7924	1.36413	1.37816	0.904277	0.873097	0.35641	0.323952
197.2	2.40574	2.39639	2.15937	2.18873	1.79507	1.79246	1.36459	1.37845	0.904529	0.873485	0.357015	0.324181
197.4	2.40504	2.39639	2.15911	2.18873	1.79507	1.79252	1.36519	1.37873	0.905216	0.873867	0.357721	0.324408
197.6	2.40473	2.39639	2.15887	2.18873	1.79504	1.79258	1.36575	1.37901	0.906139	0.874244	0.358431	0.324631
197.8	2.40426	2.39639	2.15823	2.18873	1.79501	1.79264	1.36636	1.37928	0.906886	0.874615	0.359007	0.324852
198	2.40396	2.39639	2.15771	2.18873	1.79503	1.79269	1.36679	1.37954	0.907581	0.874981	0.359632	0.32507
198.2	2.40332	2.39639	2.15702	2.18873	1.79484	1.79275	1.36708	1.3798	0.908302	0.875341	0.360047	0.325286
198.4	2.4027	2.39639	2.15635	2.18873	1.79441	1.7928	1.36743	1.38006	0.908738	0.875696	0.360506	0.325498
198.6	2.40164	2.39639	2.15545	2.18874	1.79362	1.79285	1.36734	1.38031	0.90891	0.876046	0.360732	0.325709
198.8	2.40074	2.39639	2.15479	2.18874	1.79295	1.7929	1.36719	1.38056	0.909505	0.876391	0.361202	0.325916
199	2.39954	2.39639	2.15359	2.18874	1.79221	1.79295	1.36707	1.3808	0.90984	0.876731	0.361409	0.326121
199.2	2.39843	2.39639	2.15269	2.18874	1.7915	1.793	1.36675	1.38104	0.910333	0.877065	0.361745	0.326324
199.4	2.39727	2.39639	2.1516	2.18874	1.79083	1.79304	1.36646	1.38128	0.910642	0.877395	0.361969	0.326524
199.6	2.39619	2.39639	2.15062	2.18874	1.79038	1.79309	1.36635	1.3815	0.910891	0.87772	0.36231	0.326722
199.8	2.39521	2.39639	2.14978	2.18874	1.78973	1.79313	1.3661	1.38173	0.910894	0.87804	0.362428	0.326917
200	2.39419	2.39639	2.14916	2.18874	1.78906	1.79317	1.36595	1.38195	0.910906	0.878355	0.362769	0.32711
200.2	2.39319	2.39639	2.14852	2.18874	1.78838	1.79322	1.36571	1.38217	0.910775	0.878666	0.363085	0.327301
200.4	2.39229	2.39639	2.14798	2.18874	1.78795	1.79326	1.36532	1.38238	0.910726	0.878973	0.363365	0.327489
200.6	2.39149	2.39639	2.14763	2.18874	1.78749	1.79329	1.36505	1.38259	0.910902	0.879274	0.363676	0.327675
200.8	2.3907	2.39639	2.14716	2.18874	1.78726	1.79333	1.36494	1.38279	0.911005	0.879571	0.364138	0.327859
201	2.39016	2.39639	2.14679	2.18874	1.78733	1.79337	1.36469	1.38299	0.911391	0.879864	0.364464	0.32804
201.2	2.38975	2.39639	2.14634	2.18874	1.78755	1.7934	1.36461	1.38319	0.911665	0.880153	0.364686	0.328219
201.4	2.38925	2.39639	2.146	2.18874	1.78776	1.79344	1.36452	1.38338	0.912179	0.880437	0.365031	0.328396
201.6	2.38865	2.39639	2.14546	2.18875	1.78769	1.79347	1.36413	1.38357	0.912389	0.880718	0.365118	0.328571
201.8	2.38773	2.39639	2.14488	2.18875	1.78741	1.7935	1.36364	1.38376	0.912486	0.880994	0.365054	0.328744
202	2.3868	2.39639	2.14429	2.18875	1.78678	1.79354	1.36302	1.38394	0.912411	0.881266	0.364763	0.328915
202.2	2.38563	2.39639	2.14355	2.18875	1.78599	1.79357	1.36245	1.38412	0.912536	0.881534	0.364714	0.329083
202.4	2.38439	2.39639	2.14262	2.18875	1.78478	1.7936	1.36159	1.3843	0.912287	0.881798	0.364444	0.32925
202.6	2.38335	2.39639	2.14174	2.18875	1.78391	1.79363	1.36104	1.38447	0.912406	0.882058	0.364465	0.329414
202.8	2.3825	2.39639	2.14084	2.18875	1.78323	1.79365	1.36051	1.38464	0.912726	0.882315	0.364468	0.329577
203	2.3816	2.39639	2.13995	2.18875	1.78268	1.79368	1.36038	1.3848	0.913044	0.882567	0.364991	0.329737
203.2	2.38085	2.39639	2.13917	2.18875	1.7822	1.79371	1.36005	1.38497	0.913302	0.882816	0.365289	0.329896
203.4	2.38001	2.39639	2.13828	2.18875	1.7818	1.79374	1.36004	1.38513	0.913555	0.883061	0.365773	0.330052
203.6	2.37901	2.39639	2.13737	2.18875	1.7813	1.79376	1.36006	1.38529	0.913633	0.883303	0.366175	0.330207
203.8	2.37808	2.39639	2.13649	2.18875	1.78061	1.79379	1.36008	1.38544	0.913666	0.883541	0.366732	0.33036
204	2.37718	2.39639	2.13546	2.18875	1.77994	1.79381	1.35997	1.38559	0.9138	0.883776	0.367123	0.330511
204.2	2.37629	2.39639	2.13426	2.18875	1.77915	1.79383	1.3598	1.38574	0.913734	0.884007	0.367439	0.33066
204.4	2.37569	2.39639	2.13339	2.18875	1.77852	1.79386	1.35967	1.38588	0.91388	0.884235	0.367698	0.330807
204.6	2.37527	2.39639	2.1325	2.18875	1.77792	1.79388	1.35959	1.38603	0.914094	0.884459	0.368065	0.330953
204.8	2.37475	2.39639	2.13156	2.18875	1.77748	1.7939	1.3596	1.38617	0.914194	0.88468	0.368389	0.331096
205	2.37411	2.39639	2.13068	2.18875	1.77714	1.79392	1.35939	1.3863	0.914045	0.884898	0.368477	0.331238
205.2	2.3734	2.39639	2.13004	2.18875	1.77663	1.79394	1.35953	1.38644	0.914079	0.885113	0.368728	0.331379
205.4	2.37235	2.39639	2.12922	2.18875	1.77603	1.79396	1.35947	1.38657	0.913941	0.885325	0.368986	0.331517
205.6	2.37102	2.39639	2.12835	2.18875	1.77525	1.79398	1.35894	1.3867	0.913616	0.885533	0.368901	0.331654
205.8	2.36963	2.39639	2.12729	2.18875	1.77426	1.794	1.35834	1.38683	0.913217	0.885738	0.368619	0.331789
206	2.36853	2.39639	2.12633	2.18875	1.7732	1.79402	1.35784	1.38695	0.913091	0.885941	0.36853	0.331923
206.2	2.36748	2.39639	2.12512	2.18875	1.77236	1.79403	1.35716	1.38708	0.913021	0.88614	0.368409	0.332054
206.4	2.36654	2.39639	2.12393	2.18875	1.77147	1.79405	1.35643	1.3872	0.912877	0.886337	0.368177	0.332185
206.6	2.36574	2.39639	2.12285	2.18875	1.7709	1.79407	1.35607	1.38732	0.913094	0.88653	0.368325	0.332313
206.8	2.36506	2.39639	2.12209	2.18875	1.77072	1.79408	1.35557	1.38743	0.913342	0.886721	0.368669	0.332441
207	2.36403	2.39639	2.12134	2.18875	1.77052	1.7941	1.35521	1.38755	0.913482	0.886909	0.369154	0.332566
207.2	2.36304	2.39639	2.12065	2.18875	1.77062	1.79411	1.35464	1.38766	0.91345	0.887094	0.369503	0.33269
207.4	2.36206	2.39639	2.1202	2.18875	1.77069	1.79413	1.35431	1.38777	0.913603	0.887277	0.370105	0.332813
207.6	2.36131	2.39639	2.11977	2.18875	1.77082	1.79414	1.3541	1.38788	0.913602	0.887456	0.370695	0.332934
207.8	2.36057	2.39639	2.11943	2.18875	1.7707	1.79416	1.35383	1.38798	0.913712	0.887634	0.371205	0.333053
208	2.35987	2.39639	2.11898	2.18875	1.77053	1.79417	1.35352	1.38809	0.913877	0.887808	0.371511	0.333172
208.2	2.35912	2.39639	2.1184	2.18875	1.77007	1.79418	1.35333	1.38819	0.913759	0.88798	0.371876	0.333288
208.4	2.35852	2.39639	2.11778	2.18875	1.76969	1.7942	1.35312	1.38829	0.913474	0.88815	0.372251	0.333404
208.6	2.35792	2.39639	2.11707	2.18875	1.7692	1.79421	1.35307	1.38838	0.913245	0.888317	0.372704	0.333517
208.8	2.35716	2.39639	2.11615	2.18875	1.76854	1.79422	1.35303	1.38848	0.912736	0.888481	0.372976	0.33363
209	2.35649	2.39639	2.11525	2.18875	1.76795	1.79423	1.35313	1.38857	0.912053	0.888644	0.373329	0.333741
209.2	2.35596	2.39639	2.11451	2.18875	1.76732	1.79425	1.3534	1.38867	0.911761	0.888803	0.37378	0.333851
209.4	2.35536	2.39639	2.11351	2.18875	1.76661	1.79426	1.35352	1.38876	0.911288	0.888961	0.374025	0.333959
209.6	2.35486	2.39639	2.11264	2.18875	1.76594	1.79427	1.35348	1.38885	0.910832	0.889116	0.374166	0.334066
209.8	2.35458	2.39639	2.11176	2.18875	1.76531	1.79428	1.35365	1.38894	0.91057	0.889269	0.374345	0.334172
210	2.35458	2.39639	2.11176	2.18875	1.76531	1.79429	1.35365	1.38902	0.91057	0.889419	0.374345	0.334276
210.2	2.32676	2.37577	2.09827	2.16992	1.75166	1.77885	1.3472	1.37708	0.906624	0.881772	0.374298	0.331402
210.4	2.29495	2.35533	2.08218	2.15126	1.73568	1.76357	1.33982	1.36525	0.902067	0.874206	0.374213	0.328556
210.6	2.25967	2.33508	2.06383	2.13278	1.71765	1.74842	1.33147	1.35354	0.896877	0.866719	0.373914	0.325738
210.8	2.22157	2.31501	2.04337	2.11446	1.69789	1.73342	1.3219	1.34196	0.89118	0.859311	0.373368	0.322949
211	2.18169	2.29512	2.02117	2.09631	1.67684	1.71857	1.3114	1.33048	0.885195	0.851982	0.372631	0.320187
211.2	2.14099	2.27541	1.99798	2.07833	1.65507	1.70386	1.30026	1.31913	0.879014	0.84473	0.371624	0.317453
211.4	2.10046	2.25588	1.97421	2.06052	1.63312	1.68929	1.28847	1.30789	0.872717	0.837555	0.370339	0.314747
211.6	2.06116	2.23653	1.95024	2.04288	1.61133	1.67486	1.27615	1.29676	0.866329	0.830457	0.368654	0.312068
211.8	2.02467	2.21736	1.9269	2.0254	1.59038	1.66057	1.26367	1.28575	0.860192	0.823433	0.366779	0.309415
212	1.99213	2.19836	1.90476	2.00808	1.57095	1.64642	1.25153	1.27485	0.854345	0.816485	0.364518	0.30679
212.2	1.96473	2.17954	1.88457	1.99094	1.55368	1.63241	1.23999	1.26406	0.84883	0.809611	0.361954	0.30419
212.4	1.93898	2.1609	1.86594	1.97395	1.53701	1.61854	1.22901	1.25339	0.842848	0.802809	0.359395	0.301617
212.6	1.91427	2.14243	1.84745	1.95713	1.52048	1.6048	1.21722	1.24282	0.837076	0.796081	0.356529	0.29907
212.8	1.89092	2.12414	1.82962	1.94046	1.5047	1.59119	1.20575	1.23236	0.830915	0.789425	0.354128	0.296548
213	1.86885	2.10601	1.81245	1.92396	1.48893	1.57773	1.1944	1.22201	0.82494	0.78284	0.351389	0.294051
213.2	1.84742	2.08806	1.79569	1.90762	1.47326	1.56439	1.18279	1.21177	0.818891	0.776326	0.348479	0.29158
213.4	1.82657	2.07028	1.77919	1.89143	1.4579	1.55119	1.17152	1.20163	0.812865	0.769881	0.345472	0.289134
213.6	1.80646	2.05267	1.7631	1.8754	1.4428	1.53812	1.16051	1.1916	0.806804	0.763506	0.342377	0.286712
213.8	1.78701	2.03523	1.74755	1.85953	1.42795	1.52517	1.15	1.18167	0.800695	0.7572	0.339097	0.284315
214	1.76821	2.01795	1.7324	1.84381	1.41347	1.51236	1.13961	1.17185	0.794485	0.750962	0.335744	0.281942
214.2	1.75004	2.00084	1.71752	1.82825	1.39943	1.49968	1.12958	1.16213	0.788268	0.744791	0.332511	0.279593
214.4	1.7322	1.9839	1.70277	1.81284	1.38551	1.48712	1.11987	1.15251	0.782095	0.738687	0.329195	0.277267
214.6	1.71479	1.96712	1.68839	1.79758	1.37204	1.4747	1.11027	1.14299	0.775991	0.732648	0.325821	0.274965
214.8	1.69785	1.95051	1.6742	1.78248	1.35886	1.46239	1.10062	1.13357	0.769995	0.726676	0.322408	0.272687
215	1.68169	1.93406	1.66056	1.76752	1.34638	1.45021	1.09135	1.12425	0.764416	0.720768	0.319138	0.270431
215.2	1.66604	1.91776	1.64766	1.75272	1.33451	1.43816	1.08235	1.11503	0.758962	0.714924	0.31595	0.268198
215.4	1.65095	1.90163	1.63502	1.73806	1.32307	1.42623	1.0735	1.10591	0.75351	0.709143	0.312858	0.265988
215.6	1.63644	1.88566	1.62279	1.72355	1.312	1.41442	1.06504	1.09688	0.748188	0.703426	0.310048	0.2638
215.8	1.62251	1.86985	1.61079	1.70918	1.30131	1.40273	1.05685	1.08795	0.743012	0.69777	0.307268	0.261635
216	1.60881	1.8542	1.59897	1.69496	1.29079	1.39116	1.04924	1.07911	0.73773	0.692177	0.304518	0.259491
216.2	1.59521	1.8387	1.58742	1.68088	1.28033	1.37971	1.04208	1.07037	0.732467	0.686644	0.301962	0.257369
216.4	1.58184	1.82335	1.57601	1.66695	1.26989	1.36838	1.03497	1.06172	0.72736	0.681172	0.299437	0.255269
216.6	1.56875	1.80817	1.56466	1.65315	1.25956	1.35716	1.02854	1.05317	0.722371	0.67576	0.296817	0.25319
216.8	1.5559	1.79313	1.5535	1.6395	1.24925	1.34606	1.02248	1.0447	0.717339	0.670407	0.294279	0.251132
217	1.54336	1.77825	1.5426	1.62599	1.23893	1.33508	1.01654	1.03633	0.712364	0.665113	0.291673	0.249095
217.2	1.53108	1.76351	1.53154	1.61262	1.22864	1.32421	1.01097	1.02804	0.707426	0.659877	0.288984	0.247078
217.4	1.51913	1.74893	1.52071	1.59938	1.21858	1.31345	1.00579	1.01985	0.702452	0.654698	0.28641	0.245082
217.6	1.50731	1.73449	1.51002	1.58628	1.20861	1.30281	1.00049	1.01174	0.697305	0.649576	0.283744	0.243107
217.8	1.49583	1.7202	1.49961	1.57332	1.19896	1.29227	0.995401	1.00372	0.692202	0.644511	0.281263	0.241151
218	1.48455	1.70606	1.48926	1.56049	1.1895	1.28185	0.990145	0.995788	0.687257	0.639501	0.278642	0.239216
218.2	1.47342	1.69207	1.47909	1.54779	1.18026	1.27154	0.984936	0.987941	0.682352	0.634547	0.276129	0.2373
218.4	1.46232	1.67822	1.46901	1.53523	1.17103	1.26133	0.979724	0.980179	0.677593	0.629647	0.273516	0.235403
218.6	1.45148	1.66451	1.4591	1.52279	1.16194	1.25124	0.974159	0.9725	0.672948	0.624802	0.270947	0.233526
218.8	1.44087	1.65095	1.44935	1.51049	1.153	1.24125	0.968577	0.964906	0.668328	0.620009	0.268323	0.231669
219	1.43068	1.63752	1.43996	1.49832	1.1445	1.23136	0.963293	0.957394	0.664091	0.615271	0.266127	0.22983
219.2	1.42055	1.62424	1.43061	1.48627	1.13594	1.22158	0.957756	0.949963	0.659717	0.610584	0.263924	0.228009
219.4	1.41064	1.61109	1.42144	1.47435	1.12755	1.21191	0.952495	0.942614	0.655272	0.605949	0.261716	0.226208
219.6	1.40099	1.59808	1.41251	1.46256	1.11936	1.20234	0.947315	0.935345	0.651021	0.601366	0.259655	0.224425
219.8	1.39149	1.58521	1.40376	1.45089	1.11132	1.19287	0.942218	0.928156	0.646827	0.596834	0.257349	0.22266
220	1.38207	1.57248	1.3952	1.43935	1.10324	1.1835	0.937375	0.921045	0.642522	0.592352	0.254985	0.220913
220.2	1.37273	1.55987	1.38694	1.42793	1.09536	1.17423	0.932504	0.914012	0.638242	0.58792	0.252591	0.219184
220.4	1.36355	1.5474	1.37866	1.41663	1.08762	1.16506	0.927311	0.907057	0.634133	0.583537	0.250079	0.217472
220.6	1.35425	1.53507	1.37034	1.40545	1.07982	1.15599	0.92248	0.900177	0.62988	0.579203	0.247385	0.215778
220.8	1.3453	1.52286	1.36221	1.39439	1.07229	1.14701	0.917594	0.893374	0.625796	0.574917	0.244946	0.214102
221	1.33627	1.51079	1.35415	1.38345	1.06482	1.13814	0.912536	0.886646	0.621758	0.570679	0.242344	0.212442
221.2	1.32737	1.49884	1.3459	1.37263	1.05739	1.12936	0.907805	0.879992	0.617785	0.566488	0.23985	0.2108
221.4	1.31861	1.48703	1.33793	1.36192	1.05013	1.12067	0.903035	0.873411	0.613788	0.562345	0.2376	0.209174
221.6	1.31019	1.47534	1.33012	1.35133	1.04312	1.11208	0.898365	0.866904	0.609964	0.558247	0.235493	0.207565
221.8	1.30191	1.46377	1.32236	1.34085	1.03614	1.10358	0.893923	0.860468	0.606168	0.554196	0.233281	0.205972
222	1.2937	1.45233	1.31472	1.33049	1.02931	1.09518	0.889508	0.854104	0.602443	0.550189	0.231112	0.204396
222.2	1.28579	1.44101	1.30736	1.32024	1.0226	1.08686	0.885455	0.84781	0.598763	0.546228	0.229101	0.202836
222.4	1.27793	1.42982	1.2999	1.3101	1.01581	1.07864	0.881496	0.841586	0.59515	0.542311	0.226939	0.201292
222.6	1.27037	1.41875	1.29265	1.30008	1.00909	1.0705	0.877478	0.835432	0.591616	0.538438	0.224812	0.199764
222.8	1.26287	1.4078	1.28553	1.29016	1.0025	1.06246	0.873594	0.829346	0.587999	0.534609	0.222806	0.198251
223	1.25537	1.39696	1.27836	1.28035	0.995822	1.0545	0.869894	0.823328	0.584642	0.530822	0.220976	0.196754
223.2	1.2478	1.38625	1.27106	1.27065	0.988987	1.04663	0.865479	0.817377	0.58097	0.527078	0.21875	0.195273
223.4	1.24047	1.37565	1.26403	1.26105	0.982237	1.03885	0.861468	0.811493	0.577267	0.523377	0.216614	0.193806
223.6	1.23309	1.36517	1.25705	1.25156	0.975485	1.03115	0.857306	0.805675	0.573583	0.519717	0.214519	0.192355
223.8	1.22584	1.3548	1.2502	1.24217	0.968778	1.02354	0.853276	0.799922	0.569933	0.516098	0.212412	0.190919
224	1.21858	1.34455	1.24331	1.23289	0.962059	1.01601	0.849322	0.794233	0.56594	0.51252	0.210203	0.189497
224.2	1.21132	1.33441	1.23663	1.22371	0.955598	1.00856	0.845458	0.788608	0.562174	0.508982	0.208222	0.18809
224.4	1.20391	1.32438	1.22983	1.21464	0.949244	1.0012	0.841653	0.783046	0.558447	0.505485	0.206135	0.186698
224.6	1.19626	1.31447	1.22284	1.20566	0.942917	0.993921	0.838115	0.777547	0.554486	0.502026	0.20384	0.185319
224.8	1.18879	1.30466	1.21601	1.19678	0.936708	0.98672	0.834218	0.77211	0.55076	0.498607	0.201554	0.183955
225	1.18119	1.29497	1.20911	1.188	0.930528	0.979599	0.830397	0.766734	0.546958	0.495227	0.199266	0.182605
225.2	1.17362	1.28538	1.20213	1.17932	0.924426	0.972558	0.826964	0.761419	0.543164	0.491885	0.196982	0.181269
225.4	1.16635	1.27589	1.19525	1.17074	0.918434	0.965595	0.823264	0.756164	0.539404	0.48858	0.194752	0.179947
225.6	1.15941	1.26652	1.18859	1.16225	0.912635	0.958709	0.819716	0.750968	0.535799	0.485314	0.19264	0.178638
225.8	1.15264	1.25724	1.182	1.15386	0.907037	0.951901	0.816379	0.745831	0.531981	0.482084	0.190466	0.177343
226	1.1462	1.24808	1.17565	1.14556	0.901728	0.945169	0.812445	0.740752	0.528463	0.478891	0.188537	0.176061
226.2	1.13991	1.23901	1.16944	1.13736	0.896377	0.938512	0.80871	0.735731	0.525038	0.475734	0.186627	0.174792
226.4	1.13374	1.23005	1.16336	1.12925	0.891209	0.931929	0.804844	0.730767	0.521902	0.472613	0.184789	0.173537
226.6	1.12792	1.22119	1.15753	1.12123	0.886212	0.925421	0.800953	0.725859	0.519081	0.469527	0.183065	0.172294
226.8	1.12208	1.21242	1.15174	1.1133	0.881234	0.918985	0.79733	0.721007	0.516395	0.466477	0.181438	0.171065
227	1.11629	1.20376	1.14583	1.10546	0.876118	0.912622	0.794087	0.71621	0.513873	0.463461	0.17978	0.169848
227.2	1.11068	1.1952	1.13986	1.0977	0.870984	0.906331	0.7907	0.711468	0.511235	0.460479	0.178002	0.168643
227.4	1.10501	1.18673	1.134	1.09004	0.865717	0.90011	0.787946	0.706779	0.508397	0.457532	0.176268	0.167451
227.6	1.09923	1.17835	1.12817	1.08246	0.860425	0.89396	0.785255	0.702144	0.505574	0.454618	0.17454	0.166271
227.8	1.09356	1.17008	1.12242	1.07497	0.85513	0.887879	0.782262	0.697562	0.502779	0.451737	0.172891	0.165103
228	1.08778	1.16189	1.11688	1.06757	0.849909	0.881867	0.779576	0.693033	0.499646	0.448889	0.171115	0.163948
228.2	1.08212	1.1538	1.11148	1.06025	0.844941	0.875923	0.776639	0.688555	0.49682	0.446074	0.169591	0.162804
228.4	1.07641	1.14581	1.10601	1.05301	0.839989	0.870047	0.773566	0.684129	0.493942	0.443291	0.168086	0.161673
228.6	1.07079	1.1379	1.10054	1.04585	0.835068	0.864237	0.770533	0.679753	0.491056	0.440539	0.166575	0.160553
228.8	1.06534	1.13009	1.09533	1.03878	0.83029	0.858493	0.767754	0.675427	0.488224	0.437819	0.16513	0.159444
229	1.05987	1.12236	1.08988	1.03179	0.825646	0.852815	0.765011	0.671151	0.485472	0.43513	0.163828	0.158347
229.2	1.05435	1.11472	1.08454	1.02488	0.820931	0.847201	0.762362	0.666924	0.482579	0.432472	0.162336	0.157261
229.4	1.04899	1.10717	1.07915	1.01805	0.816288	0.841651	0.759365	0.662745	0.479781	0.429845	0.160862	0.156187
229.6	1.0436	1.09971	1.07378	1.01129	0.811651	0.836164	0.755773	0.658615	0.476888	0.427247	0.159379	0.155124
229.8	1.03814	1.09234	1.06833	1.00462	0.807033	0.830741	0.751785	0.654532	0.474006	0.424679	0.157906	0.154072
230	1.03265	1.08504	1.06294	0.998017	0.802312	0.825379	0.747237	0.650496	0.471121	0.422141	0.15639	0.15303
230.2	1.02711	1.07784	1.05738	0.991494	0.797466	0.820078	0.742823	0.646506	0.468251	0.419631	0.154818	0.152
230.4	1.02181	1.07071	1.05207	0.985046	0.792727	0.814838	0.738386	0.642563	0.465543	0.417151	0.153254	0.15098
230.6	1.01667	1.06367	1.04682	0.978674	0.787979	0.809658	0.73448	0.638665	0.462892	0.414699	0.151722	0.14997
230.8	1.0115	1.05671	1.04157	0.972375	0.783276	0.804538	0.730717	0.634812	0.460252	0.412275	0.150028	0.148971
231	1.00633	1.04983	1.03634	0.966148	0.778492	0.799476	0.726927	0.631003	0.457579	0.409879	0.148317	0.147983
231.2	1.00128	1.04303	1.03132	0.959995	0.773927	0.794473	0.72297	0.627239	0.455004	0.407511	0.146698	0.147005
231.4	0.996213	1.03631	1.02638	0.953912	0.769404	0.789527	0.719158	0.623518	0.452374	0.405169	0.145021	0.146037
231.6	0.991292	1.02967	1.02155	0.947901	0.765014	0.784637	0.715319	0.61984	0.449918	0.402855	0.143451	0.145078
231.8	0.986433	1.02311	1.01692	0.941959	0.760754	0.779805	0.711148	0.616205	0.447263	0.400567	0.141999	0.14413
232	0.981882	1.01662	1.01252	0.936087	0.756747	0.775028	0.707634	0.612612	0.444809	0.398306	0.140663	0.143192
232.2	0.977483	1.01021	1.00813	0.930283	0.752828	0.770306	0.704241	0.609061	0.442535	0.396071	0.139533	0.142263
232.4	0.972962	1.00388	1.00369	0.924547	0.748924	0.765639	0.701024	0.60555	0.440225	0.393861	0.138411	0.141344
232.6	0.96856	0.997613	0.99929	0.918878	0.745136	0.761025	0.698107	0.602081	0.437898	0.391677	0.137204	0.140435
232.8	0.964249	0.991424	0.994888	0.913276	0.74145	0.756466	0.695722	0.598652	0.435729	0.389518	0.136045	0.139535
233	0.959782	0.985309	0.990359	0.907739	0.737753	0.751958	0.692958	0.595262	0.433562	0.387384	0.134953	0.138645
233.2	0.955324	0.979265	0.985915	0.902267	0.734036	0.747503	0.690452	0.591912	0.43126	0.385275	0.133684	0.137763
233.4	0.9509	0.973292	0.981453	0.896859	0.730326	0.7431	0.688003	0.588601	0.42903	0.38319	0.132469	0.136891
233.6	0.946385	0.96739	0.976958	0.891514	0.726454	0.738748	0.685	0.585329	0.42669	0.381129	0.131093	0.136028
233.8	0.941793	0.961557	0.9724	0.886233	0.722478	0.734447	0.682016	0.582095	0.424179	0.379092	0.129686	0.135174
234	0.937228	0.955793	0.967736	0.881014	0.718372	0.730195	0.678942	0.578898	0.421346	0.377078	0.12802	0.134328
234.2	0.932611	0.950097	0.96298	0.875856	0.714136	0.725993	0.675722	0.575739	0.418561	0.375088	0.126269	0.133492
234.4	0.928006	0.944469	0.958283	0.870759	0.709907	0.72184	0.672342	0.572617	0.415654	0.37312	0.124398	0.132664
234.6	0.923388	0.938907	0.953522	0.865722	0.705811	0.717735	0.669173	0.569531	0.412937	0.371176	0.122555	0.131845
234.8	0.918751	0.933411	0.948792	0.860745	0.701766	0.713678	0.665624	0.566481	0.410248	0.369254	0.120546	0.131034
235	0.914077	0.927981	0.94399	0.855826	0.697649	0.709669	0.662221	0.563467	0.407681	0.367354	0.118576	0.130232
235.2	0.909429	0.922615	0.939243	0.850966	0.693757	0.705706	0.658701	0.560488	0.405251	0.365476	0.116714	0.129438
235.4	0.904904	0.917312	0.934367	0.846163	0.689855	0.701789	0.655498	0.557544	0.402852	0.36362	0.114929	0.128652
235.6	0.900452	0.912073	0.929592	0.841417	0.686019	0.697918	0.652643	0.554635	0.400215	0.361785	0.11329	0.127875
235.8	0.896146	0.906896	0.925067	0.836728	0.682386	0.694093	0.649989	0.551759	0.397684	0.359972	0.111961	0.127106
236	0.892096	0.901781	0.920805	0.832094	0.679058	0.690313	0.647759	0.548917	0.39548	0.35818	0.110853	0.126344
236.2	0.888092	0.896727	0.91657	0.827515	0.675717	0.686576	0.645694	0.546109	0.393147	0.356408	0.109786	0.125591
236.4	0.884157	0.891733	0.912457	0.822991	0.672582	0.682884	0.643483	0.543334	0.390938	0.354658	0.108745	0.124845
236.6	0.88046	0.886799	0.908527	0.81852	0.669573	0.679234	0.640973	0.540591	0.389034	0.352927	0.107916	0.124107
236.8	0.876752	0.881924	0.904777	0.814103	0.666598	0.675628	0.638655	0.53788	0.387249	0.351216	0.107227	0.123377
237	0.872967	0.877107	0.900931	0.809738	0.663613	0.672064	0.635884	0.535201	0.38544	0.349526	0.106597	0.122655
237.2	0.869368	0.872348	0.897205	0.805426	0.660719	0.668542	0.633517	0.532554	0.383701	0.347855	0.106087	0.12194
237.4	0.865923	0.867646	0.893753	0.801164	0.657763	0.665061	0.631142	0.529937	0.382093	0.346203	0.105726	0.121232
237.6	0.862551	0.863001	0.890238	0.796954	0.654672	0.661621	0.628362	0.527352	0.380531	0.344571	0.105231	0.120532
237.8	0.859044	0.858411	0.886589	0.792794	0.651438	0.658222	0.625586	0.524797	0.378698	0.342957	0.104501	0.119839
238	0.855618	0.853876	0.883065	0.788684	0.648142	0.654863	0.62298	0.522272	0.376891	0.341363	0.103694	0.119154
238.2	0.851956	0.849396	0.879306	0.784623	0.644568	0.651543	0.619925	0.519777	0.375041	0.339786	0.102602	0.118475
238.4	0.848141	0.84497	0.875347	0.78061	0.640916	0.648263	0.616866	0.517311	0.373138	0.338229	0.101298	0.117804
238.6	0.84424	0.840597	0.871252	0.776646	0.637234	0.645021	0.613985	0.514875	0.371137	0.336689	0.0998775	0.117139
238.8	0.840281	0.836277	0.867055	0.772729	0.633476	0.641818	0.610646	0.512467	0.369056	0.335167	0.0983139	0.116482
239	0.836131	0.832009	0.862666	0.76886	0.629659	0.638652	0.607266	0.510087	0.366847	0.333663	0.0966862	0.115831
239.2	0.832086	0.827793	0.85837	0.765037	0.625984	0.635524	0.603797	0.507736	0.36459	0.332177	0.0950933	0.115187
239.4	0.82812	0.823627	0.853976	0.761259	0.622401	0.632433	0.600203	0.505412	0.36212	0.330708	0.09354	0.11455
239.6	0.824209	0.819512	0.849838	0.757527	0.619067	0.629378	0.597161	0.503116	0.359513	0.329256	0.0920001	0.11392
239.8	0.820505	0.815446	0.845915	0.75384	0.615924	0.62636	0.594211	0.500847	0.357111	0.327821	0.0906778	0.113296
240	0.816936	0.81143	0.841886	0.750198	0.612923	0.623377	0.591559	0.498605	0.354809	0.326402	0.089251	0.112679
240.2	0.813424	0.807463	0.838015	0.746599	0.609909	0.62043	0.589179	0.496389	0.352587	0.325	0.087838	0.112068
240.4	0.809993	0.803543	0.83434	0.743044	0.607033	0.617517	0.587186	0.494199	0.350584	0.323615	0.0864097	0.111463
240.6	0.806588	0.799671	0.830637	0.739531	0.604182	0.614639	0.584714	0.492036	0.3488	0.322246	0.0851363	0.110865
240.8	0.803165	0.795846	0.827048	0.736061	0.601375	0.611796	0.58276	0.489898	0.347063	0.320892	0.0838246	0.110273
241	0.799822	0.792068	0.823581	0.732633	0.598658	0.608986	0.580455	0.487785	0.345308	0.319555	0.08255	0.109687
241.2	0.796633	0.788335	0.820333	0.729246	0.596059	0.606209	0.578192	0.485698	0.343705	0.318233	0.0815222	0.109107
241.4	0.793629	0.784648	0.817091	0.725901	0.593321	0.603466	0.575921	0.483635	0.342338	0.316926	0.0806693	0.108534
241.6	0.790699	0.781006	0.81374	0.722595	0.590454	0.600755	0.5735	0.481596	0.340709	0.315635	0.0797024	0.107966
241.8	0.787653	0.777408	0.810325	0.71933	0.587482	0.598076	0.571148	0.479582	0.338954	0.314359	0.0787295	0.107405
242	0.784661	0.773854	0.806986	0.716104	0.584415	0.595429	0.568906	0.477592	0.337375	0.313098	0.0780179	0.106849
242.2	0.781408	0.770343	0.803272	0.712918	0.581192	0.592814	0.566456	0.475625	0.335483	0.311851	0.0770391	0.106299
242.4	0.777953	0.766875	0.799682	0.70977	0.578114	0.59023	0.564025	0.473682	0.333458	0.310619	0.0760115	0.105755
242.6	0.774363	0.763449	0.796092	0.70666	0.575134	0.587677	0.561664	0.471762	0.331294	0.309402	0.0749344	0.105216
242.8	0.770715	0.760066	0.792608	0.703588	0.572261	0.585154	0.558938	0.469865	0.329133	0.308199	0.0738991	0.104683
243	0.766996	0.756723	0.789019	0.700553	0.569472	0.582661	0.556266	0.46799	0.326645	0.307009	0.0727318	0.104156
243.2	0.763373	0.753421	0.785489	0.697555	0.566767	0.580198	0.553671	0.466137	0.324215	0.305834	0.0715399	0.103634
243.4	0.759722	0.75016	0.781759	0.694593	0.564025	0.577765	0.550673	0.464307	0.321616	0.304673	0.0702313	0.103117
243.6	0.756332	0.746939	0.778228	0.691668	0.561456	0.57536	0.548407	0.462498	0.319279	0.303525	0.0690145	0.102606
243.8	0.753069	0.743757	0.774654	0.688778	0.558831	0.572984	0.546092	0.460711	0.317094	0.30239	0.0678458	0.102101
244	0.749932	0.740614	0.771161	0.685923	0.556266	0.570637	0.544315	0.458945	0.315229	0.301269	0.0667054	0.1016
244.2	0.746935	0.73751	0.767944	0.683103	0.553747	0.568318	0.542871	0.4572	0.313683	0.300161	0.0656624	0.101105
244.4	0.744088	0.734444	0.764891	0.680318	0.551344	0.566026	0.541845	0.455476	0.312397	0.299066	0.0647913	0.100615
244.6	0.741286	0.731415	0.761894	0.677566	0.548944	0.563762	0.540342	0.453773	0.311259	0.297984	0.0639798	0.10013
244.8	0.738593	0.728424	0.759103	0.674848	0.546739	0.561525	0.539277	0.452089	0.310182	0.296914	0.0632181	0.0996508
245	0.736	0.725469	0.756461	0.672163	0.544547	0.559315	0.537789	0.450426	0.309139	0.295857	0.0624965	0.0991761
245.2	0.733584	0.72255	0.753835	0.669511	0.54243	0.557131	0.53623	0.448783	0.308226	0.294813	0.062	0.0987063
245.4	0.73147	0.719668	0.751212	0.666891	0.540244	0.554974	0.534918	0.447159	0.307336	0.29378	0.0615866	0.0982415
245.6	0.729383	0.716821	0.748686	0.664304	0.538166	0.552842	0.533327	0.445555	0.306291	0.29276	0.0611324	0.0977816
245.8	0.727336	0.714009	0.746415	0.661748	0.536096	0.550736	0.531913	0.44397	0.305456	0.291752	0.0607703	0.0973264
246	0.725333	0.711232	0.744086	0.659223	0.534118	0.548655	0.530721	0.442404	0.304725	0.290756	0.0604227	0.096876
246.2	0.723287	0.708488	0.741828	0.656729	0.532353	0.546599	0.52935	0.440856	0.303865	0.289771	0.0599085	0.0964304
246.4	0.721054	0.705779	0.739659	0.654265	0.530681	0.544568	0.527853	0.439327	0.303032	0.288798	0.0592945	0.0959894
246.6	0.71895	0.703103	0.73751	0.651832	0.529047	0.542561	0.526473	0.437816	0.302316	0.287836	0.0588123	0.095553
246.8	0.716835	0.70046	0.73525	0.649429	0.527421	0.540578	0.524779	0.436324	0.301527	0.286885	0.0583745	0.0951212
247	0.714504	0.69785	0.732744	0.647055	0.525672	0.53862	0.522725	0.434849	0.300266	0.285946	0.0578162	0.0946939
247.2	0.712187	0.695272	0.73008	0.64471	0.523767	0.536684	0.520836	0.433392	0.299056	0.285018	0.0573061	0.0942711
247.4	0.709778	0.692725	0.727222	0.642393	0.521814	0.534772	0.518582	0.431952	0.297606	0.2841	0.0567969	0.0938528
247.6	0.707292	0.69021	0.724359	0.640106	0.519754	0.532883	0.516887	0.430529	0.295981	0.283194	0.056341	0.0934388
247.8	0.704566	0.687727	0.721289	0.637846	0.517534	0.531017	0.514939	0.429124	0.294122	0.282298	0.0557978	0.0930291
248	0.701819	0.685274	0.718185	0.635614	0.515182	0.529173	0.513273	0.427735	0.292453	0.281413	0.0552501	0.0926238
248.2	0.698799	0.682851	0.714919	0.63341	0.512597	0.527352	0.511687	0.426363	0.290625	0.280537	0.0545549	0.0922227
248.4	0.695922	0.680458	0.711918	0.631232	0.510119	0.525552	0.510232	0.425007	0.288714	0.279673	0.0538648	0.0918258
248.6	0.692851	0.678095	0.708756	0.629081	0.50752	0.523774	0.508516	0.423668	0.286672	0.278818	0.0529298	0.091433
248.8	0.689776	0.675762	0.70546	0.626957	0.504831	0.522018	0.506958	0.422345	0.28453	0.277974	0.0518087	0.0910444
249	0.686899	0.673457	0.702352	0.624859	0.502179	0.520283	0.505441	0.421037	0.282455	0.277139	0.0505847	0.0906599
249.2	0.684205	0.67118	0.699372	0.622787	0.49973	0.518568	0.503745	0.419745	0.280478	0.276315	0.0493495	0.0902793
249.4	0.681576	0.668932	0.69628	0.62074	0.497114	0.516875	0.502209	0.418469	0.278557	0.2755	0.047929	0.0899028
249.6	0.678983	0.666712	0.693327	0.618719	0.494636	0.515201	0.500529	0.417208	0.276821	0.274694	0.0464676	0.0895303
249.8	0.676614	0.664519	0.690511	0.616722	0.492181	0.513548	0.499208	0.415962	0.275286	0.273898	0.0450786	0.0891616
250	0.67431	0.662354	0.687619	0.61475	0.489877	0.511915	0.497811	0.414731	0.273938	0.273111	0.0436957	0.0887968
250.2	0.672095	0.660215	0.684865	0.612802	0.487711	0.510302	0.49609	0.413515	0.272681	0.272334	0.0424507	0.0884358
250.4	0.669781	0.658103	0.68209	0.610878	0.485624	0.508708	0.494412	0.412313	0.271523	0.271566	0.0412887	0.0880786
250.6	0.667675	0.656018	0.679574	0.608978	0.48374	0.507133	0.492632	0.411126	0.270558	0.270807	0.0405389	0.0877252
250.8	0.665402	0.653958	0.677111	0.607102	0.482043	0.505578	0.49072	0.409954	0.26968	0.270057	0.0398443	0.0873754
251	0.662938	0.651924	0.674567	0.605248	0.48023	0.504041	0.488746	0.408795	0.2686	0.269315	0.0393684	0.0870294
251.2	0.660489	0.649915	0.672016	0.603418	0.478357	0.502523	0.487038	0.40765	0.267602	0.268583	0.0389888	0.086687
251.4	0.658022	0.647931	0.669504	0.60161	0.476466	0.501023	0.485118	0.406519	0.266431	0.267859	0.0387839	0.0863481
251.6	0.655575	0.645972	0.666979	0.599824	0.47447	0.499541	0.483315	0.405401	0.265151	0.267143	0.0384331	0.0860128
251.8	0.653122	0.644037	0.664438	0.59806	0.472428	0.498078	0.480881	0.404297	0.263757	0.266436	0.038066	0.0856811
252	0.650804	0.642126	0.662114	0.596318	0.470437	0.496632	0.478488	0.403206	0.262393	0.265737	0.0376594	0.0853528
252.2	0.648396	0.640239	0.659787	0.594598	0.468309	0.495203	0.476272	0.402129	0.260799	0.265047	0.0370662	0.085028
252.4	0.646117	0.638376	0.657499	0.592899	0.466258	0.493792	0.473804	0.401064	0.259303	0.264365	0.0362889	0.0847065
252.6	0.643494	0.636536	0.654834	0.591221	0.46383	0.492398	0.471477	0.400012	0.257614	0.26369	0.0352209	0.0843885
252.8	0.641027	0.634719	0.652117	0.589564	0.461362	0.491021	0.469647	0.398973	0.2559	0.263024	0.0340785	0.0840738
253	0.638529	0.632924	0.649311	0.587927	0.458923	0.48966	0.467745	0.397946	0.254206	0.262365	0.0326197	0.0837624
253.2	0.636108	0.631152	0.646485	0.586311	0.456595	0.488316	0.465899	0.396931	0.252518	0.261715	0.0311655	0.0834542
253.4	0.633552	0.629402	0.643435	0.584715	0.454063	0.486989	0.464366	0.395929	0.250669	0.261072	0.0294744	0.0831493
253.6	0.631148	0.627674	0.640485	0.583138	0.451738	0.485677	0.462848	0.394939	0.248878	0.260436	0.0280141	0.0828476
253.8	0.62888	0.625967	0.637514	0.581581	0.449483	0.484381	0.461543	0.393961	0.247174	0.259808	0.0266217	0.0825491
254	0.626638	0.624282	0.634509	0.580043	0.447372	0.483101	0.460309	0.392995	0.245477	0.259188	0.0253827	0.0822537
254.2	0.624314	0.622618	0.631294	0.578524	0.445179	0.481837	0.458575	0.39204	0.243751	0.258575	0.0242374	0.0819614
254.4	0.622141	0.620974	0.628316	0.577024	0.443209	0.480588	0.457313	0.391096	0.242181	0.257969	0.0234086	0.0816722
254.6	0.61995	0.619352	0.62548	0.575543	0.441378	0.479354	0.455799	0.390165	0.240822	0.25737	0.0227144	0.081386
254.8	0.617597	0.617749	0.622686	0.57408	0.439454	0.478135	0.454516	0.389244	0.239519	0.256778	0.0219678	0.0811028
255	0.61518	0.616167	0.619985	0.572635	0.437429	0.476931	0.453428	0.388334	0.23819	0.256193	0.0215629	0.0808226
255.2	0.6129	0.614604	0.617495	0.571208	0.435492	0.475742	0.452502	0.387436	0.236936	0.255615	0.021171	0.0805454
255.4	0.610717	0.613061	0.615098	0.569799	0.433596	0.474567	0.451577	0.386548	0.235797	0.255044	0.0209958	0.080271
255.6	0.608638	0.611537	0.61295	0.568407	0.43182	0.473406	0.450935	0.385671	0.23453	0.25448	0.0207657	0.0799996
255.8	0.606481	0.610032	0.610719	0.567033	0.430073	0.472259	0.449997	0.384804	0.23318	0.253922	0.0206507	0.0797309
256	0.60447	0.608546	0.608641	0.565676	0.428479	0.471127	0.449076	0.383948	0.231957	0.253371	0.0203264	0.0794652
256.2	0.602351	0.607079	0.606565	0.564335	0.426796	0.470008	0.448571	0.383103	0.23064	0.252827	0.019907	0.0792022
256.4	0.600156	0.60563	0.604391	0.563011	0.425085	0.468902	0.447774	0.382267	0.229331	0.252289	0.019223	0.0789419
256.6	0.597842	0.604199	0.602141	0.561704	0.423214	0.467811	0.447188	0.381441	0.228053	0.251757	0.0184759	0.0786844
256.8	0.595627	0.602787	0.599985	0.560413	0.421389	0.466732	0.446776	0.380626	0.226903	0.251231	0.0177224	0.0784297
257	0.593265	0.601391	0.597653	0.559138	0.41944	0.465667	0.446442	0.37982	0.225706	0.250712	0.0168242	0.0781775
257.2	0.59102	0.600014	0.59531	0.557879	0.417481	0.464614	0.446215	0.379024	0.224683	0.250199	0.0160376	0.0779281
257.4	0.58862	0.598654	0.592775	0.556635	0.415437	0.463575	0.445656	0.378238	0.223534	0.249692	0.0151687	0.0776812
257.6	0.586461	0.59731	0.590253	0.555407	0.413489	0.462548	0.445156	0.377461	0.222492	0.249191	0.0144695	0.077437
257.8	0.584315	0.595984	0.587684	0.554195	0.411427	0.461533	0.444312	0.376694	0.221387	0.248696	0.0136491	0.0771953
258	0.582213	0.594674	0.585077	0.552997	0.409358	0.460531	0.443335	0.375936	0.220192	0.248206	0.0128875	0.0769562
258.2	0.580104	0.593381	0.582431	0.551814	0.407197	0.459541	0.441645	0.375187	0.218946	0.247723	0.011942	0.0767196
258.4	0.578135	0.592104	0.580102	0.550646	0.405163	0.458563	0.440491	0.374447	0.21769	0.247245	0.0110745	0.0764854
258.6	0.575882	0.590843	0.577653	0.549493	0.402953	0.457597	0.438852	0.373716	0.216258	0.246773	0.00996822	0.0762537
258.8	0.573563	0.589598	0.575245	0.548354	0.400778	0.456643	0.43743	0.372994	0.214773	0.246307	0.00881028	0.0760245
259	0.571111	0.588368	0.572717	0.547229	0.398581	0.455701	0.435719	0.37228	0.21332	0.245845	0.00769872	0.0757977
259.2	0.568705	0.587154	0.570146	0.546118	0.396416	0.45477	0.434338	0.371575	0.211719	0.24539	0.00662512	0.0755732
259.4	0.566261	0.585955	0.567522	0.545021	0.394275	0.45385	0.432802	0.370879	0.21012	0.24494	0.00566053	0.0753512
259.6	0.563862	0.584772	0.564911	0.543937	0.392274	0.452942	0.431031	0.370191	0.208387	0.244495	0.00468063	0.0751314
259.8	0.561551	0.583603	0.562123	0.542867	0.390269	0.452044	0.429072	0.369512	0.206648	0.244055	0.00375503	0.074914
260	0.559443	0.582449	0.559519	0.541811	0.388304	0.451158	0.426974	0.36884	0.204877	0.243621	0.00276369	0.0746988
260.2	0.557319	0.581309	0.556929	0.540768	0.386411	0.450282	0.425222	0.368177	0.20317	0.243192	0.00182402	0.074486
260.4	0.555157	0.580184	0.554247	0.539737	0.384445	0.449418	0.423278	0.367522	0.201555	0.242767	0.000769615	0.0742753
260.6	0.553023	0.579073	0.551658	0.53872	0.382403	0.448563	0.421738	0.366875	0.200118	0.242348	-0.000196993	0.0740669
260.8	0.550827	0.577976	0.54906	0.537715	0.380352	0.447719	0.420518	0.366235	0.198674	0.241934	-0.0011968	0.0738607
261	0.548579	0.576892	0.546389	0.536723	0.378334	0.446886	0.41959	0.365604	0.197228	0.241525	-0.00216627	0.0736566
261.2	0.546352	0.575823	0.543758	0.535743	0.376375	0.446062	0.418025	0.36498	0.195896	0.24112	-0.00308853	0.0734547
261.4	0.544148	0.574766	0.541272	0.534775	0.374679	0.445249	0.416788	0.364363	0.194468	0.240721	-0.00388616	0.0732549
261.6	0.542121	0.573724	0.539063	0.53382	0.37319	0.444445	0.41585	0.363754	0.193294	0.240326	-0.00457025	0.0730572
261.8	0.539934	0.572694	0.536997	0.532876	0.371736	0.443652	0.414472	0.363152	0.192046	0.239935	-0.00531185	0.0728616
262	0.537844	0.571677	0.535125	0.531944	0.370469	0.442868	0.413638	0.362558	0.190955	0.23955	-0.00605524	0.072668
262.2	0.53582	0.570673	0.533347	0.531024	0.369178	0.442094	0.413036	0.361971	0.189842	0.239169	-0.00698727	0.0724765
262.4	0.533809	0.569682	0.531649	0.530115	0.367859	0.441329	0.412432	0.361391	0.188726	0.238792	-0.00792009	0.072287
262.6	0.531651	0.568703	0.529689	0.529218	0.366417	0.440573	0.4119	0.360818	0.187422	0.23842	-0.00896603	0.0720995
262.8	0.529756	0.567737	0.527839	0.528332	0.365048	0.439827	0.41174	0.360252	0.186367	0.238052	-0.00995111	0.071914
263	0.52787	0.566782	0.525855	0.527457	0.363489	0.43909	0.411209	0.359692	0.185254	0.237689	-0.0108643	0.0717304
263.2	0.526175	0.56584	0.523988	0.526593	0.361956	0.438362	0.410838	0.35914	0.184138	0.23733	-0.0115447	0.0715487
263.4	0.524525	0.56491	0.522194	0.52574	0.360347	0.437642	0.410297	0.358594	0.183103	0.236975	-0.0122019	0.071369
263.6	0.5231	0.563991	0.520453	0.524897	0.358803	0.436932	0.409176	0.358055	0.182301	0.236624	-0.0128179	0.0711912
263.8	0.521675	0.563084	0.518607	0.524065	0.357174	0.43623	0.408266	0.357522	0.181417	0.236278	-0.0134574	0.0710152
264	0.52032	0.562188	0.516812	0.523243	0.355567	0.435537	0.40703	0.356996	0.180671	0.235936	-0.0141411	0.0708411
264.2	0.51875	0.561304	0.514885	0.522432	0.353904	0.434852	0.405944	0.356476	0.179918	0.235597	-0.0149391	0.0706688
264.4	0.517108	0.560431	0.512748	0.521631	0.352143	0.434176	0.404788	0.355963	0.179002	0.235263	-0.0158671	0.0704983
264.6	0.515516	0.559569	0.510546	0.52084	0.350298	0.433508	0.403758	0.355455	0.177873	0.234933	-0.0168164	0.0703296
264.8	0.51392	0.558718	0.508188	0.520058	0.348467	0.432848	0.402333	0.354954	0.1766	0.234606	-0.0177922	0.0701627
265	0.512303	0.557878	0.505811	0.519287	0.346754	0.432196	0.401133	0.354459	0.175181	0.234284	-0.0187371	0.0699976
265.2	0.510709	0.557048	0.503434	0.518525	0.345156	0.431553	0.399608	0.35397	0.173641	0.233965	-0.0196686	0.0698342
265.4	0.509137	0.556228	0.501251	0.517773	0.343704	0.430917	0.398183	0.353487	0.172257	0.23365	-0.0204683	0.0696725
265.6	0.507305	0.555419	0.498982	0.51703	0.342237	0.430289	0.396773	0.35301	0.170888	0.233339	-0.0212383	0.0695125
265.8	0.505329	0.55462	0.49662	0.516296	0.340787	0.429668	0.395116	0.352538	0.169397	0.233032	-0.0219465	0.0693542
266	0.503422	0.553832	0.494192	0.515572	0.339294	0.429055	0.393771	0.352072	0.16798	0.232728	-0.0225992	0.0691976
266.2	0.501581	0.553053	0.491732	0.514856	0.337761	0.42845	0.392255	0.351612	0.166519	0.232428	-0.0231703	0.0690426
266.4	0.499676	0.552284	0.489212	0.51415	0.336202	0.427852	0.390628	0.351158	0.164871	0.232131	-0.0237958	0.0688892
266.6	0.497766	0.551525	0.486739	0.513452	0.334663	0.427261	0.389194	0.350709	0.163213	0.231838	-0.0244734	0.0687375
266.8	0.496019	0.550776	0.484521	0.512764	0.333095	0.426678	0.387783	0.350265	0.161874	0.231548	-0.0252033	0.0685874
267	0.494143	0.550036	0.482374	0.512084	0.33145	0.426102	0.385692	0.349827	0.160488	0.231262	-0.0259675	0.0684388
267.2	0.492212	0.549305	0.480395	0.511412	0.329749	0.425533	0.3837	0.349394	0.159216	0.230979	-0.0267184	0.0682918
267.4	0.490313	0.548583	0.478396	0.510749	0.328068	0.42497	0.38176	0.348967	0.158106	0.230699	-0.0274798	0.0681463
267.6	0.488499	0.547871	0.476507	0.510094	0.326397	0.424415	0.379229	0.348544	0.157128	0.230423	-0.028241	0.0680024
267.8	0.486444	0.547168	0.474415	0.509447	0.324607	0.423867	0.377105	0.348127	0.156	0.23015	-0.0291095	0.06786
268	0.484443	0.546473	0.472332	0.508809	0.322869	0.423325	0.375018	0.347714	0.15496	0.22988	-0.0300177	0.0677191
268.2	0.482307	0.545788	0.470151	0.508178	0.321136	0.42279	0.373188	0.347307	0.153841	0.229614	-0.0309641	0.0675797
268.4	0.480371	0.545111	0.46796	0.507555	0.319498	0.422261	0.371506	0.346905	0.152746	0.229351	-0.0319404	0.0674418
268.6	0.47864	0.544442	0.465879	0.506941	0.317985	0.421739	0.370072	0.346508	0.151606	0.229091	-0.0328742	0.0673053
268.8	0.477094	0.543782	0.463944	0.506333	0.316691	0.421224	0.368773	0.346115	0.150631	0.228833	-0.0337974	0.0671702
269	0.475705	0.543131	0.462261	0.505734	0.315682	0.420714	0.367935	0.345727	0.149754	0.228579	-0.0346156	0.0670366
269.2	0.474569	0.542488	0.460801	0.505142	0.314858	0.420211	0.367057	0.345344	0.149054	0.228328	-0.0353549	0.0669044
269.4	0.473579	0.541852	0.459577	0.504557	0.314185	0.419714	0.366316	0.344966	0.148605	0.22808	-0.0358084	0.0667735
269.6	0.472652	0.541225	0.458406	0.50398	0.313657	0.419224	0.365957	0.344592	0.148191	0.227835	-0.0361335	0.0666441
269.8	0.472003	0.540606	0.457429	0.50341	0.313341	0.418739	0.365511	0.344222	0.147883	0.227593	-0.036245	0.066516

## Sheet: Source Data Fig 3b. (2)
Source Data for Fig 3b. binding affinities calculated by BLI for the interaction
MazF vs YosL phi3T
Time (s)	YosL_Phi_2.5	YosL_Phi_1.25	YosL_Phi_0.625	YosL_Phi_0.315	fit	fit	fit	fit
120	-0.024	0.001	-0.015	0.01	0	0	0	0
120.2	-0.027	-0.007	-0.023	0.002	0.005	0.003	0.002	0.001
120.4	-0.029	-0.015	-0.03	-0.006	0.01	0.007	0.003	0.002
120.6	-0.03	-0.022	-0.036	-0.013	0.016	0.01	0.005	0.003
120.8	-0.03	-0.028	-0.042	-0.02	0.021	0.013	0.007	0.004
121	-0.028	-0.033	-0.047	-0.027	0.026	0.017	0.009	0.005
121.2	-0.025	-0.036	-0.05	-0.032	0.031	0.02	0.01	0.006
121.4	-0.021	-0.037	-0.053	-0.037	0.036	0.023	0.012	0.007
121.6	-0.015	-0.036	-0.053	-0.04	0.041	0.027	0.014	0.008
121.8	-0.007	-0.033	-0.052	-0.041	0.046	0.03	0.015	0.009
122	0.002	-0.028	-0.049	-0.04	0.05	0.033	0.017	0.01
122.2	0.013	-0.02	-0.044	-0.037	0.055	0.036	0.019	0.011
122.4	0.021	-0.014	-0.041	-0.036	0.06	0.04	0.021	0.012
122.6	0.029	-0.01	-0.039	-0.036	0.065	0.043	0.022	0.013
122.8	0.037	-0.005	-0.036	-0.034	0.07	0.046	0.024	0.015
123	0.044	0.001	-0.032	-0.032	0.074	0.049	0.026	0.016
123.2	0.051	0.005	-0.03	-0.031	0.079	0.052	0.027	0.017
123.4	0.058	0.009	-0.027	-0.03	0.083	0.055	0.029	0.018
123.6	0.065	0.013	-0.025	-0.028	0.088	0.059	0.031	0.019
123.8	0.072	0.017	-0.022	-0.027	0.093	0.062	0.032	0.02
124	0.078	0.022	-0.019	-0.026	0.097	0.065	0.034	0.021
124.2	0.084	0.026	-0.017	-0.025	0.101	0.068	0.036	0.022
124.4	0.091	0.03	-0.014	-0.024	0.106	0.071	0.037	0.023
124.6	0.097	0.035	-0.011	-0.023	0.11	0.074	0.039	0.024
124.8	0.103	0.039	-0.009	-0.022	0.115	0.077	0.04	0.025
125	0.109	0.044	-0.006	-0.021	0.119	0.08	0.042	0.026
125.2	0.115	0.049	-0.003	-0.02	0.123	0.083	0.044	0.027
125.4	0.121	0.053	-0.001	-0.019	0.127	0.086	0.045	0.028
125.6	0.127	0.058	0.001	-0.018	0.132	0.089	0.047	0.029
125.8	0.132	0.062	0.004	-0.016	0.136	0.092	0.049	0.03
126	0.138	0.067	0.006	-0.015	0.14	0.095	0.05	0.031
126.2	0.143	0.071	0.009	-0.014	0.144	0.098	0.052	0.032
126.4	0.149	0.076	0.011	-0.012	0.148	0.101	0.053	0.033
126.6	0.154	0.08	0.014	-0.011	0.152	0.104	0.055	0.034
126.8	0.159	0.084	0.017	-0.01	0.156	0.107	0.057	0.035
127	0.164	0.087	0.019	-0.008	0.16	0.11	0.058	0.036
127.2	0.169	0.091	0.022	-0.007	0.164	0.113	0.06	0.037
127.4	0.173	0.094	0.024	-0.006	0.168	0.115	0.061	0.038
127.6	0.178	0.098	0.026	-0.005	0.172	0.118	0.063	0.039
127.8	0.182	0.101	0.028	-0.003	0.176	0.121	0.065	0.04
128	0.186	0.105	0.03	-0.002	0.18	0.124	0.066	0.041
128.2	0.19	0.108	0.033	-0.001	0.183	0.127	0.068	0.042
128.4	0.194	0.112	0.035	0.001	0.187	0.13	0.069	0.043
128.6	0.199	0.116	0.037	0.002	0.191	0.133	0.071	0.043
128.8	0.203	0.12	0.039	0.004	0.195	0.135	0.072	0.044
129	0.207	0.125	0.042	0.006	0.198	0.138	0.074	0.045
129.2	0.212	0.129	0.044	0.008	0.202	0.141	0.075	0.046
129.4	0.216	0.133	0.046	0.01	0.206	0.144	0.077	0.047
129.6	0.219	0.136	0.049	0.011	0.209	0.146	0.079	0.048
129.8	0.223	0.14	0.051	0.013	0.213	0.149	0.08	0.049
130	0.226	0.144	0.054	0.015	0.216	0.152	0.082	0.05
130.2	0.23	0.148	0.057	0.016	0.22	0.155	0.083	0.051
130.4	0.234	0.152	0.06	0.017	0.223	0.157	0.085	0.052
130.6	0.238	0.155	0.062	0.019	0.227	0.16	0.086	0.053
130.8	0.242	0.159	0.065	0.02	0.23	0.163	0.088	0.054
131	0.245	0.162	0.068	0.021	0.233	0.165	0.089	0.055
131.2	0.248	0.165	0.07	0.022	0.237	0.168	0.091	0.056
131.4	0.251	0.169	0.072	0.023	0.24	0.171	0.092	0.057
131.6	0.254	0.172	0.074	0.025	0.243	0.173	0.094	0.058
131.8	0.257	0.176	0.076	0.026	0.247	0.176	0.095	0.059
132	0.26	0.18	0.078	0.027	0.25	0.178	0.097	0.06
132.2	0.263	0.183	0.079	0.029	0.253	0.181	0.098	0.061
132.4	0.267	0.187	0.081	0.03	0.257	0.184	0.1	0.062
132.6	0.27	0.191	0.083	0.032	0.26	0.186	0.101	0.063
132.8	0.273	0.195	0.086	0.033	0.263	0.189	0.103	0.064
133	0.276	0.199	0.088	0.035	0.266	0.191	0.104	0.065
133.2	0.279	0.202	0.09	0.037	0.269	0.194	0.106	0.065
133.4	0.282	0.206	0.092	0.038	0.272	0.196	0.107	0.066
133.6	0.285	0.209	0.094	0.04	0.275	0.199	0.109	0.067
133.8	0.288	0.213	0.097	0.041	0.278	0.201	0.11	0.068
134	0.291	0.216	0.099	0.043	0.281	0.204	0.112	0.069
134.2	0.294	0.219	0.101	0.045	0.284	0.206	0.113	0.07
134.4	0.297	0.221	0.104	0.046	0.287	0.209	0.114	0.071
134.6	0.301	0.224	0.105	0.047	0.29	0.211	0.116	0.072
134.8	0.304	0.227	0.107	0.048	0.293	0.214	0.117	0.073
135	0.307	0.229	0.108	0.049	0.296	0.216	0.119	0.074
135.2	0.309	0.231	0.11	0.049	0.299	0.219	0.12	0.075
135.4	0.312	0.234	0.111	0.05	0.302	0.221	0.122	0.076
135.6	0.315	0.237	0.113	0.051	0.305	0.224	0.123	0.077
135.8	0.317	0.239	0.114	0.052	0.307	0.226	0.125	0.078
136	0.32	0.242	0.116	0.053	0.31	0.228	0.126	0.078
136.2	0.322	0.245	0.117	0.053	0.313	0.231	0.127	0.079
136.4	0.325	0.248	0.119	0.054	0.316	0.233	0.129	0.08
136.6	0.327	0.251	0.121	0.056	0.319	0.236	0.13	0.081
136.8	0.329	0.254	0.123	0.057	0.321	0.238	0.132	0.082
137	0.332	0.258	0.125	0.058	0.324	0.24	0.133	0.083
137.2	0.334	0.261	0.127	0.059	0.327	0.243	0.134	0.084
137.4	0.336	0.264	0.13	0.061	0.329	0.245	0.136	0.085
137.6	0.338	0.267	0.132	0.062	0.332	0.247	0.137	0.086
137.8	0.34	0.27	0.134	0.064	0.334	0.25	0.139	0.087
138	0.342	0.272	0.136	0.065	0.337	0.252	0.14	0.088
138.2	0.344	0.275	0.138	0.067	0.34	0.254	0.141	0.088
138.4	0.346	0.277	0.14	0.068	0.342	0.256	0.143	0.089
138.6	0.348	0.279	0.141	0.069	0.345	0.259	0.144	0.09
138.8	0.35	0.281	0.143	0.07	0.347	0.261	0.146	0.091
139	0.352	0.283	0.144	0.071	0.35	0.263	0.147	0.092
139.2	0.354	0.285	0.145	0.073	0.352	0.266	0.148	0.093
139.4	0.356	0.288	0.147	0.074	0.355	0.268	0.15	0.094
139.6	0.358	0.29	0.149	0.075	0.357	0.27	0.151	0.095
139.8	0.36	0.293	0.15	0.077	0.359	0.272	0.152	0.096
140	0.362	0.295	0.152	0.078	0.362	0.274	0.154	0.096
140.2	0.364	0.298	0.154	0.08	0.364	0.277	0.155	0.097
140.4	0.367	0.3	0.156	0.081	0.367	0.279	0.156	0.098
140.6	0.369	0.303	0.158	0.083	0.369	0.281	0.158	0.099
140.8	0.371	0.306	0.16	0.085	0.371	0.283	0.159	0.1
141	0.374	0.308	0.162	0.086	0.374	0.285	0.16	0.101
141.2	0.376	0.311	0.164	0.088	0.376	0.287	0.162	0.102
141.4	0.379	0.313	0.167	0.089	0.378	0.29	0.163	0.103
141.6	0.382	0.316	0.169	0.091	0.38	0.292	0.164	0.104
141.8	0.384	0.318	0.171	0.092	0.383	0.294	0.166	0.104
142	0.387	0.32	0.173	0.094	0.385	0.296	0.167	0.105
142.2	0.389	0.322	0.175	0.095	0.387	0.298	0.168	0.106
142.4	0.391	0.324	0.176	0.096	0.389	0.3	0.17	0.107
142.6	0.393	0.326	0.177	0.097	0.391	0.302	0.171	0.108
142.8	0.394	0.327	0.178	0.098	0.393	0.304	0.172	0.109
143	0.396	0.329	0.179	0.099	0.396	0.306	0.174	0.11
143.2	0.397	0.33	0.181	0.1	0.398	0.309	0.175	0.11
143.4	0.399	0.332	0.182	0.1	0.4	0.311	0.176	0.111
143.6	0.4	0.334	0.183	0.101	0.402	0.313	0.178	0.112
143.8	0.401	0.336	0.185	0.101	0.404	0.315	0.179	0.113
144	0.402	0.338	0.186	0.102	0.406	0.317	0.18	0.114
144.2	0.403	0.34	0.187	0.103	0.408	0.319	0.182	0.115
144.4	0.405	0.342	0.189	0.104	0.41	0.321	0.183	0.116
144.6	0.406	0.344	0.191	0.104	0.412	0.323	0.184	0.117
144.8	0.408	0.347	0.193	0.105	0.414	0.325	0.185	0.117
145	0.409	0.349	0.194	0.106	0.416	0.327	0.187	0.118
145.2	0.411	0.351	0.197	0.107	0.418	0.329	0.188	0.119
145.4	0.412	0.353	0.198	0.108	0.42	0.331	0.189	0.12
145.6	0.414	0.356	0.2	0.109	0.422	0.333	0.191	0.121
145.8	0.416	0.359	0.202	0.11	0.424	0.335	0.192	0.122
146	0.418	0.361	0.203	0.111	0.426	0.337	0.193	0.122
146.2	0.42	0.363	0.205	0.112	0.428	0.339	0.194	0.123
146.4	0.422	0.365	0.206	0.113	0.429	0.341	0.196	0.124
146.6	0.424	0.367	0.207	0.114	0.431	0.342	0.197	0.125
146.8	0.425	0.368	0.208	0.115	0.433	0.344	0.198	0.126
147	0.427	0.37	0.209	0.116	0.435	0.346	0.199	0.127
147.2	0.429	0.371	0.21	0.117	0.437	0.348	0.201	0.128
147.4	0.43	0.373	0.212	0.118	0.439	0.35	0.202	0.128
147.6	0.432	0.375	0.213	0.119	0.44	0.352	0.203	0.129
147.8	0.433	0.376	0.213	0.12	0.442	0.354	0.204	0.13
148	0.434	0.378	0.214	0.121	0.444	0.356	0.206	0.131
148.2	0.435	0.379	0.215	0.122	0.446	0.358	0.207	0.132
148.4	0.437	0.381	0.217	0.123	0.447	0.36	0.208	0.133
148.6	0.438	0.383	0.218	0.124	0.449	0.361	0.209	0.133
148.8	0.439	0.384	0.22	0.125	0.451	0.363	0.21	0.134
149	0.44	0.386	0.222	0.126	0.453	0.365	0.212	0.135
149.2	0.442	0.388	0.223	0.128	0.454	0.367	0.213	0.136
149.4	0.444	0.39	0.224	0.129	0.456	0.369	0.214	0.137
149.6	0.445	0.392	0.226	0.13	0.458	0.371	0.215	0.137
149.8	0.447	0.394	0.228	0.132	0.459	0.372	0.217	0.138
150	0.449	0.396	0.229	0.133	0.461	0.374	0.218	0.139
150.2	0.451	0.399	0.231	0.134	0.462	0.376	0.219	0.14
150.4	0.453	0.401	0.233	0.136	0.464	0.378	0.22	0.141
150.6	0.454	0.403	0.234	0.137	0.466	0.38	0.221	0.142
150.8	0.456	0.405	0.236	0.138	0.467	0.381	0.223	0.142
151	0.457	0.407	0.238	0.14	0.469	0.383	0.224	0.143
151.2	0.459	0.409	0.239	0.141	0.47	0.385	0.225	0.144
151.4	0.46	0.411	0.24	0.142	0.472	0.387	0.226	0.145
151.6	0.461	0.413	0.242	0.144	0.473	0.388	0.227	0.146
151.8	0.462	0.414	0.243	0.145	0.475	0.39	0.229	0.146
152	0.464	0.415	0.244	0.146	0.476	0.392	0.23	0.147
152.2	0.465	0.417	0.246	0.147	0.478	0.394	0.231	0.148
152.4	0.466	0.418	0.247	0.148	0.479	0.395	0.232	0.149
152.6	0.467	0.42	0.248	0.149	0.481	0.397	0.233	0.15
152.8	0.469	0.421	0.249	0.149	0.482	0.399	0.234	0.15
153	0.47	0.423	0.25	0.15	0.484	0.4	0.236	0.151
153.2	0.472	0.424	0.251	0.15	0.485	0.402	0.237	0.152
153.4	0.473	0.425	0.252	0.15	0.487	0.404	0.238	0.153
153.6	0.474	0.426	0.252	0.151	0.488	0.405	0.239	0.154
153.8	0.475	0.428	0.253	0.151	0.49	0.407	0.24	0.154
154	0.476	0.429	0.255	0.151	0.491	0.409	0.241	0.155
154.2	0.477	0.431	0.256	0.151	0.492	0.41	0.243	0.156
154.4	0.479	0.432	0.257	0.152	0.494	0.412	0.244	0.157
154.6	0.48	0.433	0.259	0.153	0.495	0.414	0.245	0.158
154.8	0.482	0.435	0.26	0.154	0.497	0.415	0.246	0.158
155	0.483	0.436	0.261	0.155	0.498	0.417	0.247	0.159
155.2	0.485	0.437	0.262	0.156	0.499	0.419	0.248	0.16
155.4	0.486	0.438	0.263	0.157	0.501	0.42	0.249	0.161
155.6	0.487	0.44	0.265	0.159	0.502	0.422	0.251	0.162
155.8	0.489	0.441	0.266	0.16	0.503	0.423	0.252	0.162
156	0.49	0.443	0.267	0.162	0.504	0.425	0.253	0.163
156.2	0.491	0.444	0.268	0.163	0.506	0.427	0.254	0.164
156.4	0.492	0.446	0.269	0.164	0.507	0.428	0.255	0.165
156.6	0.493	0.448	0.27	0.166	0.508	0.43	0.256	0.165
156.8	0.494	0.45	0.271	0.166	0.51	0.431	0.257	0.166
157	0.495	0.452	0.272	0.167	0.511	0.433	0.258	0.167
157.2	0.496	0.453	0.273	0.168	0.512	0.435	0.26	0.168
157.4	0.496	0.454	0.275	0.169	0.513	0.436	0.261	0.169
157.6	0.497	0.456	0.276	0.169	0.515	0.438	0.262	0.169
157.8	0.498	0.458	0.278	0.169	0.516	0.439	0.263	0.17
158	0.499	0.459	0.279	0.17	0.517	0.441	0.264	0.171
158.2	0.5	0.461	0.28	0.17	0.518	0.442	0.265	0.172
158.4	0.501	0.463	0.282	0.171	0.519	0.444	0.266	0.172
158.6	0.503	0.464	0.283	0.172	0.521	0.445	0.267	0.173
158.8	0.504	0.466	0.285	0.173	0.522	0.447	0.268	0.174
159	0.506	0.467	0.287	0.174	0.523	0.448	0.269	0.175
159.2	0.507	0.468	0.288	0.175	0.524	0.45	0.271	0.175
159.4	0.508	0.47	0.29	0.176	0.525	0.451	0.272	0.176
159.6	0.509	0.472	0.291	0.177	0.526	0.453	0.273	0.177
159.8	0.51	0.473	0.293	0.178	0.527	0.454	0.274	0.178
160	0.51	0.474	0.294	0.178	0.529	0.456	0.275	0.179
160.2	0.511	0.475	0.295	0.179	0.53	0.457	0.276	0.179
160.4	0.512	0.476	0.296	0.18	0.531	0.459	0.277	0.18
160.6	0.512	0.477	0.296	0.18	0.532	0.46	0.278	0.181
160.8	0.513	0.479	0.297	0.181	0.533	0.462	0.279	0.182
161	0.514	0.48	0.298	0.182	0.534	0.463	0.28	0.182
161.2	0.516	0.481	0.298	0.183	0.535	0.465	0.281	0.183
161.4	0.517	0.482	0.299	0.183	0.536	0.466	0.282	0.184
161.6	0.518	0.483	0.299	0.184	0.537	0.467	0.283	0.185
161.8	0.52	0.485	0.3	0.185	0.538	0.469	0.284	0.185
162	0.521	0.486	0.301	0.185	0.539	0.47	0.286	0.186
162.2	0.523	0.487	0.302	0.186	0.54	0.472	0.287	0.187
162.4	0.525	0.489	0.303	0.187	0.541	0.473	0.288	0.188
162.6	0.526	0.49	0.304	0.188	0.542	0.475	0.289	0.188
162.8	0.528	0.491	0.306	0.189	0.543	0.476	0.29	0.189
163	0.529	0.492	0.307	0.189	0.544	0.477	0.291	0.19
163.2	0.53	0.493	0.308	0.19	0.545	0.479	0.292	0.19
163.4	0.53	0.494	0.309	0.191	0.546	0.48	0.293	0.191
163.6	0.531	0.495	0.31	0.192	0.547	0.481	0.294	0.192
163.8	0.531	0.496	0.311	0.193	0.548	0.483	0.295	0.193
164	0.532	0.497	0.312	0.194	0.549	0.484	0.296	0.193
164.2	0.532	0.498	0.313	0.195	0.55	0.486	0.297	0.194
164.4	0.533	0.499	0.313	0.196	0.551	0.487	0.298	0.195
164.6	0.533	0.5	0.314	0.197	0.552	0.488	0.299	0.196
164.8	0.534	0.501	0.315	0.198	0.553	0.49	0.3	0.196
165	0.535	0.502	0.316	0.199	0.554	0.491	0.301	0.197
165.2	0.536	0.503	0.317	0.2	0.555	0.492	0.302	0.198
165.4	0.536	0.505	0.318	0.2	0.556	0.494	0.303	0.199
165.6	0.537	0.506	0.319	0.201	0.557	0.495	0.304	0.199
165.8	0.538	0.507	0.32	0.201	0.558	0.496	0.305	0.2
166	0.539	0.508	0.321	0.202	0.559	0.498	0.306	0.201
166.2	0.54	0.51	0.322	0.202	0.559	0.499	0.307	0.201
166.4	0.541	0.511	0.323	0.203	0.56	0.5	0.308	0.202
166.6	0.542	0.512	0.323	0.204	0.561	0.502	0.309	0.203
166.8	0.542	0.514	0.324	0.205	0.562	0.503	0.31	0.204
167	0.543	0.515	0.325	0.206	0.563	0.504	0.311	0.204
167.2	0.545	0.517	0.327	0.207	0.564	0.505	0.312	0.205
167.4	0.545	0.519	0.328	0.208	0.565	0.507	0.313	0.206
167.6	0.546	0.52	0.329	0.209	0.565	0.508	0.314	0.207
167.8	0.547	0.522	0.33	0.211	0.566	0.509	0.315	0.207
168	0.548	0.523	0.331	0.212	0.567	0.511	0.316	0.208
168.2	0.549	0.524	0.332	0.213	0.568	0.512	0.317	0.209
168.4	0.55	0.525	0.333	0.214	0.569	0.513	0.318	0.209
168.6	0.551	0.526	0.334	0.214	0.57	0.514	0.319	0.21
168.8	0.553	0.527	0.335	0.215	0.57	0.516	0.32	0.211
169	0.554	0.527	0.336	0.215	0.571	0.517	0.321	0.212
169.2	0.555	0.528	0.336	0.216	0.572	0.518	0.322	0.212
169.4	0.556	0.529	0.337	0.216	0.573	0.519	0.323	0.213
169.6	0.556	0.529	0.338	0.217	0.574	0.521	0.324	0.214
169.8	0.557	0.53	0.339	0.217	0.574	0.522	0.325	0.214
170	0.558	0.531	0.339	0.218	0.575	0.523	0.326	0.215
170.2	0.558	0.531	0.34	0.219	0.576	0.524	0.327	0.216
170.4	0.559	0.532	0.341	0.219	0.577	0.525	0.328	0.216
170.6	0.56	0.533	0.341	0.22	0.577	0.527	0.329	0.217
170.8	0.56	0.534	0.342	0.221	0.578	0.528	0.33	0.218
171	0.561	0.535	0.343	0.222	0.579	0.529	0.331	0.219
171.2	0.562	0.536	0.344	0.223	0.58	0.53	0.332	0.219
171.4	0.563	0.537	0.345	0.225	0.58	0.531	0.333	0.22
171.6	0.564	0.538	0.346	0.226	0.581	0.533	0.334	0.221
171.8	0.565	0.539	0.347	0.227	0.582	0.534	0.335	0.221
172	0.566	0.54	0.348	0.228	0.582	0.535	0.335	0.222
172.2	0.567	0.541	0.349	0.229	0.583	0.536	0.336	0.223
172.4	0.568	0.541	0.35	0.229	0.584	0.537	0.337	0.223
172.6	0.568	0.542	0.351	0.23	0.585	0.538	0.338	0.224
172.8	0.569	0.543	0.352	0.231	0.585	0.54	0.339	0.225
173	0.57	0.544	0.353	0.232	0.586	0.541	0.34	0.225
173.2	0.57	0.545	0.354	0.233	0.587	0.542	0.341	0.226
173.4	0.572	0.546	0.356	0.234	0.587	0.543	0.342	0.227
173.6	0.573	0.547	0.356	0.235	0.588	0.544	0.343	0.228
173.8	0.574	0.548	0.357	0.235	0.589	0.545	0.344	0.228
174	0.575	0.549	0.358	0.236	0.589	0.546	0.345	0.229
174.2	0.576	0.551	0.359	0.237	0.59	0.548	0.346	0.23
174.4	0.576	0.552	0.36	0.237	0.591	0.549	0.347	0.23
174.6	0.577	0.553	0.361	0.238	0.591	0.55	0.348	0.231
174.8	0.578	0.554	0.362	0.239	0.592	0.551	0.348	0.232
175	0.579	0.555	0.363	0.24	0.593	0.552	0.349	0.232
175.2	0.579	0.556	0.364	0.24	0.593	0.553	0.35	0.233
175.4	0.58	0.557	0.364	0.24	0.594	0.554	0.351	0.234
175.6	0.58	0.558	0.365	0.241	0.595	0.555	0.352	0.234
175.8	0.581	0.559	0.366	0.241	0.595	0.556	0.353	0.235
176	0.581	0.56	0.366	0.241	0.596	0.558	0.354	0.236
176.2	0.581	0.561	0.366	0.241	0.596	0.559	0.355	0.236
176.4	0.581	0.561	0.367	0.242	0.597	0.56	0.356	0.237
176.6	0.581	0.562	0.368	0.242	0.598	0.561	0.357	0.238
176.8	0.581	0.563	0.368	0.242	0.598	0.562	0.358	0.238
177	0.582	0.563	0.369	0.243	0.599	0.563	0.358	0.239
177.2	0.583	0.564	0.37	0.243	0.599	0.564	0.359	0.24
177.4	0.584	0.565	0.371	0.244	0.6	0.565	0.36	0.24
177.6	0.585	0.565	0.372	0.245	0.601	0.566	0.361	0.241
177.8	0.586	0.566	0.372	0.245	0.601	0.567	0.362	0.242
178	0.587	0.567	0.373	0.246	0.602	0.568	0.363	0.242
178.2	0.588	0.567	0.374	0.247	0.602	0.569	0.364	0.243
178.4	0.588	0.568	0.375	0.247	0.603	0.57	0.365	0.244
178.6	0.589	0.569	0.376	0.248	0.603	0.571	0.366	0.244
178.8	0.59	0.57	0.377	0.249	0.604	0.572	0.366	0.245
179	0.59	0.57	0.378	0.25	0.604	0.573	0.367	0.246
179.2	0.591	0.572	0.379	0.251	0.605	0.574	0.368	0.246
179.4	0.592	0.573	0.38	0.251	0.606	0.575	0.369	0.247
179.6	0.593	0.574	0.381	0.252	0.606	0.576	0.37	0.248
179.8	0.593	0.575	0.381	0.253	0.607	0.577	0.371	0.248
180	0.595	0.576	0.382	0.254	0.607	0.579	0.372	0.249
180.2	0.596	0.577	0.383	0.255	0.608	0.58	0.373	0.25
180.4	0.596	0.577	0.383	0.255	0.608	0.581	0.373	0.25
180.6	0.597	0.579	0.384	0.256	0.609	0.582	0.374	0.251
180.8	0.598	0.579	0.385	0.257	0.609	0.583	0.375	0.252
181	0.599	0.58	0.385	0.258	0.61	0.584	0.376	0.252
181.2	0.6	0.581	0.386	0.26	0.61	0.584	0.377	0.253
181.4	0.601	0.582	0.387	0.261	0.611	0.585	0.378	0.254
181.6	0.601	0.582	0.388	0.262	0.611	0.586	0.379	0.254
181.8	0.602	0.583	0.389	0.263	0.612	0.587	0.379	0.255
182	0.602	0.583	0.39	0.264	0.612	0.588	0.38	0.256
182.2	0.602	0.584	0.391	0.264	0.613	0.589	0.381	0.256
182.4	0.602	0.585	0.392	0.264	0.613	0.59	0.382	0.257
182.6	0.603	0.585	0.393	0.265	0.614	0.591	0.383	0.257
182.8	0.604	0.586	0.394	0.265	0.614	0.592	0.384	0.258
183	0.604	0.587	0.395	0.266	0.615	0.593	0.385	0.259
183.2	0.606	0.589	0.396	0.267	0.615	0.594	0.385	0.259
183.4	0.606	0.59	0.397	0.267	0.616	0.595	0.386	0.26
183.6	0.607	0.591	0.398	0.268	0.616	0.596	0.387	0.261
183.8	0.608	0.591	0.398	0.268	0.617	0.597	0.388	0.261
184	0.609	0.592	0.399	0.269	0.617	0.598	0.389	0.262
184.2	0.609	0.593	0.399	0.269	0.617	0.599	0.39	0.263
184.4	0.61	0.593	0.4	0.27	0.618	0.6	0.39	0.263
184.6	0.611	0.594	0.4	0.271	0.618	0.601	0.391	0.264
184.8	0.611	0.594	0.4	0.271	0.619	0.602	0.392	0.264
185	0.612	0.595	0.401	0.272	0.619	0.603	0.393	0.265
185.2	0.613	0.596	0.402	0.273	0.62	0.604	0.394	0.266
185.4	0.613	0.597	0.402	0.274	0.62	0.604	0.395	0.266
185.6	0.614	0.598	0.403	0.274	0.621	0.605	0.395	0.267
185.8	0.614	0.599	0.404	0.275	0.621	0.606	0.396	0.268
186	0.614	0.6	0.404	0.275	0.621	0.607	0.397	0.268
186.2	0.615	0.601	0.405	0.275	0.622	0.608	0.398	0.269
186.4	0.616	0.602	0.406	0.275	0.622	0.609	0.399	0.269
186.6	0.617	0.603	0.407	0.276	0.623	0.61	0.399	0.27
186.8	0.618	0.604	0.408	0.277	0.623	0.611	0.4	0.271
187	0.619	0.605	0.409	0.278	0.624	0.612	0.401	0.271
187.2	0.62	0.606	0.409	0.279	0.624	0.613	0.402	0.272
187.4	0.621	0.607	0.409	0.28	0.624	0.613	0.403	0.273
187.6	0.621	0.607	0.41	0.28	0.625	0.614	0.403	0.273
187.8	0.622	0.608	0.41	0.281	0.625	0.615	0.404	0.274
188	0.622	0.608	0.411	0.281	0.626	0.616	0.405	0.274
188.2	0.622	0.608	0.411	0.282	0.626	0.617	0.406	0.275
188.4	0.623	0.609	0.412	0.283	0.626	0.618	0.407	0.276
188.6	0.623	0.609	0.412	0.283	0.627	0.619	0.407	0.276
188.8	0.623	0.61	0.413	0.284	0.627	0.619	0.408	0.277
189	0.624	0.611	0.414	0.285	0.627	0.62	0.409	0.278
189.2	0.624	0.612	0.415	0.286	0.628	0.621	0.41	0.278
189.4	0.625	0.612	0.416	0.286	0.628	0.622	0.411	0.279
189.6	0.626	0.613	0.417	0.287	0.629	0.623	0.411	0.279
189.8	0.627	0.614	0.418	0.288	0.629	0.624	0.412	0.28
190	0.627	0.614	0.419	0.288	0.629	0.625	0.413	0.281
190.2	0.628	0.615	0.42	0.289	0.63	0.625	0.414	0.281
190.4	0.629	0.616	0.421	0.289	0.63	0.626	0.415	0.282
190.6	0.63	0.616	0.422	0.29	0.63	0.627	0.415	0.282
190.8	0.63	0.617	0.422	0.291	0.631	0.628	0.416	0.283
191	0.631	0.618	0.423	0.292	0.631	0.629	0.417	0.284
191.2	0.632	0.618	0.423	0.292	0.631	0.63	0.418	0.284
191.4	0.632	0.619	0.424	0.292	0.632	0.63	0.418	0.285
191.6	0.633	0.62	0.424	0.292	0.632	0.631	0.419	0.285
191.8	0.633	0.62	0.424	0.292	0.633	0.632	0.42	0.286
192	0.633	0.621	0.425	0.292	0.633	0.633	0.421	0.287
192.2	0.633	0.622	0.425	0.293	0.633	0.634	0.421	0.287
192.4	0.634	0.623	0.426	0.293	0.634	0.634	0.422	0.288
192.6	0.634	0.624	0.427	0.294	0.634	0.635	0.423	0.288
192.8	0.635	0.626	0.427	0.295	0.634	0.636	0.424	0.289
193	0.636	0.627	0.428	0.296	0.635	0.637	0.425	0.29
193.2	0.637	0.628	0.429	0.297	0.635	0.638	0.425	0.29
193.4	0.637	0.629	0.429	0.298	0.635	0.638	0.426	0.291
193.6	0.638	0.63	0.43	0.299	0.636	0.639	0.427	0.291
193.8	0.639	0.631	0.43	0.299	0.636	0.64	0.428	0.292
194	0.639	0.632	0.431	0.3	0.636	0.641	0.428	0.293
194.2	0.64	0.633	0.431	0.301	0.636	0.642	0.429	0.293
194.4	0.64	0.633	0.432	0.301	0.637	0.642	0.43	0.294
194.6	0.641	0.634	0.433	0.302	0.637	0.643	0.431	0.294
194.8	0.642	0.635	0.433	0.303	0.637	0.644	0.431	0.295
195	0.642	0.635	0.434	0.304	0.638	0.645	0.432	0.296
195.2	0.642	0.635	0.434	0.305	0.638	0.645	0.433	0.296
195.4	0.643	0.636	0.435	0.305	0.638	0.646	0.434	0.297
195.6	0.643	0.636	0.435	0.305	0.639	0.647	0.434	0.297
195.8	0.644	0.636	0.436	0.306	0.639	0.648	0.435	0.298
196	0.644	0.636	0.437	0.306	0.639	0.648	0.436	0.299
196.2	0.645	0.637	0.438	0.307	0.639	0.649	0.436	0.299
196.4	0.646	0.638	0.439	0.308	0.64	0.65	0.437	0.3
196.6	0.646	0.638	0.44	0.308	0.64	0.651	0.438	0.3
196.8	0.647	0.639	0.441	0.309	0.64	0.651	0.439	0.301
197	0.647	0.64	0.442	0.31	0.641	0.652	0.439	0.301
197.2	0.647	0.64	0.443	0.31	0.641	0.653	0.44	0.302
197.4	0.647	0.641	0.443	0.31	0.641	0.654	0.441	0.303
197.6	0.648	0.641	0.444	0.311	0.641	0.654	0.442	0.303
197.8	0.648	0.642	0.444	0.311	0.642	0.655	0.442	0.304
198	0.648	0.643	0.445	0.311	0.642	0.656	0.443	0.304
198.2	0.649	0.643	0.445	0.311	0.642	0.656	0.444	0.305
198.4	0.649	0.644	0.446	0.311	0.643	0.657	0.444	0.306
198.6	0.65	0.645	0.446	0.312	0.643	0.658	0.445	0.306
198.8	0.65	0.646	0.446	0.312	0.643	0.659	0.446	0.307
199	0.651	0.646	0.446	0.312	0.643	0.659	0.447	0.307
199.2	0.651	0.647	0.446	0.313	0.644	0.66	0.447	0.308
199.4	0.652	0.647	0.446	0.313	0.644	0.661	0.448	0.308
199.6	0.652	0.648	0.447	0.313	0.644	0.661	0.449	0.309
199.8	0.653	0.648	0.447	0.314	0.644	0.662	0.449	0.31
200	0.653	0.648	0.447	0.314	0.645	0.663	0.45	0.31
200.2	0.653	0.648	0.447	0.315	0.645	0.663	0.45	0.31
200.4	0.654	0.648	0.448	0.317	0.645	0.663	0.45	0.31
200.6	0.655	0.649	0.449	0.319	0.644	0.663	0.45	0.31
200.8	0.656	0.649	0.45	0.321	0.644	0.663	0.45	0.31
201	0.656	0.649	0.451	0.323	0.644	0.663	0.45	0.31
201.2	0.656	0.649	0.452	0.324	0.644	0.663	0.45	0.31
201.4	0.656	0.649	0.453	0.326	0.644	0.662	0.45	0.31
201.6	0.656	0.648	0.454	0.327	0.644	0.662	0.45	0.31
201.8	0.655	0.648	0.454	0.328	0.644	0.662	0.45	0.31
202	0.655	0.648	0.454	0.328	0.644	0.662	0.45	0.31
202.2	0.654	0.648	0.454	0.328	0.644	0.662	0.45	0.31
202.4	0.653	0.648	0.454	0.328	0.644	0.662	0.45	0.31
202.6	0.652	0.647	0.454	0.328	0.644	0.662	0.45	0.31
202.8	0.651	0.647	0.454	0.328	0.644	0.662	0.45	0.31
203	0.651	0.648	0.454	0.328	0.644	0.662	0.45	0.31
203.2	0.65	0.648	0.454	0.328	0.644	0.662	0.45	0.31
203.4	0.65	0.648	0.454	0.328	0.644	0.662	0.449	0.31
203.6	0.65	0.648	0.454	0.328	0.644	0.662	0.449	0.31
203.8	0.65	0.648	0.454	0.328	0.644	0.662	0.449	0.31
204	0.649	0.648	0.454	0.328	0.644	0.662	0.449	0.31
204.2	0.649	0.648	0.454	0.329	0.643	0.662	0.449	0.31
204.4	0.649	0.648	0.454	0.329	0.643	0.662	0.449	0.31
204.6	0.649	0.648	0.454	0.329	0.643	0.662	0.449	0.309
204.8	0.649	0.648	0.454	0.329	0.643	0.661	0.449	0.309
205	0.648	0.648	0.454	0.329	0.643	0.661	0.449	0.309
205.2	0.648	0.648	0.454	0.329	0.643	0.661	0.449	0.309
205.4	0.647	0.648	0.454	0.329	0.643	0.661	0.449	0.309
205.6	0.647	0.648	0.454	0.329	0.643	0.661	0.449	0.309
205.8	0.646	0.648	0.454	0.328	0.643	0.661	0.449	0.309
206	0.645	0.648	0.454	0.328	0.643	0.661	0.449	0.309
206.2	0.645	0.648	0.454	0.328	0.643	0.661	0.449	0.309
206.4	0.644	0.649	0.453	0.328	0.643	0.661	0.449	0.309
206.6	0.644	0.649	0.453	0.327	0.643	0.661	0.449	0.309
206.8	0.644	0.649	0.453	0.327	0.643	0.661	0.449	0.309
207	0.644	0.649	0.453	0.327	0.643	0.661	0.449	0.309
207.2	0.644	0.649	0.453	0.326	0.643	0.661	0.449	0.309
207.4	0.644	0.649	0.453	0.326	0.643	0.661	0.449	0.309
207.6	0.644	0.649	0.453	0.326	0.642	0.661	0.449	0.309
207.8	0.644	0.649	0.453	0.327	0.642	0.661	0.449	0.309
208	0.644	0.649	0.453	0.327	0.642	0.661	0.449	0.309
208.2	0.644	0.649	0.452	0.327	0.642	0.66	0.449	0.309
208.4	0.644	0.649	0.452	0.328	0.642	0.66	0.448	0.309
208.6	0.644	0.649	0.452	0.328	0.642	0.66	0.448	0.309
208.8	0.644	0.649	0.452	0.328	0.642	0.66	0.448	0.309
209	0.644	0.648	0.451	0.329	0.642	0.66	0.448	0.309
209.2	0.644	0.648	0.451	0.329	0.642	0.66	0.448	0.309
209.4	0.644	0.649	0.451	0.328	0.642	0.66	0.448	0.309
209.6	0.644	0.649	0.45	0.328	0.642	0.66	0.448	0.309
209.8	0.643	0.649	0.45	0.328	0.642	0.66	0.448	0.309
210	0.643	0.649	0.45	0.328	0.642	0.66	0.448	0.309
210.2	0.643	0.649	0.45	0.327	0.642	0.66	0.448	0.309
210.4	0.643	0.649	0.45	0.327	0.642	0.66	0.448	0.309
210.6	0.643	0.649	0.45	0.326	0.642	0.66	0.448	0.309
210.8	0.642	0.649	0.45	0.325	0.642	0.66	0.448	0.309
211	0.642	0.649	0.45	0.325	0.641	0.66	0.448	0.309
211.2	0.642	0.649	0.45	0.324	0.641	0.66	0.448	0.309
211.4	0.642	0.649	0.45	0.324	0.641	0.66	0.448	0.309
211.6	0.642	0.649	0.45	0.323	0.641	0.659	0.448	0.309
211.8	0.642	0.649	0.45	0.323	0.641	0.659	0.448	0.308
212	0.642	0.649	0.449	0.323	0.641	0.659	0.448	0.308
212.2	0.642	0.649	0.449	0.323	0.641	0.659	0.448	0.308
212.4	0.642	0.65	0.449	0.323	0.641	0.659	0.448	0.308
212.6	0.642	0.65	0.449	0.323	0.641	0.659	0.448	0.308
212.8	0.642	0.65	0.449	0.324	0.641	0.659	0.448	0.308
213	0.642	0.65	0.449	0.324	0.641	0.659	0.448	0.308
213.2	0.641	0.65	0.449	0.324	0.641	0.659	0.448	0.308
213.4	0.641	0.651	0.449	0.324	0.641	0.659	0.447	0.308
213.6	0.641	0.651	0.449	0.324	0.641	0.659	0.447	0.308
213.8	0.642	0.651	0.45	0.325	0.641	0.659	0.447	0.308
214	0.642	0.651	0.45	0.325	0.641	0.659	0.447	0.308
214.2	0.642	0.651	0.45	0.325	0.641	0.659	0.447	0.308
214.4	0.642	0.651	0.45	0.325	0.641	0.659	0.447	0.308
214.6	0.643	0.651	0.45	0.325	0.64	0.659	0.447	0.308
214.8	0.643	0.651	0.45	0.325	0.64	0.659	0.447	0.308
215	0.643	0.651	0.45	0.324	0.64	0.658	0.447	0.308
215.2	0.642	0.651	0.45	0.324	0.64	0.658	0.447	0.308
215.4	0.642	0.65	0.45	0.324	0.64	0.658	0.447	0.308
215.6	0.641	0.65	0.449	0.323	0.64	0.658	0.447	0.308
215.8	0.641	0.65	0.449	0.323	0.64	0.658	0.447	0.308
216	0.641	0.65	0.449	0.323	0.64	0.658	0.447	0.308
216.2	0.641	0.65	0.449	0.323	0.64	0.658	0.447	0.308
216.4	0.64	0.65	0.449	0.322	0.64	0.658	0.447	0.308
216.6	0.64	0.65	0.449	0.322	0.64	0.658	0.447	0.308
216.8	0.64	0.65	0.448	0.322	0.64	0.658	0.447	0.308
217	0.64	0.651	0.448	0.322	0.64	0.658	0.447	0.308
217.2	0.64	0.65	0.448	0.322	0.64	0.658	0.447	0.308
217.4	0.64	0.65	0.448	0.322	0.64	0.658	0.447	0.308
217.6	0.64	0.65	0.448	0.321	0.64	0.658	0.447	0.308
217.8	0.64	0.65	0.448	0.321	0.64	0.658	0.447	0.308
218	0.64	0.65	0.448	0.322	0.639	0.658	0.447	0.308
218.2	0.64	0.651	0.448	0.322	0.639	0.658	0.447	0.308
218.4	0.641	0.651	0.447	0.322	0.639	0.657	0.447	0.308
218.6	0.641	0.651	0.447	0.322	0.639	0.657	0.446	0.308
218.8	0.641	0.651	0.447	0.322	0.639	0.657	0.446	0.308
219	0.641	0.65	0.446	0.321	0.639	0.657	0.446	0.308
219.2	0.64	0.65	0.446	0.321	0.639	0.657	0.446	0.308
219.4	0.64	0.649	0.446	0.321	0.639	0.657	0.446	0.307
219.6	0.64	0.649	0.446	0.32	0.639	0.657	0.446	0.307
219.8	0.64	0.648	0.446	0.32	0.639	0.657	0.446	0.307
220	0.64	0.648	0.446	0.32	0.639	0.657	0.446	0.307
220.2	0.64	0.648	0.446	0.319	0.639	0.657	0.446	0.307
220.4	0.64	0.648	0.446	0.319	0.639	0.657	0.446	0.307
220.6	0.64	0.648	0.446	0.319	0.639	0.657	0.446	0.307
220.8	0.64	0.648	0.446	0.319	0.639	0.657	0.446	0.307
221	0.64	0.648	0.445	0.319	0.639	0.657	0.446	0.307
221.2	0.64	0.648	0.445	0.319	0.639	0.657	0.446	0.307
221.4	0.64	0.649	0.446	0.319	0.639	0.657	0.446	0.307
221.6	0.64	0.649	0.446	0.319	0.638	0.657	0.446	0.307
221.8	0.64	0.65	0.446	0.32	0.638	0.656	0.446	0.307
222	0.64	0.651	0.446	0.32	0.638	0.656	0.446	0.307
222.2	0.64	0.651	0.447	0.32	0.638	0.656	0.446	0.307
222.4	0.641	0.652	0.447	0.32	0.638	0.656	0.446	0.307
222.6	0.641	0.652	0.447	0.321	0.638	0.656	0.446	0.307
222.8	0.641	0.653	0.447	0.321	0.638	0.656	0.446	0.307
223	0.641	0.653	0.447	0.321	0.638	0.656	0.446	0.307
223.2	0.64	0.653	0.447	0.321	0.638	0.656	0.446	0.307
223.4	0.64	0.653	0.447	0.321	0.638	0.656	0.446	0.307
223.6	0.64	0.653	0.446	0.321	0.638	0.656	0.446	0.307
223.8	0.64	0.654	0.446	0.321	0.638	0.656	0.445	0.307
224	0.64	0.654	0.446	0.321	0.638	0.656	0.445	0.307
224.2	0.64	0.653	0.446	0.32	0.638	0.656	0.445	0.307
224.4	0.64	0.653	0.446	0.32	0.638	0.656	0.445	0.307
224.6	0.639	0.653	0.446	0.32	0.638	0.656	0.445	0.307
224.8	0.639	0.652	0.446	0.319	0.638	0.656	0.445	0.307
225	0.639	0.652	0.446	0.319	0.637	0.656	0.445	0.307
225.2	0.639	0.652	0.446	0.319	0.637	0.655	0.445	0.307
225.4	0.639	0.652	0.446	0.318	0.637	0.655	0.445	0.307
225.6	0.639	0.652	0.446	0.318	0.637	0.655	0.445	0.307
225.8	0.639	0.652	0.446	0.318	0.637	0.655	0.445	0.307
226	0.639	0.652	0.446	0.318	0.637	0.655	0.445	0.307
226.2	0.639	0.652	0.446	0.318	0.637	0.655	0.445	0.307
226.4	0.639	0.652	0.446	0.318	0.637	0.655	0.445	0.307
226.6	0.639	0.651	0.446	0.317	0.637	0.655	0.445	0.307
226.8	0.639	0.651	0.446	0.317	0.637	0.655	0.445	0.307
227	0.639	0.651	0.446	0.317	0.637	0.655	0.445	0.307
227.2	0.638	0.65	0.446	0.317	0.637	0.655	0.445	0.306
227.4	0.638	0.65	0.445	0.317	0.637	0.655	0.445	0.306
227.6	0.638	0.65	0.445	0.317	0.637	0.655	0.445	0.306
227.8	0.637	0.649	0.445	0.317	0.637	0.655	0.445	0.306
228	0.637	0.649	0.444	0.316	0.637	0.655	0.445	0.306
228.2	0.637	0.649	0.444	0.316	0.637	0.655	0.445	0.306
228.4	0.636	0.648	0.444	0.316	0.637	0.655	0.445	0.306
228.6	0.636	0.648	0.444	0.315	0.636	0.655	0.445	0.306
228.8	0.636	0.648	0.444	0.315	0.636	0.654	0.445	0.306
229	0.636	0.648	0.444	0.315	0.636	0.654	0.444	0.306
229.2	0.636	0.648	0.444	0.315	0.636	0.654	0.444	0.306
229.4	0.636	0.649	0.444	0.315	0.636	0.654	0.444	0.306
229.6	0.636	0.649	0.444	0.315	0.636	0.654	0.444	0.306
229.8	0.636	0.65	0.444	0.315	0.636	0.654	0.444	0.306
230	0.637	0.65	0.444	0.315	0.636	0.654	0.444	0.306
230.2	0.637	0.65	0.444	0.315	0.636	0.654	0.444	0.306
230.4	0.637	0.65	0.443	0.315	0.636	0.654	0.444	0.306
230.6	0.637	0.65	0.443	0.315	0.636	0.654	0.444	0.306
230.8	0.637	0.65	0.443	0.315	0.636	0.654	0.444	0.306
231	0.638	0.649	0.443	0.314	0.636	0.654	0.444	0.306
231.2	0.638	0.649	0.442	0.314	0.636	0.654	0.444	0.306
231.4	0.638	0.649	0.442	0.314	0.636	0.654	0.444	0.306
231.6	0.638	0.649	0.442	0.314	0.636	0.654	0.444	0.306
231.8	0.638	0.649	0.441	0.313	0.636	0.654	0.444	0.306
232	0.638	0.649	0.441	0.313	0.636	0.654	0.444	0.306
232.2	0.638	0.649	0.442	0.313	0.635	0.653	0.444	0.306
232.4	0.638	0.649	0.442	0.312	0.635	0.653	0.444	0.306
232.6	0.638	0.649	0.442	0.312	0.635	0.653	0.444	0.306
232.8	0.637	0.649	0.442	0.312	0.635	0.653	0.444	0.306
233	0.637	0.649	0.442	0.312	0.635	0.653	0.444	0.306
233.2	0.637	0.649	0.443	0.312	0.635	0.653	0.444	0.306
233.4	0.637	0.649	0.443	0.312	0.635	0.653	0.444	0.306
233.6	0.636	0.649	0.443	0.313	0.635	0.653	0.444	0.306
233.8	0.636	0.648	0.443	0.313	0.635	0.653	0.444	0.306
234	0.636	0.648	0.443	0.313	0.635	0.653	0.444	0.306
234.2	0.636	0.648	0.442	0.313	0.635	0.653	0.443	0.306
234.4	0.635	0.648	0.442	0.313	0.635	0.653	0.443	0.306
234.6	0.635	0.647	0.442	0.313	0.635	0.653	0.443	0.306
234.8	0.635	0.647	0.442	0.313	0.635	0.653	0.443	0.306
235	0.635	0.647	0.441	0.313	0.635	0.653	0.443	0.305
235.2	0.635	0.647	0.441	0.313	0.635	0.653	0.443	0.305
235.4	0.635	0.647	0.441	0.313	0.635	0.653	0.443	0.305
235.6	0.635	0.647	0.441	0.313	0.634	0.653	0.443	0.305
235.8	0.634	0.647	0.44	0.312	0.634	0.652	0.443	0.305
236	0.634	0.647	0.44	0.312	0.634	0.652	0.443	0.305
236.2	0.634	0.648	0.44	0.312	0.634	0.652	0.443	0.305
236.4	0.634	0.648	0.44	0.312	0.634	0.652	0.443	0.305
236.6	0.634	0.649	0.44	0.312	0.634	0.652	0.443	0.305
236.8	0.634	0.649	0.44	0.312	0.634	0.652	0.443	0.305
237	0.634	0.649	0.44	0.311	0.634	0.652	0.443	0.305
237.2	0.634	0.65	0.44	0.311	0.634	0.652	0.443	0.305
237.4	0.634	0.65	0.44	0.311	0.634	0.652	0.443	0.305
237.6	0.634	0.65	0.44	0.311	0.634	0.652	0.443	0.305
237.8	0.634	0.649	0.44	0.311	0.634	0.652	0.443	0.305
238	0.634	0.649	0.44	0.311	0.634	0.652	0.443	0.305
238.2	0.634	0.649	0.44	0.311	0.634	0.652	0.443	0.305
238.4	0.634	0.649	0.44	0.311	0.634	0.652	0.443	0.305
238.6	0.634	0.648	0.44	0.311	0.634	0.652	0.443	0.305
238.8	0.634	0.648	0.44	0.311	0.634	0.652	0.443	0.305
239	0.634	0.647	0.44	0.311	0.634	0.652	0.443	0.305
239.2	0.634	0.647	0.439	0.311	0.633	0.651	0.443	0.305
239.4	0.635	0.646	0.439	0.31	0.633	0.651	0.443	0.305
239.6	0.635	0.646	0.439	0.31	0.633	0.651	0.442	0.305
239.8	0.635	0.646	0.439	0.31	0.633	0.651	0.442	0.305
240	0.636	0.646	0.439	0.31	0.633	0.651	0.442	0.305
240.2	0.636	0.646	0.439	0.31	0.633	0.651	0.442	0.305
240.4	0.636	0.647	0.439	0.309	0.633	0.651	0.442	0.305
240.6	0.636	0.647	0.439	0.309	0.633	0.651	0.442	0.305
240.8	0.636	0.647	0.439	0.308	0.633	0.651	0.442	0.305
241	0.635	0.647	0.439	0.308	0.633	0.651	0.442	0.305
241.2	0.635	0.648	0.439	0.308	0.633	0.651	0.442	0.305
241.4	0.635	0.648	0.439	0.308	0.633	0.651	0.442	0.305
241.6	0.634	0.648	0.439	0.307	0.633	0.651	0.442	0.305
241.8	0.634	0.648	0.439	0.307	0.633	0.651	0.442	0.305
242	0.634	0.648	0.439	0.307	0.633	0.651	0.442	0.305
242.2	0.634	0.649	0.439	0.307	0.633	0.651	0.442	0.305
242.4	0.633	0.649	0.439	0.307	0.633	0.651	0.442	0.305
242.6	0.633	0.649	0.439	0.307	0.633	0.651	0.442	0.305
242.8	0.633	0.648	0.439	0.307	0.632	0.65	0.442	0.305
243	0.633	0.648	0.439	0.307	0.632	0.65	0.442	0.304
243.2	0.632	0.648	0.439	0.307	0.632	0.65	0.442	0.304
243.4	0.632	0.648	0.439	0.307	0.632	0.65	0.442	0.304
243.6	0.632	0.648	0.439	0.307	0.632	0.65	0.442	0.304
243.8	0.633	0.648	0.439	0.307	0.632	0.65	0.442	0.304
244	0.633	0.649	0.439	0.307	0.632	0.65	0.442	0.304
244.2	0.633	0.649	0.439	0.307	0.632	0.65	0.442	0.304
244.4	0.634	0.649	0.438	0.307	0.632	0.65	0.442	0.304
244.6	0.634	0.649	0.438	0.307	0.632	0.65	0.442	0.304
244.8	0.634	0.649	0.438	0.307	0.632	0.65	0.442	0.304
245	0.634	0.649	0.438	0.307	0.632	0.65	0.441	0.304
245.2	0.634	0.649	0.438	0.307	0.632	0.65	0.441	0.304
245.4	0.635	0.649	0.438	0.307	0.632	0.65	0.441	0.304
245.6	0.635	0.649	0.438	0.306	0.632	0.65	0.441	0.304
245.8	0.635	0.649	0.438	0.306	0.632	0.65	0.441	0.304
246	0.636	0.649	0.439	0.306	0.632	0.65	0.441	0.304
246.2	0.636	0.649	0.439	0.306	0.632	0.65	0.441	0.304
246.4	0.636	0.649	0.439	0.306	0.631	0.649	0.441	0.304
246.6	0.635	0.648	0.439	0.306	0.631	0.649	0.441	0.304
246.8	0.635	0.648	0.439	0.305	0.631	0.649	0.441	0.304
247	0.634	0.648	0.439	0.305	0.631	0.649	0.441	0.304
247.2	0.634	0.647	0.438	0.305	0.631	0.649	0.441	0.304
247.4	0.634	0.647	0.438	0.304	0.631	0.649	0.441	0.304
247.6	0.634	0.647	0.438	0.304	0.631	0.649	0.441	0.304
247.8	0.633	0.647	0.438	0.304	0.631	0.649	0.441	0.304
248	0.633	0.647	0.437	0.304	0.631	0.649	0.441	0.304
248.2	0.633	0.646	0.437	0.304	0.631	0.649	0.441	0.304
248.4	0.633	0.646	0.437	0.304	0.631	0.649	0.441	0.304
248.6	0.633	0.646	0.437	0.303	0.631	0.649	0.441	0.304
248.8	0.633	0.645	0.437	0.303	0.631	0.649	0.441	0.304
249	0.633	0.645	0.437	0.303	0.631	0.649	0.441	0.304
249.2	0.632	0.645	0.437	0.303	0.631	0.649	0.441	0.304
249.4	0.632	0.645	0.437	0.303	0.631	0.649	0.441	0.304
249.6	0.632	0.645	0.437	0.303	0.631	0.649	0.441	0.304
249.8	0.633	0.645	0.438	0.304	0.63	0.649	0.441	0.304
250	0.633	0.646	0.438	0.304	0.63	0.648	0.441	0.304
250.2	0.632	0.646	0.438	0.304	0.63	0.648	0.441	0.304
250.4	0.632	0.646	0.438	0.304	0.63	0.648	0.44	0.304
250.6	0.632	0.646	0.438	0.305	0.63	0.648	0.44	0.304
250.8	0.632	0.646	0.438	0.305	0.63	0.648	0.44	0.304
251	0.632	0.646	0.437	0.305	0.63	0.648	0.44	0.304
251.2	0.632	0.646	0.437	0.305	0.63	0.648	0.44	0.304
251.4	0.632	0.646	0.437	0.305	0.63	0.648	0.44	0.303
251.6	0.633	0.646	0.437	0.305	0.63	0.648	0.44	0.303
251.8	0.633	0.646	0.437	0.304	0.63	0.648	0.44	0.303
252	0.633	0.646	0.437	0.304	0.63	0.648	0.44	0.303
252.2	0.633	0.646	0.437	0.304	0.63	0.648	0.44	0.303
252.4	0.633	0.646	0.437	0.304	0.63	0.648	0.44	0.303
252.6	0.633	0.646	0.437	0.303	0.63	0.648	0.44	0.303
252.8	0.633	0.646	0.437	0.303	0.63	0.648	0.44	0.303
253	0.633	0.646	0.437	0.303	0.63	0.648	0.44	0.303
253.2	0.633	0.646	0.437	0.302	0.63	0.648	0.44	0.303
253.4	0.633	0.646	0.437	0.302	0.629	0.648	0.44	0.303
253.6	0.632	0.647	0.437	0.301	0.629	0.647	0.44	0.303
253.8	0.632	0.647	0.437	0.301	0.629	0.647	0.44	0.303
254	0.632	0.647	0.436	0.301	0.629	0.647	0.44	0.303
254.2	0.632	0.647	0.436	0.301	0.629	0.647	0.44	0.303
254.4	0.632	0.646	0.436	0.301	0.629	0.647	0.44	0.303
254.6	0.632	0.646	0.436	0.301	0.629	0.647	0.44	0.303
254.8	0.632	0.646	0.436	0.301	0.629	0.647	0.44	0.303
255	0.632	0.646	0.436	0.302	0.629	0.647	0.44	0.303
255.2	0.632	0.646	0.436	0.302	0.629	0.647	0.44	0.303
255.4	0.632	0.646	0.436	0.303	0.629	0.647	0.44	0.303
255.6	0.632	0.646	0.436	0.303	0.629	0.647	0.44	0.303
255.8	0.633	0.646	0.436	0.303	0.629	0.647	0.439	0.303
256	0.633	0.646	0.436	0.303	0.629	0.647	0.439	0.303
256.2	0.633	0.647	0.437	0.303	0.629	0.647	0.439	0.303
256.4	0.633	0.647	0.437	0.303	0.629	0.647	0.439	0.303
256.6	0.633	0.647	0.437	0.303	0.629	0.647	0.439	0.303
256.8	0.633	0.647	0.437	0.303	0.629	0.647	0.439	0.303
257	0.633	0.647	0.438	0.302	0.628	0.647	0.439	0.303
257.2	0.633	0.647	0.438	0.302	0.628	0.646	0.439	0.303
257.4	0.633	0.647	0.437	0.301	0.628	0.646	0.439	0.303
257.6	0.632	0.647	0.437	0.301	0.628	0.646	0.439	0.303
257.8	0.632	0.647	0.437	0.3	0.628	0.646	0.439	0.303
258	0.632	0.646	0.436	0.3	0.628	0.646	0.439	0.303
258.2	0.631	0.646	0.436	0.3	0.628	0.646	0.439	0.303
258.4	0.631	0.646	0.436	0.299	0.628	0.646	0.439	0.303
258.6	0.631	0.646	0.436	0.299	0.628	0.646	0.439	0.303
258.8	0.631	0.645	0.435	0.299	0.628	0.646	0.439	0.303
259	0.631	0.645	0.435	0.299	0.628	0.646	0.439	0.303
259.2	0.631	0.645	0.435	0.299	0.628	0.646	0.439	0.303
259.4	0.631	0.645	0.435	0.299	0.628	0.646	0.439	0.303
259.6	0.631	0.645	0.434	0.299	0.628	0.646	0.439	0.303
259.8	0.631	0.646	0.434	0.299	0.628	0.646	0.439	0.302
260	0.631	0.646	0.434	0.299	0.628	0.646	0.439	0.302
260.2	0.631	0.646	0.434	0.3	0.628	0.646	0.439	0.302
260.4	0.632	0.646	0.435	0.3	0.628	0.646	0.439	0.302
260.6	0.632	0.647	0.435	0.3	0.627	0.646	0.439	0.302
260.8	0.632	0.647	0.435	0.3	0.627	0.645	0.439	0.302
261	0.632	0.647	0.435	0.3	0.627	0.645	0.439	0.302
261.2	0.632	0.647	0.435	0.3	0.627	0.645	0.439	0.302
261.4	0.632	0.647	0.435	0.3	0.627	0.645	0.438	0.302
261.6	0.632	0.646	0.435	0.3	0.627	0.645	0.438	0.302
261.8	0.631	0.646	0.435	0.3	0.627	0.645	0.438	0.302
262	0.631	0.646	0.434	0.299	0.627	0.645	0.438	0.302
262.2	0.63	0.645	0.434	0.299	0.627	0.645	0.438	0.302
262.4	0.63	0.645	0.434	0.299	0.627	0.645	0.438	0.302
262.6	0.63	0.645	0.434	0.298	0.627	0.645	0.438	0.302
262.8	0.63	0.645	0.434	0.298	0.627	0.645	0.438	0.302
263	0.629	0.645	0.434	0.298	0.627	0.645	0.438	0.302
263.2	0.629	0.645	0.434	0.297	0.627	0.645	0.438	0.302
263.4	0.629	0.645	0.433	0.297	0.627	0.645	0.438	0.302
263.6	0.629	0.645	0.433	0.297	0.627	0.645	0.438	0.302
263.8	0.63	0.645	0.433	0.297	0.627	0.645	0.438	0.302
264	0.63	0.645	0.433	0.297	0.627	0.645	0.438	0.302
264.2	0.63	0.645	0.433	0.297	0.626	0.645	0.438	0.302
264.4	0.63	0.645	0.433	0.297	0.626	0.644	0.438	0.302
264.6	0.63	0.645	0.433	0.297	0.626	0.644	0.438	0.302
264.8	0.63	0.645	0.432	0.297	0.626	0.644	0.438	0.302
265	0.631	0.645	0.432	0.297	0.626	0.644	0.438	0.302
265.2	0.631	0.644	0.432	0.298	0.626	0.644	0.438	0.302
265.4	0.631	0.644	0.432	0.298	0.626	0.644	0.438	0.302
265.6	0.631	0.644	0.432	0.298	0.626	0.644	0.438	0.302
265.8	0.631	0.644	0.432	0.298	0.626	0.644	0.438	0.302
266	0.631	0.644	0.433	0.298	0.626	0.644	0.438	0.302
266.2	0.631	0.644	0.433	0.298	0.626	0.644	0.438	0.302
266.4	0.631	0.644	0.433	0.298	0.626	0.644	0.438	0.302
266.6	0.631	0.645	0.433	0.298	0.626	0.644	0.438	0.302
266.8	0.63	0.645	0.432	0.298	0.626	0.644	0.438	0.302
267	0.63	0.645	0.432	0.298	0.626	0.644	0.437	0.302
267.2	0.63	0.645	0.432	0.297	0.626	0.644	0.437	0.302
267.4	0.63	0.645	0.432	0.297	0.626	0.644	0.437	0.302
267.6	0.629	0.645	0.432	0.297	0.626	0.644	0.437	0.302
267.8	0.629	0.644	0.432	0.297	0.625	0.644	0.437	0.302
268	0.629	0.644	0.431	0.296	0.625	0.643	0.437	0.302
268.2	0.629	0.644	0.431	0.296	0.625	0.643	0.437	0.302
268.4	0.629	0.644	0.431	0.296	0.625	0.643	0.437	0.301
268.6	0.629	0.644	0.431	0.296	0.625	0.643	0.437	0.301
268.8	0.629	0.644	0.431	0.296	0.625	0.643	0.437	0.301
269	0.628	0.644	0.432	0.296	0.625	0.643	0.437	0.301
269.2	0.628	0.644	0.432	0.296	0.625	0.643	0.437	0.301
269.4	0.628	0.644	0.432	0.295	0.625	0.643	0.437	0.301
269.6	0.628	0.644	0.432	0.295	0.625	0.643	0.437	0.301
269.8	0.628	0.644	0.432	0.295	0.625	0.643	0.437	0.301
270	0.628	0.644	0.432	0.294	0.625	0.643	0.437	0.301
270.2	0.628	0.644	0.432	0.294	0.625	0.643	0.437	0.301
270.4	0.628	0.644	0.432	0.294	0.625	0.643	0.437	0.301
270.6	0.628	0.644	0.432	0.294	0.625	0.643	0.437	0.301
270.8	0.628	0.644	0.432	0.293	0.625	0.643	0.437	0.301
271	0.628	0.644	0.431	0.293	0.625	0.643	0.437	0.301
271.2	0.628	0.644	0.431	0.293	0.625	0.643	0.437	0.301
271.4	0.628	0.644	0.431	0.292	0.624	0.643	0.437	0.301
271.6	0.628	0.644	0.431	0.292	0.624	0.642	0.437	0.301
271.8	0.628	0.644	0.431	0.292	0.624	0.642	0.437	0.301
272	0.628	0.644	0.431	0.292	0.624	0.642	0.437	0.301
272.2	0.629	0.644	0.431	0.292	0.624	0.642	0.437	0.301
272.4	0.629	0.644	0.431	0.292	0.624	0.642	0.437	0.301
272.6	0.629	0.643	0.431	0.292	0.624	0.642	0.436	0.301
272.8	0.629	0.644	0.431	0.292	0.624	0.642	0.436	0.301
273	0.629	0.644	0.431	0.292	0.624	0.642	0.436	0.301
273.2	0.629	0.644	0.431	0.293	0.624	0.642	0.436	0.301
273.4	0.629	0.644	0.431	0.293	0.624	0.642	0.436	0.301
273.6	0.629	0.645	0.431	0.293	0.624	0.642	0.436	0.301
273.8	0.629	0.645	0.431	0.293	0.624	0.642	0.436	0.301
274	0.629	0.646	0.431	0.293	0.624	0.642	0.436	0.301
274.2	0.629	0.646	0.431	0.293	0.624	0.642	0.436	0.301
274.4	0.629	0.646	0.431	0.293	0.624	0.642	0.436	0.301
274.6	0.629	0.646	0.431	0.293	0.624	0.642	0.436	0.301
274.8	0.628	0.646	0.431	0.293	0.624	0.642	0.436	0.301
275	0.628	0.645	0.431	0.293	0.623	0.642	0.436	0.301
275.2	0.628	0.645	0.431	0.293	0.623	0.642	0.436	0.301
275.4	0.628	0.645	0.431	0.293	0.623	0.641	0.436	0.301
275.6	0.628	0.644	0.43	0.292	0.623	0.641	0.436	0.301
275.8	0.628	0.644	0.43	0.292	0.623	0.641	0.436	0.301
276	0.628	0.643	0.429	0.291	0.623	0.641	0.436	0.301
276.2	0.629	0.642	0.429	0.291	0.623	0.641	0.436	0.301
276.4	0.629	0.642	0.429	0.291	0.623	0.641	0.436	0.301
276.6	0.629	0.642	0.429	0.29	0.623	0.641	0.436	0.301
276.8	0.629	0.642	0.429	0.29	0.623	0.641	0.436	0.301
277	0.629	0.642	0.429	0.29	0.623	0.641	0.436	0.301
277.2	0.629	0.642	0.429	0.291	0.623	0.641	0.436	0.301
277.4	0.629	0.643	0.43	0.291	0.623	0.641	0.436	0.3
277.6	0.629	0.643	0.43	0.291	0.623	0.641	0.436	0.3
277.8	0.629	0.643	0.43	0.291	0.623	0.641	0.436	0.3
278	0.629	0.643	0.43	0.291	0.623	0.641	0.436	0.3
278.2	0.629	0.643	0.43	0.291	0.623	0.641	0.436	0.3
278.4	0.629	0.643	0.43	0.291	0.623	0.641	0.435	0.3
278.6	0.628	0.643	0.429	0.291	0.623	0.641	0.435	0.3
278.8	0.628	0.643	0.429	0.292	0.622	0.641	0.435	0.3
279	0.628	0.643	0.428	0.292	0.622	0.64	0.435	0.3
279.2	0.628	0.643	0.428	0.292	0.622	0.64	0.435	0.3
279.4	0.628	0.643	0.428	0.292	0.622	0.64	0.435	0.3
279.6	0.628	0.643	0.427	0.292	0.622	0.64	0.435	0.3
279.8	0.628	0.643	0.427	0.291	0.622	0.64	0.435	0.3
280	0.628	0.643	0.427	0.291	0.622	0.64	0.435	0.3
280.2	0.628	0.643	0.428	0.291	0.622	0.64	0.435	0.3
280.4	0.628	0.643	0.428	0.291	0.622	0.64	0.435	0.3
280.6	0.628	0.644	0.428	0.291	0.622	0.64	0.435	0.3
280.8	0.628	0.644	0.429	0.291	0.622	0.64	0.435	0.3
281	0.628	0.644	0.429	0.29	0.622	0.64	0.435	0.3
281.2	0.628	0.644	0.429	0.29	0.622	0.64	0.435	0.3
281.4	0.628	0.644	0.429	0.29	0.622	0.64	0.435	0.3
281.6	0.628	0.644	0.429	0.29	0.622	0.64	0.435	0.3
281.8	0.628	0.644	0.429	0.289	0.622	0.64	0.435	0.3
282	0.628	0.644	0.428	0.289	0.622	0.64	0.435	0.3
282.2	0.628	0.643	0.428	0.289	0.622	0.64	0.435	0.3
282.4	0.628	0.643	0.428	0.289	0.621	0.64	0.435	0.3
282.6	0.628	0.642	0.428	0.289	0.621	0.64	0.435	0.3
282.8	0.628	0.642	0.428	0.289	0.621	0.639	0.435	0.3
283	0.628	0.642	0.428	0.29	0.621	0.639	0.435	0.3
283.2	0.628	0.642	0.428	0.29	0.621	0.639	0.435	0.3
283.4	0.628	0.642	0.429	0.29	0.621	0.639	0.435	0.3
283.6	0.628	0.642	0.429	0.29	0.621	0.639	0.435	0.3
283.8	0.628	0.642	0.429	0.291	0.621	0.639	0.435	0.3
284	0.628	0.642	0.43	0.29	0.621	0.639	0.435	0.3
284.2	0.627	0.642	0.43	0.29	0.621	0.639	0.434	0.3
284.4	0.627	0.642	0.43	0.29	0.621	0.639	0.434	0.3
284.6	0.627	0.642	0.43	0.29	0.621	0.639	0.434	0.3
284.8	0.627	0.642	0.43	0.29	0.621	0.639	0.434	0.3
285	0.627	0.643	0.43	0.289	0.621	0.639	0.434	0.3
285.2	0.627	0.642	0.429	0.289	0.621	0.639	0.434	0.3
285.4	0.627	0.642	0.429	0.288	0.621	0.639	0.434	0.3
285.6	0.626	0.642	0.429	0.288	0.621	0.639	0.434	0.3
285.8	0.626	0.642	0.428	0.287	0.621	0.639	0.434	0.3
286	0.626	0.642	0.428	0.287	0.62	0.639	0.434	0.3
286.2	0.626	0.642	0.428	0.287	0.62	0.639	0.434	0.3
286.4	0.626	0.642	0.427	0.287	0.62	0.638	0.434	0.3
286.6	0.626	0.642	0.427	0.287	0.62	0.638	0.434	0.299
286.8	0.626	0.642	0.427	0.287	0.62	0.638	0.434	0.299
287	0.626	0.642	0.427	0.287	0.62	0.638	0.434	0.299
287.2	0.626	0.642	0.427	0.287	0.62	0.638	0.434	0.299
287.4	0.626	0.642	0.427	0.287	0.62	0.638	0.434	0.299
287.6	0.626	0.642	0.427	0.288	0.62	0.638	0.434	0.299
287.8	0.625	0.642	0.427	0.288	0.62	0.638	0.434	0.299
288	0.626	0.642	0.427	0.289	0.62	0.638	0.434	0.299
288.2	0.626	0.642	0.427	0.289	0.62	0.638	0.434	0.299
288.4	0.626	0.642	0.428	0.289	0.62	0.638	0.434	0.299
288.6	0.627	0.642	0.428	0.29	0.62	0.638	0.434	0.299
288.8	0.627	0.642	0.428	0.29	0.62	0.638	0.434	0.299
289	0.627	0.642	0.428	0.29	0.62	0.638	0.434	0.299
289.2	0.628	0.642	0.428	0.29	0.62	0.638	0.434	0.299
289.4	0.628	0.642	0.428	0.289	0.62	0.638	0.434	0.299
289.6	0.628	0.642	0.429	0.289	0.62	0.638	0.434	0.299
289.8	0.628	0.642	0.429	0.289	0.619	0.638	0.434	0.299
290	0.628	0.642	0.429	0.289	0.619	0.638	0.434	0.299
290.2	0.628	0.642	0.428	0.289	0.619	0.637	0.433	0.299
290.4	0.628	0.642	0.428	0.289	0.619	0.637	0.433	0.299
290.6	0.628	0.641	0.428	0.288	0.619	0.637	0.433	0.299
290.8	0.628	0.641	0.427	0.288	0.619	0.637	0.433	0.299
291	0.627	0.641	0.427	0.288	0.619	0.637	0.433	0.299
291.2	0.627	0.641	0.426	0.288	0.619	0.637	0.433	0.299
291.4	0.626	0.641	0.426	0.287	0.619	0.637	0.433	0.299
291.6	0.626	0.641	0.426	0.287	0.619	0.637	0.433	0.299
291.8	0.625	0.641	0.426	0.287	0.619	0.637	0.433	0.299
292	0.625	0.64	0.425	0.287	0.619	0.637	0.433	0.299
292.2	0.625	0.64	0.426	0.286	0.619	0.637	0.433	0.299
292.4	0.625	0.64	0.426	0.286	0.619	0.637	0.433	0.299
292.6	0.625	0.64	0.426	0.286	0.619	0.637	0.433	0.299
292.8	0.625	0.64	0.426	0.286	0.619	0.637	0.433	0.299
293	0.626	0.64	0.426	0.286	0.619	0.637	0.433	0.299
293.2	0.626	0.64	0.427	0.286	0.619	0.637	0.433	0.299
293.4	0.626	0.64	0.427	0.286	0.618	0.637	0.433	0.299
293.6	0.626	0.639	0.427	0.286	0.618	0.637	0.433	0.299
293.8	0.627	0.64	0.427	0.286	0.618	0.637	0.433	0.299
294	0.627	0.64	0.428	0.286	0.618	0.636	0.433	0.299
294.2	0.627	0.64	0.427	0.285	0.618	0.636	0.433	0.299
294.4	0.627	0.64	0.427	0.285	0.618	0.636	0.433	0.299
294.6	0.627	0.64	0.427	0.285	0.618	0.636	0.433	0.299
294.8	0.627	0.64	0.427	0.284	0.618	0.636	0.433	0.299
295	0.627	0.64	0.427	0.284	0.618	0.636	0.433	0.299
295.2	0.627	0.641	0.427	0.283	0.618	0.636	0.433	0.299
295.4	0.626	0.641	0.427	0.283	0.618	0.636	0.433	0.299
295.6	0.626	0.641	0.426	0.283	0.618	0.636	0.433	0.299
295.8	0.626	0.64	0.426	0.283	0.618	0.636	0.433	0.299
296	0.626	0.64	0.425	0.283	0.618	0.636	0.432	0.298
296.2	0.626	0.64	0.425	0.283	0.618	0.636	0.432	0.298
296.4	0.626	0.639	0.425	0.284	0.618	0.636	0.432	0.298
296.6	0.626	0.639	0.425	0.284	0.618	0.636	0.432	0.298
296.8	0.626	0.639	0.425	0.284	0.618	0.636	0.432	0.298
297	0.626	0.639	0.425	0.284	0.617	0.636	0.432	0.298
297.2	0.625	0.639	0.424	0.284	0.617	0.636	0.432	0.298
297.4	0.625	0.638	0.424	0.284	0.617	0.636	0.432	0.298
297.6	0.625	0.638	0.424	0.284	0.617	0.636	0.432	0.298
297.8	0.625	0.638	0.424	0.284	0.617	0.635	0.432	0.298
298	0.625	0.639	0.423	0.284	0.617	0.635	0.432	0.298
298.2	0.625	0.639	0.423	0.283	0.617	0.635	0.432	0.298
298.4	0.625	0.639	0.423	0.283	0.617	0.635	0.432	0.298
298.6	0.625	0.639	0.423	0.282	0.617	0.635	0.432	0.298
298.8	0.625	0.639	0.423	0.282	0.617	0.635	0.432	0.298
299	0.625	0.638	0.423	0.282	0.617	0.635	0.432	0.298
299.2	0.625	0.638	0.423	0.281	0.617	0.635	0.432	0.298
299.4	0.625	0.638	0.423	0.281	0.617	0.635	0.432	0.298
299.6	0.626	0.638	0.423	0.281	0.617	0.635	0.432	0.298
299.8	0.626	0.638	0.423	0.281	0.617	0.635	0.432	0.298
300	0.626	0.638	0.424	0.281	0.617	0.635	0.432	0.298
300.2	0.626	0.638	0.424	0.281	0.617	0.635	0.432	0.298
300.4	0.626	0.638	0.424	0.281	0.617	0.635	0.432	0.298
300.6	0.626	0.638	0.424	0.281	0.617	0.635	0.432	0.298
300.8	0.626	0.638	0.424	0.281	0.616	0.635	0.432	0.298
301	0.626	0.639	0.425	0.281	0.616	0.635	0.432	0.298
301.2	0.626	0.639	0.425	0.281	0.616	0.635	0.432	0.298
301.4	0.626	0.639	0.425	0.282	0.616	0.635	0.432	0.298
301.6	0.626	0.64	0.425	0.282	0.616	0.634	0.432	0.298
301.8	0.626	0.64	0.425	0.282	0.616	0.634	0.432	0.298
302	0.626	0.64	0.425	0.282	0.616	0.634	0.431	0.298
302.2	0.626	0.64	0.424	0.282	0.616	0.634	0.431	0.298
302.4	0.626	0.64	0.424	0.282	0.616	0.634	0.431	0.298
302.6	0.625	0.64	0.424	0.282	0.616	0.634	0.431	0.298
302.8	0.625	0.64	0.424	0.282	0.616	0.634	0.431	0.298
303	0.625	0.64	0.424	0.282	0.616	0.634	0.431	0.298
303.2	0.625	0.64	0.423	0.282	0.616	0.634	0.431	0.298
303.4	0.625	0.641	0.423	0.282	0.616	0.634	0.431	0.298
303.6	0.625	0.641	0.423	0.282	0.616	0.634	0.431	0.298
303.8	0.624	0.641	0.423	0.282	0.616	0.634	0.431	0.298
304	0.624	0.641	0.423	0.282	0.616	0.634	0.431	0.298
304.2	0.624	0.641	0.424	0.282	0.616	0.634	0.431	0.298
304.4	0.624	0.641	0.424	0.282	0.615	0.634	0.431	0.298
304.6	0.624	0.641	0.424	0.282	0.615	0.634	0.431	0.298
304.8	0.624	0.64	0.424	0.282	0.615	0.634	0.431	0.298
305	0.624	0.64	0.424	0.282	0.615	0.634	0.431	0.298
305.2	0.624	0.64	0.424	0.281	0.615	0.634	0.431	0.298
305.4	0.624	0.639	0.424	0.281	0.615	0.633	0.431	0.298
305.6	0.624	0.639	0.424	0.281	0.615	0.633	0.431	0.297
305.8	0.624	0.638	0.423	0.28	0.615	0.633	0.431	0.297
306	0.624	0.638	0.423	0.28	0.615	0.633	0.431	0.297
306.2	0.624	0.638	0.423	0.28	0.615	0.633	0.431	0.297
306.4	0.624	0.638	0.422	0.279	0.615	0.633	0.431	0.297
306.6	0.624	0.638	0.422	0.279	0.615	0.633	0.431	0.297
306.8	0.624	0.638	0.422	0.279	0.615	0.633	0.431	0.297
307	0.624	0.638	0.422	0.279	0.615	0.633	0.431	0.297
307.2	0.624	0.638	0.422	0.279	0.615	0.633	0.431	0.297
307.4	0.624	0.638	0.422	0.279	0.615	0.633	0.431	0.297
307.6	0.624	0.638	0.422	0.279	0.615	0.633	0.431	0.297
307.8	0.625	0.638	0.422	0.279	0.615	0.633	0.431	0.297
308	0.625	0.638	0.422	0.279	0.615	0.633	0.431	0.297
308.2	0.625	0.639	0.422	0.279	0.614	0.633	0.43	0.297
308.4	0.625	0.639	0.422	0.279	0.614	0.633	0.43	0.297
308.6	0.625	0.639	0.422	0.28	0.614	0.633	0.43	0.297
308.8	0.626	0.638	0.422	0.279	0.614	0.633	0.43	0.297
309	0.626	0.639	0.421	0.279	0.614	0.633	0.43	0.297
309.2	0.625	0.639	0.421	0.279	0.614	0.632	0.43	0.297
309.4	0.626	0.638	0.421	0.279	0.614	0.632	0.43	0.297
309.6	0.626	0.638	0.42	0.279	0.614	0.632	0.43	0.297
309.8	0.625	0.638	0.42	0.279	0.614	0.632	0.43	0.297

## Sheet: Source Data Fig 3b (3)
Source Data for Fig 3b. binding affinities calculated by BLI for the interaction
MazF vs YosL SPb
time	MazF-YosLSPbeta_1.25	MazF-YosLSPbeta_0.625	MazF-YosLSPbeta_0.9375	MazF-YosLSPbeta_0.3	0	8	9	10
120	0	0	0	0	0	0	0	0
120.2	0.005	0.001	0.001	-0.002	0.015	0.007	0.01	0.005
120.4	0.011	0.001	0.002	-0.004	0.029	0.013	0.02	0.009
120.6	0.019	0.003	0.005	-0.006	0.044	0.02	0.029	0.014
120.8	0.028	0.004	0.009	-0.008	0.058	0.027	0.039	0.018
121	0.039	0.007	0.014	-0.01	0.072	0.033	0.048	0.022
121.2	0.051	0.009	0.019	-0.011	0.085	0.039	0.058	0.027
121.4	0.064	0.012	0.027	-0.012	0.099	0.046	0.067	0.031
121.6	0.078	0.016	0.035	-0.012	0.112	0.052	0.076	0.035
121.8	0.092	0.02	0.044	-0.011	0.125	0.058	0.085	0.04
122	0.106	0.024	0.054	-0.01	0.138	0.064	0.094	0.044
122.2	0.121	0.029	0.064	-0.007	0.15	0.07	0.102	0.048
122.4	0.135	0.035	0.074	-0.004	0.162	0.076	0.111	0.052
122.6	0.149	0.04	0.084	-0.001	0.175	0.082	0.119	0.056
122.8	0.162	0.046	0.094	0.002	0.187	0.088	0.128	0.06
123	0.176	0.052	0.103	0.005	0.198	0.094	0.136	0.064
123.2	0.189	0.058	0.112	0.009	0.21	0.1	0.144	0.068
123.4	0.201	0.064	0.121	0.012	0.221	0.106	0.152	0.072
123.6	0.214	0.071	0.13	0.016	0.232	0.111	0.16	0.076
123.8	0.227	0.078	0.139	0.02	0.243	0.117	0.168	0.08
124	0.239	0.084	0.148	0.024	0.254	0.122	0.176	0.084
124.2	0.252	0.091	0.156	0.028	0.265	0.128	0.183	0.087
124.4	0.263	0.097	0.165	0.032	0.276	0.133	0.191	0.091
124.6	0.275	0.104	0.173	0.036	0.286	0.139	0.198	0.095
124.8	0.287	0.11	0.18	0.04	0.296	0.144	0.206	0.098
125	0.298	0.116	0.188	0.044	0.306	0.149	0.213	0.102
125.2	0.309	0.122	0.196	0.047	0.316	0.154	0.22	0.106
125.4	0.32	0.128	0.203	0.051	0.326	0.16	0.227	0.109
125.6	0.33	0.134	0.211	0.055	0.335	0.165	0.234	0.113
125.8	0.34	0.14	0.218	0.058	0.345	0.17	0.241	0.116
126	0.35	0.146	0.225	0.062	0.354	0.175	0.248	0.12
126.2	0.36	0.152	0.232	0.066	0.363	0.18	0.255	0.123
126.4	0.369	0.158	0.239	0.069	0.372	0.185	0.261	0.127
126.6	0.378	0.163	0.247	0.072	0.381	0.19	0.268	0.13
126.8	0.387	0.169	0.255	0.076	0.39	0.194	0.274	0.134
127	0.397	0.175	0.262	0.079	0.399	0.199	0.281	0.137
127.2	0.406	0.18	0.27	0.083	0.407	0.204	0.287	0.14
127.4	0.415	0.186	0.278	0.087	0.416	0.209	0.294	0.144
127.6	0.424	0.191	0.285	0.09	0.424	0.213	0.3	0.147
127.8	0.433	0.197	0.293	0.094	0.432	0.218	0.306	0.15
128	0.442	0.202	0.3	0.098	0.44	0.223	0.312	0.153
128.2	0.45	0.207	0.308	0.102	0.448	0.227	0.318	0.157
128.4	0.459	0.212	0.315	0.105	0.456	0.232	0.324	0.16
128.6	0.467	0.217	0.322	0.109	0.464	0.236	0.33	0.163
128.8	0.475	0.222	0.329	0.113	0.472	0.24	0.336	0.166
129	0.483	0.226	0.335	0.117	0.479	0.245	0.342	0.169
129.2	0.491	0.231	0.341	0.121	0.487	0.249	0.347	0.172
129.4	0.498	0.236	0.347	0.125	0.494	0.253	0.353	0.175
129.6	0.506	0.241	0.353	0.129	0.501	0.258	0.358	0.178
129.8	0.513	0.246	0.359	0.133	0.508	0.262	0.364	0.181
130	0.52	0.251	0.364	0.137	0.515	0.266	0.369	0.184
130.2	0.527	0.256	0.37	0.141	0.522	0.27	0.375	0.187
130.4	0.534	0.261	0.376	0.145	0.529	0.274	0.38	0.19
130.6	0.54	0.266	0.382	0.148	0.536	0.278	0.385	0.193
130.8	0.547	0.27	0.387	0.152	0.543	0.282	0.391	0.196
131	0.553	0.275	0.393	0.155	0.549	0.286	0.396	0.199
131.2	0.559	0.279	0.399	0.159	0.556	0.29	0.401	0.201
131.4	0.566	0.284	0.404	0.162	0.562	0.294	0.406	0.204
131.6	0.572	0.288	0.41	0.165	0.569	0.298	0.411	0.207
131.8	0.578	0.293	0.415	0.168	0.575	0.302	0.416	0.21
132	0.584	0.298	0.421	0.171	0.581	0.306	0.421	0.212
132.2	0.59	0.303	0.426	0.174	0.587	0.31	0.426	0.215
132.4	0.596	0.308	0.431	0.177	0.593	0.314	0.43	0.218
132.6	0.602	0.312	0.437	0.181	0.599	0.317	0.435	0.221
132.8	0.608	0.317	0.441	0.184	0.605	0.321	0.44	0.223
133	0.613	0.321	0.446	0.186	0.611	0.325	0.444	0.226
133.2	0.618	0.325	0.45	0.189	0.617	0.328	0.449	0.228
133.4	0.624	0.329	0.455	0.192	0.622	0.332	0.454	0.231
133.6	0.629	0.333	0.459	0.195	0.628	0.336	0.458	0.234
133.8	0.634	0.338	0.464	0.198	0.633	0.339	0.463	0.236
134	0.639	0.342	0.469	0.201	0.639	0.343	0.467	0.239
134.2	0.644	0.345	0.473	0.205	0.644	0.346	0.471	0.241
134.4	0.649	0.349	0.478	0.208	0.65	0.35	0.476	0.244
134.6	0.654	0.353	0.483	0.211	0.655	0.353	0.48	0.246
134.8	0.659	0.356	0.488	0.214	0.66	0.357	0.484	0.249
135	0.663	0.36	0.493	0.217	0.665	0.36	0.488	0.251
135.2	0.668	0.364	0.498	0.22	0.67	0.363	0.493	0.253
135.4	0.673	0.368	0.503	0.223	0.675	0.367	0.497	0.256
135.6	0.679	0.371	0.507	0.226	0.68	0.37	0.501	0.258
135.8	0.684	0.376	0.512	0.23	0.685	0.373	0.505	0.261
136	0.689	0.379	0.517	0.233	0.69	0.377	0.509	0.263
136.2	0.694	0.383	0.521	0.237	0.695	0.38	0.513	0.265
136.4	0.699	0.387	0.525	0.24	0.699	0.383	0.517	0.268
136.6	0.704	0.391	0.529	0.243	0.704	0.386	0.521	0.27
136.8	0.708	0.394	0.533	0.247	0.709	0.389	0.524	0.272
137	0.713	0.398	0.537	0.25	0.713	0.392	0.528	0.274
137.2	0.716	0.401	0.54	0.253	0.718	0.396	0.532	0.277
137.4	0.72	0.405	0.544	0.256	0.722	0.399	0.536	0.279
137.6	0.725	0.409	0.548	0.259	0.727	0.402	0.54	0.281
137.8	0.729	0.412	0.552	0.262	0.731	0.405	0.543	0.283
138	0.732	0.416	0.555	0.265	0.735	0.408	0.547	0.286
138.2	0.736	0.419	0.559	0.268	0.74	0.411	0.55	0.288
138.4	0.74	0.422	0.563	0.27	0.744	0.414	0.554	0.29
138.6	0.744	0.425	0.567	0.273	0.748	0.417	0.558	0.292
138.8	0.747	0.428	0.57	0.275	0.752	0.42	0.561	0.294
139	0.751	0.431	0.574	0.276	0.756	0.423	0.565	0.296
139.2	0.755	0.435	0.578	0.278	0.76	0.425	0.568	0.298
139.4	0.759	0.437	0.581	0.281	0.764	0.428	0.571	0.3
139.6	0.763	0.44	0.585	0.283	0.768	0.431	0.575	0.302
139.8	0.766	0.443	0.589	0.285	0.772	0.434	0.578	0.304
140	0.77	0.446	0.592	0.288	0.776	0.437	0.581	0.306
140.2	0.773	0.448	0.596	0.29	0.78	0.44	0.585	0.309
140.4	0.777	0.452	0.599	0.293	0.783	0.442	0.588	0.311
140.6	0.78	0.454	0.602	0.296	0.787	0.445	0.591	0.312
140.8	0.784	0.457	0.605	0.299	0.791	0.448	0.594	0.314
141	0.787	0.461	0.608	0.302	0.794	0.451	0.598	0.316
141.2	0.791	0.464	0.611	0.304	0.798	0.453	0.601	0.318
141.4	0.795	0.466	0.615	0.307	0.802	0.456	0.604	0.32
141.6	0.798	0.47	0.618	0.309	0.805	0.459	0.607	0.322
141.8	0.802	0.473	0.621	0.312	0.809	0.461	0.61	0.324
142	0.805	0.475	0.624	0.314	0.812	0.464	0.613	0.326
142.2	0.808	0.478	0.627	0.316	0.815	0.466	0.616	0.328
142.4	0.811	0.482	0.631	0.319	0.819	0.469	0.619	0.33
142.6	0.814	0.484	0.633	0.321	0.822	0.472	0.622	0.332
142.8	0.817	0.487	0.636	0.323	0.825	0.474	0.625	0.333
143	0.82	0.49	0.639	0.325	0.829	0.477	0.628	0.335
143.2	0.822	0.493	0.642	0.327	0.832	0.479	0.631	0.337
143.4	0.825	0.495	0.645	0.329	0.835	0.482	0.633	0.339
143.6	0.828	0.498	0.648	0.331	0.838	0.484	0.636	0.341
143.8	0.83	0.5	0.651	0.334	0.841	0.487	0.639	0.343
144	0.833	0.502	0.654	0.337	0.845	0.489	0.642	0.344
144.2	0.836	0.504	0.656	0.339	0.848	0.491	0.645	0.346
144.4	0.839	0.507	0.659	0.342	0.851	0.494	0.647	0.348
144.6	0.842	0.51	0.662	0.345	0.854	0.496	0.65	0.35
144.8	0.845	0.512	0.665	0.347	0.857	0.499	0.653	0.351
145	0.848	0.514	0.668	0.349	0.86	0.501	0.655	0.353
145.2	0.852	0.517	0.671	0.351	0.862	0.503	0.658	0.355
145.4	0.855	0.519	0.674	0.353	0.865	0.506	0.661	0.356
145.6	0.857	0.522	0.677	0.355	0.868	0.508	0.663	0.358
145.8	0.86	0.524	0.679	0.357	0.871	0.51	0.666	0.36
146	0.863	0.527	0.681	0.359	0.874	0.512	0.668	0.361
146.2	0.865	0.529	0.683	0.361	0.877	0.515	0.671	0.363
146.4	0.868	0.532	0.685	0.362	0.879	0.517	0.673	0.365
146.6	0.87	0.534	0.688	0.363	0.882	0.519	0.676	0.366
146.8	0.872	0.536	0.69	0.365	0.885	0.521	0.678	0.368
147	0.875	0.538	0.692	0.366	0.887	0.524	0.681	0.369
147.2	0.877	0.54	0.695	0.367	0.89	0.526	0.683	0.371
147.4	0.88	0.542	0.698	0.369	0.893	0.528	0.686	0.373
147.6	0.882	0.544	0.7	0.371	0.895	0.53	0.688	0.374
147.8	0.885	0.546	0.703	0.373	0.898	0.532	0.69	0.376
148	0.887	0.548	0.706	0.376	0.9	0.534	0.693	0.377
148.2	0.889	0.551	0.708	0.378	0.903	0.537	0.695	0.379
148.4	0.892	0.553	0.711	0.38	0.905	0.539	0.697	0.38
148.6	0.894	0.556	0.714	0.382	0.908	0.541	0.7	0.382
148.8	0.896	0.558	0.717	0.384	0.91	0.543	0.702	0.383
149	0.899	0.56	0.719	0.386	0.912	0.545	0.704	0.385
149.2	0.901	0.562	0.721	0.387	0.915	0.547	0.706	0.386
149.4	0.903	0.564	0.723	0.389	0.917	0.549	0.709	0.388
149.6	0.906	0.566	0.725	0.391	0.92	0.551	0.711	0.389
149.8	0.908	0.569	0.727	0.393	0.922	0.553	0.713	0.391
150	0.91	0.571	0.729	0.394	0.924	0.555	0.715	0.392
150.2	0.912	0.573	0.731	0.396	0.926	0.557	0.717	0.394
150.4	0.914	0.575	0.733	0.398	0.929	0.559	0.719	0.395
150.6	0.917	0.577	0.736	0.4	0.931	0.561	0.722	0.397
150.8	0.919	0.579	0.738	0.402	0.933	0.563	0.724	0.398
151	0.921	0.581	0.74	0.404	0.935	0.565	0.726	0.399
151.2	0.923	0.583	0.743	0.407	0.937	0.567	0.728	0.401
151.4	0.926	0.585	0.745	0.409	0.939	0.569	0.73	0.402
151.6	0.927	0.588	0.747	0.412	0.942	0.571	0.732	0.404
151.8	0.929	0.59	0.749	0.413	0.944	0.572	0.734	0.405
152	0.931	0.591	0.75	0.415	0.946	0.574	0.736	0.406
152.2	0.933	0.593	0.752	0.417	0.948	0.576	0.738	0.408
152.4	0.935	0.595	0.753	0.418	0.95	0.578	0.74	0.409
152.6	0.936	0.597	0.754	0.419	0.952	0.58	0.742	0.41
152.8	0.938	0.599	0.756	0.42	0.954	0.582	0.744	0.412
153	0.94	0.601	0.757	0.421	0.956	0.584	0.746	0.413
153.2	0.942	0.602	0.759	0.423	0.958	0.585	0.748	0.414
153.4	0.944	0.604	0.761	0.424	0.96	0.587	0.749	0.416
153.6	0.946	0.605	0.763	0.426	0.962	0.589	0.751	0.417
153.8	0.948	0.607	0.765	0.428	0.963	0.591	0.753	0.418
154	0.95	0.608	0.767	0.429	0.965	0.592	0.755	0.42
154.2	0.952	0.61	0.769	0.431	0.967	0.594	0.757	0.421
154.4	0.954	0.612	0.771	0.433	0.969	0.596	0.759	0.422
154.6	0.956	0.613	0.773	0.435	0.971	0.598	0.761	0.423
154.8	0.957	0.615	0.776	0.437	0.973	0.599	0.762	0.425
155	0.959	0.617	0.778	0.439	0.974	0.601	0.764	0.426
155.2	0.961	0.618	0.779	0.44	0.976	0.603	0.766	0.427
155.4	0.963	0.619	0.781	0.441	0.978	0.605	0.768	0.428
155.6	0.965	0.622	0.782	0.442	0.98	0.606	0.769	0.43
155.8	0.966	0.623	0.784	0.444	0.981	0.608	0.771	0.431
156	0.968	0.624	0.785	0.445	0.983	0.61	0.773	0.432
156.2	0.97	0.626	0.787	0.446	0.985	0.611	0.775	0.433
156.4	0.972	0.628	0.788	0.448	0.987	0.613	0.776	0.434
156.6	0.974	0.629	0.79	0.449	0.988	0.615	0.778	0.436
156.8	0.975	0.631	0.791	0.451	0.99	0.616	0.78	0.437
157	0.977	0.632	0.793	0.453	0.991	0.618	0.781	0.438
157.2	0.978	0.634	0.795	0.455	0.993	0.619	0.783	0.439
157.4	0.98	0.635	0.797	0.457	0.995	0.621	0.785	0.44
157.6	0.981	0.636	0.799	0.458	0.996	0.623	0.786	0.441
157.8	0.982	0.637	0.801	0.46	0.998	0.624	0.788	0.443
158	0.983	0.639	0.803	0.461	0.999	0.626	0.789	0.444
158.2	0.985	0.64	0.805	0.463	1.002	0.627	0.791	0.445
158.4	0.986	0.642	0.807	0.464	1.004	0.629	0.793	0.446
158.6	0.988	0.643	0.808	0.466	1.006	0.63	0.794	0.447
158.8	0.99	0.645	0.81	0.467	1.007	0.632	0.796	0.448
159	0.991	0.646	0.811	0.468	1.008	0.633	0.797	0.449
159.2	0.993	0.647	0.813	0.469	1.01	0.635	0.799	0.45
159.4	0.994	0.649	0.814	0.47	1.011	0.636	0.8	0.451
159.6	0.996	0.65	0.815	0.471	1.013	0.638	0.802	0.453
159.8	0.998	0.652	0.816	0.473	1.014	0.639	0.803	0.454
160	0.999	0.653	0.817	0.474	1.016	0.641	0.805	0.455
160.2	1.001	0.655	0.819	0.476	1.017	0.642	0.806	0.456
160.4	1.003	0.657	0.82	0.477	1.018	0.644	0.808	0.457
160.6	1.004	0.658	0.821	0.478	1.02	0.645	0.809	0.458
160.8	1.006	0.66	0.823	0.48	1.021	0.647	0.811	0.459
161	1.007	0.661	0.824	0.481	1.022	0.648	0.812	0.46
161.2	1.009	0.663	0.826	0.483	1.024	0.65	0.813	0.461
161.4	1.01	0.664	0.827	0.484	1.025	0.651	0.815	0.462
161.6	1.012	0.665	0.829	0.485	1.026	0.653	0.816	0.463
161.8	1.013	0.667	0.831	0.487	1.028	0.654	0.818	0.464
162	1.014	0.669	0.832	0.488	1.029	0.655	0.819	0.465
162.2	1.015	0.67	0.834	0.489	1.03	0.657	0.82	0.466
162.4	1.017	0.671	0.835	0.49	1.032	0.658	0.822	0.467
162.6	1.018	0.672	0.837	0.491	1.033	0.66	0.823	0.468
162.8	1.019	0.674	0.838	0.492	1.034	0.661	0.824	0.469
163	1.02	0.675	0.84	0.494	1.035	0.662	0.826	0.47
163.2	1.021	0.676	0.841	0.494	1.037	0.664	0.827	0.471
163.4	1.022	0.677	0.842	0.496	1.038	0.665	0.828	0.472
163.6	1.023	0.679	0.844	0.497	1.039	0.666	0.83	0.473
163.8	1.024	0.68	0.845	0.498	1.04	0.668	0.831	0.474
164	1.026	0.682	0.846	0.499	1.041	0.669	0.832	0.475
164.2	1.027	0.683	0.848	0.5	1.042	0.67	0.833	0.476
164.4	1.029	0.685	0.849	0.501	1.044	0.672	0.835	0.477
164.6	1.031	0.686	0.851	0.502	1.045	0.673	0.836	0.478
164.8	1.033	0.688	0.852	0.503	1.046	0.674	0.837	0.479
165	1.034	0.689	0.854	0.505	1.047	0.676	0.839	0.48
165.2	1.036	0.69	0.855	0.507	1.048	0.677	0.84	0.481
165.4	1.038	0.691	0.856	0.508	1.049	0.678	0.841	0.482
165.6	1.039	0.692	0.857	0.509	1.05	0.679	0.842	0.482
165.8	1.04	0.693	0.858	0.51	1.051	0.681	0.843	0.483
166	1.041	0.694	0.859	0.511	1.053	0.682	0.845	0.484
166.2	1.042	0.695	0.86	0.512	1.054	0.683	0.846	0.485
166.4	1.042	0.695	0.861	0.513	1.055	0.684	0.847	0.486
166.6	1.043	0.695	0.862	0.513	1.056	0.686	0.848	0.487
166.8	1.044	0.696	0.863	0.514	1.057	0.687	0.849	0.488
167	1.045	0.696	0.865	0.515	1.058	0.688	0.85	0.489
167.2	1.045	0.697	0.866	0.516	1.059	0.689	0.852	0.49
167.4	1.047	0.697	0.867	0.517	1.06	0.691	0.853	0.49
167.6	1.048	0.698	0.868	0.518	1.061	0.692	0.854	0.491
167.8	1.049	0.699	0.869	0.519	1.062	0.693	0.855	0.492
168	1.05	0.7	0.871	0.521	1.063	0.694	0.856	0.493
168.2	1.052	0.701	0.872	0.521	1.064	0.695	0.857	0.494
168.4	1.053	0.702	0.873	0.523	1.065	0.697	0.858	0.495
168.6	1.055	0.704	0.875	0.524	1.066	0.698	0.859	0.496
168.8	1.056	0.705	0.876	0.525	1.067	0.699	0.861	0.496
169	1.057	0.706	0.877	0.526	1.068	0.7	0.862	0.497
169.2	1.058	0.708	0.878	0.527	1.069	0.701	0.863	0.498
169.4	1.059	0.709	0.879	0.528	1.069	0.702	0.864	0.499
169.6	1.06	0.71	0.88	0.528	1.07	0.704	0.865	0.5
169.8	1.061	0.712	0.881	0.529	1.071	0.705	0.866	0.501
170	1.062	0.713	0.882	0.53	1.072	0.706	0.867	0.501
170.2	1.063	0.714	0.883	0.531	1.073	0.707	0.868	0.502
170.4	1.064	0.714	0.884	0.531	1.074	0.708	0.869	0.503
170.6	1.065	0.715	0.885	0.532	1.075	0.709	0.87	0.504
170.8	1.066	0.717	0.886	0.534	1.076	0.71	0.871	0.505
171	1.067	0.718	0.887	0.534	1.077	0.712	0.872	0.505
171.2	1.068	0.719	0.888	0.535	1.077	0.713	0.873	0.506
171.4	1.069	0.72	0.889	0.536	1.078	0.714	0.874	0.507
171.6	1.07	0.72	0.89	0.537	1.079	0.715	0.875	0.508
171.8	1.071	0.721	0.891	0.538	1.08	0.716	0.876	0.509
172	1.072	0.722	0.892	0.538	1.081	0.717	0.877	0.509
172.2	1.073	0.723	0.893	0.539	1.082	0.718	0.878	0.51
172.4	1.074	0.724	0.894	0.54	1.082	0.719	0.879	0.511
172.6	1.075	0.725	0.895	0.54	1.083	0.72	0.88	0.512
172.8	1.075	0.727	0.896	0.541	1.084	0.721	0.881	0.512
173	1.076	0.728	0.897	0.542	1.085	0.722	0.882	0.513
173.2	1.077	0.729	0.898	0.542	1.086	0.723	0.883	0.514
173.4	1.078	0.731	0.899	0.543	1.086	0.724	0.884	0.515
173.6	1.079	0.732	0.9	0.543	1.087	0.725	0.885	0.515
173.8	1.08	0.733	0.9	0.544	1.088	0.727	0.886	0.516
174	1.081	0.734	0.901	0.545	1.089	0.728	0.886	0.517
174.2	1.082	0.735	0.902	0.546	1.09	0.729	0.887	0.517
174.4	1.083	0.736	0.902	0.547	1.09	0.73	0.888	0.518
174.6	1.085	0.738	0.903	0.549	1.091	0.731	0.889	0.519
174.8	1.086	0.738	0.904	0.55	1.092	0.732	0.89	0.52
175	1.087	0.739	0.905	0.551	1.092	0.733	0.891	0.52
175.2	1.088	0.74	0.906	0.553	1.093	0.734	0.892	0.521
175.4	1.089	0.74	0.907	0.554	1.094	0.735	0.893	0.522
175.6	1.09	0.74	0.908	0.554	1.095	0.736	0.894	0.522
175.8	1.091	0.741	0.909	0.555	1.095	0.737	0.894	0.523
176	1.092	0.741	0.91	0.555	1.096	0.738	0.895	0.524
176.2	1.093	0.742	0.911	0.556	1.097	0.739	0.896	0.525
176.4	1.094	0.743	0.912	0.557	1.097	0.74	0.897	0.525
176.6	1.094	0.744	0.913	0.558	1.098	0.741	0.898	0.526
176.8	1.095	0.745	0.914	0.558	1.099	0.742	0.899	0.527
177	1.096	0.746	0.915	0.559	1.099	0.742	0.9	0.527
177.2	1.097	0.747	0.916	0.559	1.1	0.743	0.9	0.528
177.4	1.098	0.748	0.917	0.56	1.101	0.744	0.901	0.529
177.6	1.099	0.749	0.918	0.561	1.101	0.745	0.902	0.529
177.8	1.101	0.75	0.919	0.562	1.102	0.746	0.903	0.53
178	1.102	0.751	0.92	0.564	1.103	0.747	0.904	0.531
178.2	1.103	0.752	0.921	0.565	1.103	0.748	0.904	0.531
178.4	1.104	0.753	0.922	0.566	1.104	0.749	0.905	0.532
178.6	1.105	0.753	0.923	0.567	1.105	0.75	0.906	0.533
178.8	1.105	0.754	0.924	0.567	1.105	0.751	0.907	0.533
179	1.106	0.754	0.925	0.568	1.106	0.752	0.908	0.534
179.2	1.107	0.754	0.926	0.569	1.106	0.753	0.908	0.534
179.4	1.107	0.755	0.927	0.569	1.107	0.754	0.909	0.535
179.6	1.108	0.755	0.927	0.569	1.108	0.755	0.91	0.536
179.8	1.109	0.756	0.928	0.57	1.108	0.755	0.911	0.536
180	1.11	0.756	0.929	0.571	1.109	0.756	0.911	0.537
180.2	1.111	0.757	0.93	0.571	1.109	0.757	0.912	0.538
180.4	1.112	0.758	0.931	0.572	1.11	0.758	0.913	0.538
180.6	1.112	0.759	0.932	0.573	1.111	0.759	0.914	0.539
180.8	1.113	0.76	0.933	0.574	1.111	0.76	0.914	0.539
181	1.114	0.761	0.934	0.574	1.112	0.761	0.915	0.54
181.2	1.115	0.762	0.934	0.575	1.112	0.762	0.916	0.541
181.4	1.117	0.763	0.935	0.575	1.113	0.763	0.917	0.541
181.6	1.118	0.764	0.936	0.576	1.113	0.763	0.917	0.542
181.8	1.119	0.765	0.937	0.577	1.114	0.764	0.918	0.542
182	1.12	0.766	0.938	0.578	1.115	0.765	0.919	0.543
182.2	1.121	0.766	0.938	0.578	1.115	0.766	0.919	0.544
182.4	1.121	0.767	0.939	0.579	1.116	0.767	0.92	0.544
182.6	1.122	0.768	0.939	0.58	1.116	0.768	0.921	0.545
182.8	1.122	0.768	0.94	0.581	1.117	0.768	0.922	0.545
183	1.123	0.769	0.94	0.582	1.117	0.769	0.922	0.546
183.2	1.123	0.769	0.94	0.583	1.118	0.77	0.923	0.547
183.4	1.124	0.769	0.94	0.583	1.118	0.771	0.924	0.547
183.6	1.124	0.77	0.94	0.584	1.119	0.772	0.924	0.548
183.8	1.125	0.771	0.941	0.585	1.119	0.773	0.925	0.548
184	1.126	0.771	0.942	0.586	1.12	0.773	0.926	0.549
184.2	1.126	0.772	0.943	0.586	1.12	0.774	0.926	0.549
184.4	1.127	0.773	0.943	0.587	1.121	0.775	0.927	0.55
184.6	1.127	0.774	0.944	0.587	1.121	0.776	0.928	0.551
184.8	1.128	0.774	0.944	0.587	1.122	0.777	0.928	0.551
185	1.128	0.775	0.945	0.588	1.122	0.777	0.929	0.552
185.2	1.129	0.775	0.945	0.588	1.123	0.778	0.93	0.552
185.4	1.13	0.776	0.946	0.588	1.123	0.779	0.93	0.553
185.6	1.131	0.777	0.947	0.589	1.124	0.78	0.931	0.553
185.8	1.132	0.777	0.948	0.59	1.124	0.781	0.931	0.554
186	1.132	0.777	0.949	0.59	1.125	0.781	0.932	0.554
186.2	1.133	0.778	0.95	0.591	1.125	0.782	0.933	0.555
186.4	1.133	0.778	0.951	0.592	1.125	0.783	0.933	0.555
186.6	1.133	0.779	0.951	0.593	1.126	0.784	0.934	0.556
186.8	1.133	0.779	0.952	0.594	1.126	0.785	0.935	0.556
187	1.134	0.78	0.952	0.595	1.127	0.785	0.935	0.557
187.2	1.134	0.78	0.953	0.596	1.127	0.786	0.936	0.557
187.4	1.135	0.781	0.954	0.597	1.128	0.787	0.936	0.558
187.6	1.136	0.782	0.955	0.598	1.128	0.788	0.937	0.559
187.8	1.136	0.783	0.956	0.599	1.129	0.788	0.938	0.559
188	1.137	0.784	0.957	0.6	1.129	0.789	0.938	0.56
188.2	1.138	0.785	0.957	0.601	1.129	0.79	0.939	0.56
188.4	1.139	0.786	0.958	0.602	1.13	0.791	0.939	0.561
188.6	1.14	0.787	0.958	0.603	1.13	0.791	0.94	0.561
188.8	1.14	0.788	0.959	0.604	1.131	0.792	0.94	0.562
189	1.142	0.789	0.96	0.605	1.131	0.793	0.941	0.562
189.2	1.142	0.789	0.96	0.605	1.131	0.794	0.942	0.563
189.4	1.143	0.79	0.961	0.606	1.132	0.794	0.942	0.563
189.6	1.144	0.79	0.962	0.606	1.132	0.795	0.943	0.564
189.8	1.145	0.79	0.963	0.606	1.133	0.796	0.943	0.564
190	1.145	0.79	0.963	0.606	1.133	0.796	0.944	0.565
190.2	1.145	0.79	0.963	0.605	1.133	0.797	0.944	0.565
190.4	1.145	0.79	0.964	0.605	1.134	0.798	0.945	0.565
190.6	1.146	0.79	0.964	0.605	1.134	0.799	0.945	0.566
190.8	1.146	0.79	0.964	0.604	1.135	0.799	0.946	0.566
191	1.147	0.791	0.965	0.604	1.135	0.8	0.947	0.567
191.2	1.147	0.791	0.965	0.604	1.135	0.801	0.947	0.567
191.4	1.148	0.792	0.966	0.604	1.136	0.801	0.948	0.568
191.6	1.149	0.793	0.966	0.604	1.136	0.802	0.948	0.568
191.8	1.15	0.793	0.967	0.605	1.136	0.803	0.949	0.569
192	1.151	0.794	0.968	0.605	1.137	0.803	0.949	0.569
192.2	1.151	0.795	0.969	0.606	1.137	0.804	0.95	0.57
192.4	1.152	0.795	0.969	0.607	1.138	0.805	0.95	0.57
192.6	1.153	0.796	0.97	0.608	1.138	0.805	0.951	0.571
192.8	1.154	0.796	0.971	0.609	1.138	0.806	0.951	0.571
193	1.155	0.797	0.971	0.61	1.139	0.807	0.952	0.572
193.2	1.155	0.797	0.972	0.611	1.139	0.807	0.952	0.572
193.4	1.156	0.797	0.973	0.612	1.139	0.808	0.953	0.572
193.6	1.156	0.798	0.974	0.613	1.14	0.809	0.953	0.573
193.8	1.157	0.798	0.975	0.613	1.14	0.809	0.954	0.573
194	1.157	0.799	0.975	0.614	1.14	0.81	0.954	0.574
194.2	1.157	0.799	0.976	0.614	1.141	0.811	0.955	0.574
194.4	1.157	0.8	0.977	0.615	1.141	0.811	0.955	0.575
194.6	1.158	0.801	0.978	0.615	1.141	0.812	0.956	0.575
194.8	1.159	0.802	0.978	0.616	1.142	0.813	0.956	0.576
195	1.159	0.803	0.979	0.616	1.142	0.813	0.957	0.576
195.2	1.16	0.804	0.98	0.616	1.142	0.814	0.957	0.576
195.4	1.161	0.805	0.981	0.617	1.143	0.815	0.958	0.577
195.6	1.162	0.805	0.982	0.618	1.143	0.815	0.958	0.577
195.8	1.162	0.806	0.982	0.618	1.143	0.816	0.959	0.578
196	1.162	0.806	0.983	0.619	1.144	0.817	0.959	0.578
196.2	1.163	0.806	0.983	0.619	1.144	0.817	0.96	0.579
196.4	1.163	0.806	0.983	0.619	1.144	0.818	0.96	0.579
196.6	1.163	0.806	0.983	0.619	1.144	0.818	0.96	0.579
196.8	1.164	0.807	0.983	0.62	1.145	0.819	0.961	0.58
197	1.164	0.807	0.983	0.62	1.145	0.82	0.961	0.58
197.2	1.164	0.808	0.983	0.62	1.145	0.82	0.962	0.581
197.4	1.165	0.808	0.984	0.621	1.146	0.821	0.962	0.581
197.6	1.165	0.809	0.984	0.621	1.146	0.822	0.963	0.581
197.8	1.165	0.809	0.984	0.621	1.146	0.822	0.963	0.582
198	1.165	0.81	0.985	0.622	1.146	0.823	0.964	0.582
198.2	1.166	0.81	0.985	0.622	1.147	0.823	0.964	0.583
198.4	1.167	0.811	0.986	0.622	1.147	0.824	0.964	0.583
198.6	1.167	0.812	0.987	0.622	1.147	0.825	0.965	0.583
198.8	1.168	0.812	0.987	0.622	1.148	0.825	0.965	0.584
199	1.169	0.813	0.988	0.623	1.148	0.826	0.966	0.584
199.2	1.169	0.813	0.989	0.623	1.148	0.826	0.966	0.585
199.4	1.17	0.813	0.989	0.623	1.148	0.827	0.967	0.585
199.6	1.17	0.813	0.99	0.623	1.149	0.828	0.967	0.585
199.8	1.17	0.813	0.99	0.623	1.149	0.828	0.967	0.586
200	1.17	0.813	0.99	0.623	1.149	0.829	0.968	0.586
200.2	1.17	0.815	0.984	0.617	1.149	0.829	0.968	0.586
200.4	1.17	0.818	0.977	0.611	1.148	0.828	0.967	0.586
200.6	1.17	0.821	0.972	0.605	1.148	0.828	0.967	0.586
200.8	1.169	0.824	0.967	0.6	1.148	0.828	0.967	0.586
201	1.169	0.828	0.963	0.596	1.148	0.828	0.967	0.586
201.2	1.169	0.831	0.96	0.593	1.148	0.828	0.967	0.586
201.4	1.17	0.835	0.958	0.591	1.147	0.828	0.967	0.585
201.6	1.17	0.839	0.958	0.59	1.147	0.828	0.966	0.585
201.8	1.17	0.842	0.959	0.591	1.147	0.827	0.966	0.585
202	1.171	0.846	0.962	0.593	1.147	0.827	0.966	0.585
202.2	1.172	0.849	0.967	0.598	1.147	0.827	0.966	0.585
202.4	1.173	0.85	0.968	0.599	1.146	0.827	0.966	0.585
202.6	1.173	0.852	0.969	0.601	1.146	0.827	0.966	0.585
202.8	1.174	0.853	0.971	0.602	1.146	0.827	0.965	0.585
203	1.174	0.855	0.973	0.604	1.146	0.827	0.965	0.585
203.2	1.176	0.856	0.974	0.606	1.146	0.827	0.965	0.585
203.4	1.177	0.858	0.976	0.607	1.145	0.826	0.965	0.584
203.6	1.178	0.859	0.977	0.608	1.145	0.826	0.965	0.584
203.8	1.178	0.859	0.977	0.608	1.145	0.826	0.965	0.584
204	1.176	0.858	0.976	0.607	1.145	0.826	0.965	0.584
204.2	1.174	0.855	0.973	0.604	1.145	0.826	0.964	0.584
204.4	1.17	0.851	0.969	0.6	1.144	0.826	0.964	0.584
204.6	1.165	0.846	0.965	0.595	1.144	0.826	0.964	0.584
204.8	1.16	0.841	0.96	0.589	1.144	0.825	0.964	0.584
205	1.154	0.836	0.954	0.583	1.144	0.825	0.964	0.584
205.2	1.148	0.83	0.948	0.577	1.144	0.825	0.964	0.584
205.4	1.141	0.824	0.943	0.571	1.144	0.825	0.963	0.584
205.6	1.135	0.818	0.937	0.565	1.143	0.825	0.963	0.583
205.8	1.129	0.813	0.931	0.56	1.143	0.825	0.963	0.583
206	1.124	0.809	0.926	0.555	1.143	0.825	0.963	0.583
206.2	1.119	0.805	0.922	0.551	1.143	0.824	0.963	0.583
206.4	1.115	0.802	0.919	0.548	1.143	0.824	0.963	0.583
206.6	1.113	0.801	0.917	0.546	1.142	0.824	0.962	0.583
206.8	1.112	0.8	0.916	0.546	1.142	0.824	0.962	0.583
207	1.112	0.801	0.916	0.547	1.142	0.824	0.962	0.583
207.2	1.113	0.802	0.918	0.548	1.142	0.824	0.962	0.583
207.4	1.114	0.804	0.919	0.55	1.142	0.824	0.962	0.583
207.6	1.115	0.805	0.92	0.551	1.141	0.824	0.962	0.583
207.8	1.116	0.805	0.921	0.552	1.141	0.823	0.961	0.583
208	1.116	0.806	0.922	0.552	1.141	0.823	0.961	0.582
208.2	1.116	0.806	0.922	0.552	1.141	0.823	0.961	0.582
208.4	1.117	0.806	0.922	0.552	1.141	0.823	0.961	0.582
208.6	1.117	0.806	0.923	0.552	1.14	0.823	0.961	0.582
208.8	1.117	0.807	0.923	0.552	1.14	0.823	0.961	0.582
209	1.118	0.807	0.923	0.552	1.14	0.823	0.96	0.582
209.2	1.118	0.807	0.923	0.552	1.14	0.822	0.96	0.582
209.4	1.118	0.807	0.924	0.552	1.14	0.822	0.96	0.582
209.6	1.118	0.807	0.924	0.552	1.139	0.822	0.96	0.582
209.8	1.118	0.807	0.925	0.552	1.139	0.822	0.96	0.582
210	1.118	0.808	0.925	0.552	1.139	0.822	0.96	0.582
210.2	1.118	0.808	0.926	0.552	1.139	0.822	0.96	0.582
210.4	1.119	0.808	0.927	0.553	1.139	0.822	0.959	0.581
210.6	1.119	0.808	0.927	0.553	1.139	0.822	0.959	0.581
210.8	1.12	0.808	0.928	0.554	1.138	0.821	0.959	0.581
211	1.12	0.808	0.928	0.554	1.138	0.821	0.959	0.581
211.2	1.121	0.808	0.928	0.555	1.138	0.821	0.959	0.581
211.4	1.121	0.807	0.928	0.555	1.138	0.821	0.959	0.581
211.6	1.121	0.807	0.928	0.555	1.138	0.821	0.958	0.581
211.8	1.121	0.806	0.928	0.556	1.137	0.821	0.958	0.581
212	1.121	0.806	0.928	0.556	1.137	0.821	0.958	0.581
212.2	1.12	0.806	0.928	0.556	1.137	0.82	0.958	0.581
212.4	1.12	0.806	0.928	0.556	1.137	0.82	0.958	0.581
212.6	1.12	0.806	0.928	0.556	1.137	0.82	0.958	0.581
212.8	1.12	0.807	0.928	0.556	1.136	0.82	0.957	0.581
213	1.119	0.806	0.928	0.556	1.136	0.82	0.957	0.58
213.2	1.119	0.806	0.928	0.556	1.136	0.82	0.957	0.58
213.4	1.119	0.806	0.928	0.556	1.136	0.82	0.957	0.58
213.6	1.119	0.807	0.928	0.556	1.136	0.82	0.957	0.58
213.8	1.119	0.807	0.928	0.556	1.136	0.819	0.957	0.58
214	1.119	0.807	0.929	0.556	1.135	0.819	0.957	0.58
214.2	1.119	0.808	0.929	0.556	1.135	0.819	0.956	0.58
214.4	1.118	0.808	0.929	0.556	1.135	0.819	0.956	0.58
214.6	1.118	0.809	0.928	0.556	1.135	0.819	0.956	0.58
214.8	1.118	0.809	0.928	0.557	1.135	0.819	0.956	0.58
215	1.118	0.809	0.928	0.557	1.134	0.819	0.956	0.58
215.2	1.118	0.809	0.928	0.557	1.134	0.819	0.956	0.58
215.4	1.118	0.809	0.928	0.557	1.134	0.818	0.955	0.58
215.6	1.118	0.809	0.929	0.557	1.134	0.818	0.955	0.579
215.8	1.118	0.809	0.929	0.557	1.134	0.818	0.955	0.579
216	1.117	0.809	0.929	0.557	1.133	0.818	0.955	0.579
216.2	1.117	0.809	0.929	0.557	1.133	0.818	0.955	0.579
216.4	1.117	0.809	0.929	0.557	1.133	0.818	0.955	0.579
216.6	1.117	0.809	0.929	0.557	1.133	0.818	0.955	0.579
216.8	1.117	0.809	0.929	0.557	1.133	0.818	0.954	0.579
217	1.117	0.809	0.929	0.557	1.133	0.817	0.954	0.579
217.2	1.117	0.809	0.93	0.557	1.132	0.817	0.954	0.579
217.4	1.117	0.808	0.93	0.558	1.132	0.817	0.954	0.579
217.6	1.117	0.808	0.93	0.558	1.132	0.817	0.954	0.579
217.8	1.117	0.808	0.93	0.558	1.132	0.817	0.954	0.579
218	1.117	0.808	0.929	0.558	1.132	0.817	0.953	0.579
218.2	1.117	0.808	0.929	0.558	1.131	0.817	0.953	0.579
218.4	1.117	0.808	0.929	0.558	1.131	0.817	0.953	0.579
218.6	1.117	0.808	0.929	0.558	1.131	0.816	0.953	0.578
218.8	1.117	0.808	0.929	0.558	1.131	0.816	0.953	0.578
219	1.117	0.808	0.929	0.559	1.131	0.816	0.953	0.578
219.2	1.117	0.809	0.929	0.558	1.13	0.816	0.953	0.578
219.4	1.117	0.809	0.929	0.558	1.13	0.816	0.952	0.578
219.6	1.118	0.809	0.929	0.558	1.13	0.816	0.952	0.578
219.8	1.118	0.81	0.929	0.558	1.13	0.816	0.952	0.578
220	1.118	0.81	0.929	0.558	1.13	0.816	0.952	0.578
220.2	1.118	0.81	0.929	0.558	1.13	0.815	0.952	0.578
220.4	1.119	0.81	0.929	0.558	1.129	0.815	0.952	0.578
220.6	1.119	0.81	0.929	0.558	1.129	0.815	0.951	0.578
220.8	1.119	0.809	0.929	0.558	1.129	0.815	0.951	0.578
221	1.119	0.809	0.929	0.558	1.129	0.815	0.951	0.578
221.2	1.119	0.809	0.929	0.558	1.129	0.815	0.951	0.578
221.4	1.118	0.809	0.929	0.559	1.128	0.815	0.951	0.578
221.6	1.118	0.808	0.929	0.559	1.128	0.815	0.951	0.577
221.8	1.118	0.808	0.929	0.558	1.128	0.814	0.951	0.577
222	1.117	0.808	0.929	0.558	1.128	0.814	0.95	0.577
222.2	1.117	0.808	0.929	0.559	1.128	0.814	0.95	0.577
222.4	1.116	0.807	0.929	0.559	1.128	0.814	0.95	0.577
222.6	1.116	0.808	0.929	0.559	1.127	0.814	0.95	0.577
222.8	1.116	0.808	0.929	0.559	1.127	0.814	0.95	0.577
223	1.115	0.808	0.929	0.559	1.127	0.814	0.95	0.577
223.2	1.115	0.808	0.929	0.559	1.127	0.814	0.949	0.577
223.4	1.115	0.808	0.929	0.559	1.127	0.814	0.949	0.577
223.6	1.115	0.808	0.929	0.559	1.126	0.813	0.949	0.577
223.8	1.115	0.807	0.929	0.559	1.126	0.813	0.949	0.577
224	1.115	0.807	0.929	0.559	1.126	0.813	0.949	0.577
224.2	1.115	0.807	0.928	0.56	1.126	0.813	0.949	0.577
224.4	1.116	0.807	0.928	0.56	1.126	0.813	0.949	0.577
224.6	1.116	0.806	0.928	0.56	1.125	0.813	0.948	0.577
224.8	1.116	0.806	0.927	0.56	1.125	0.813	0.948	0.576
225	1.116	0.806	0.927	0.561	1.125	0.813	0.948	0.576
225.2	1.116	0.806	0.927	0.561	1.125	0.812	0.948	0.576
225.4	1.116	0.806	0.927	0.561	1.125	0.812	0.948	0.576
225.6	1.115	0.805	0.927	0.561	1.125	0.812	0.948	0.576
225.8	1.115	0.805	0.927	0.561	1.124	0.812	0.948	0.576
226	1.115	0.805	0.927	0.561	1.124	0.812	0.947	0.576
226.2	1.115	0.805	0.928	0.561	1.124	0.812	0.947	0.576
226.4	1.115	0.805	0.928	0.561	1.124	0.812	0.947	0.576
226.6	1.115	0.805	0.928	0.561	1.124	0.812	0.947	0.576
226.8	1.115	0.805	0.929	0.561	1.123	0.811	0.947	0.576
227	1.115	0.805	0.929	0.561	1.123	0.811	0.947	0.576
227.2	1.114	0.804	0.929	0.561	1.123	0.811	0.946	0.576
227.4	1.114	0.804	0.929	0.561	1.123	0.811	0.946	0.576
227.6	1.114	0.804	0.929	0.561	1.123	0.811	0.946	0.576
227.8	1.114	0.804	0.929	0.561	1.123	0.811	0.946	0.576
228	1.114	0.804	0.929	0.561	1.122	0.811	0.946	0.576
228.2	1.114	0.804	0.929	0.561	1.122	0.811	0.946	0.576
228.4	1.114	0.805	0.929	0.56	1.122	0.811	0.946	0.575
228.6	1.114	0.805	0.929	0.56	1.122	0.81	0.945	0.575
228.8	1.114	0.805	0.929	0.56	1.122	0.81	0.945	0.575
229	1.114	0.804	0.929	0.56	1.121	0.81	0.945	0.575
229.2	1.114	0.804	0.928	0.56	1.121	0.81	0.945	0.575
229.4	1.113	0.804	0.928	0.56	1.121	0.81	0.945	0.575
229.6	1.113	0.804	0.928	0.56	1.121	0.81	0.945	0.575
229.8	1.113	0.804	0.928	0.56	1.121	0.81	0.945	0.575
230	1.113	0.804	0.928	0.56	1.121	0.81	0.944	0.575
230.2	1.113	0.804	0.928	0.56	1.12	0.81	0.944	0.575
230.4	1.113	0.804	0.928	0.56	1.12	0.809	0.944	0.575
230.6	1.113	0.804	0.928	0.56	1.12	0.809	0.944	0.575
230.8	1.112	0.804	0.928	0.56	1.12	0.809	0.944	0.575
231	1.112	0.804	0.929	0.56	1.12	0.809	0.944	0.575
231.2	1.112	0.804	0.929	0.56	1.12	0.809	0.944	0.575
231.4	1.112	0.804	0.929	0.56	1.119	0.809	0.943	0.575
231.6	1.112	0.804	0.929	0.56	1.119	0.809	0.943	0.575
231.8	1.112	0.804	0.929	0.56	1.119	0.809	0.943	0.575
232	1.112	0.804	0.929	0.56	1.119	0.809	0.943	0.575
232.2	1.112	0.804	0.93	0.56	1.119	0.808	0.943	0.574
232.4	1.112	0.804	0.93	0.56	1.118	0.808	0.943	0.574
232.6	1.112	0.804	0.93	0.56	1.118	0.808	0.942	0.574
232.8	1.112	0.804	0.93	0.56	1.118	0.808	0.942	0.574
233	1.112	0.804	0.93	0.56	1.118	0.808	0.942	0.574
233.2	1.112	0.804	0.93	0.56	1.118	0.808	0.942	0.574
233.4	1.112	0.804	0.93	0.56	1.118	0.808	0.942	0.574
233.6	1.112	0.803	0.93	0.559	1.117	0.808	0.942	0.574
233.8	1.112	0.803	0.929	0.559	1.117	0.807	0.942	0.574
234	1.111	0.803	0.929	0.559	1.117	0.807	0.941	0.574
234.2	1.111	0.803	0.928	0.558	1.117	0.807	0.941	0.574
234.4	1.111	0.802	0.928	0.558	1.117	0.807	0.941	0.574
234.6	1.111	0.802	0.927	0.558	1.117	0.807	0.941	0.574
234.8	1.111	0.802	0.927	0.558	1.116	0.807	0.941	0.574
235	1.11	0.801	0.926	0.559	1.116	0.807	0.941	0.574
235.2	1.11	0.801	0.925	0.559	1.116	0.807	0.941	0.574
235.4	1.11	0.801	0.925	0.559	1.116	0.807	0.94	0.574
235.6	1.11	0.801	0.925	0.56	1.116	0.806	0.94	0.574
235.8	1.109	0.801	0.925	0.56	1.115	0.806	0.94	0.574
236	1.109	0.801	0.925	0.561	1.115	0.806	0.94	0.574
236.2	1.109	0.801	0.925	0.561	1.115	0.806	0.94	0.574
236.4	1.109	0.802	0.926	0.562	1.115	0.806	0.94	0.573
236.6	1.109	0.802	0.926	0.561	1.115	0.806	0.94	0.573
236.8	1.108	0.802	0.927	0.561	1.115	0.806	0.939	0.573
237	1.108	0.802	0.927	0.561	1.114	0.806	0.939	0.573
237.2	1.108	0.802	0.927	0.561	1.114	0.806	0.939	0.573
237.4	1.108	0.802	0.928	0.56	1.114	0.806	0.939	0.573
237.6	1.107	0.802	0.928	0.56	1.114	0.805	0.939	0.573
237.8	1.108	0.803	0.928	0.56	1.114	0.805	0.939	0.573
238	1.108	0.803	0.928	0.559	1.114	0.805	0.939	0.573
238.2	1.108	0.803	0.927	0.559	1.113	0.805	0.938	0.573
238.4	1.108	0.802	0.927	0.559	1.113	0.805	0.938	0.573
238.6	1.108	0.802	0.927	0.558	1.113	0.805	0.938	0.573
238.8	1.108	0.802	0.927	0.559	1.113	0.805	0.938	0.573
239	1.108	0.801	0.926	0.559	1.113	0.805	0.938	0.573
239.2	1.109	0.801	0.926	0.559	1.112	0.805	0.938	0.573
239.4	1.109	0.801	0.926	0.56	1.112	0.804	0.938	0.573
239.6	1.109	0.8	0.926	0.56	1.112	0.804	0.937	0.573
239.8	1.109	0.8	0.926	0.56	1.112	0.804	0.937	0.573
240	1.109	0.8	0.926	0.56	1.112	0.804	0.937	0.573
240.2	1.109	0.8	0.926	0.56	1.112	0.804	0.937	0.573
240.4	1.108	0.8	0.926	0.56	1.111	0.804	0.937	0.573
240.6	1.108	0.8	0.926	0.56	1.111	0.804	0.937	0.573
240.8	1.108	0.8	0.925	0.56	1.111	0.804	0.937	0.573
241	1.108	0.8	0.925	0.56	1.111	0.804	0.936	0.572
241.2	1.107	0.8	0.925	0.56	1.111	0.803	0.936	0.572
241.4	1.107	0.8	0.925	0.56	1.111	0.803	0.936	0.572
241.6	1.107	0.8	0.925	0.56	1.11	0.803	0.936	0.572
241.8	1.106	0.8	0.924	0.56	1.11	0.803	0.936	0.572
242	1.106	0.8	0.924	0.56	1.11	0.803	0.936	0.572
242.2	1.105	0.8	0.924	0.56	1.11	0.803	0.936	0.572
242.4	1.105	0.8	0.924	0.56	1.11	0.803	0.936	0.572
242.6	1.105	0.8	0.924	0.56	1.11	0.803	0.935	0.572
242.8	1.105	0.8	0.924	0.561	1.109	0.803	0.935	0.572
243	1.105	0.8	0.925	0.561	1.109	0.803	0.935	0.572
243.2	1.106	0.8	0.925	0.561	1.109	0.802	0.935	0.572
243.4	1.106	0.8	0.925	0.562	1.109	0.802	0.935	0.572
243.6	1.106	0.8	0.925	0.562	1.109	0.802	0.935	0.572
243.8	1.106	0.8	0.925	0.562	1.109	0.802	0.935	0.572
244	1.106	0.8	0.925	0.562	1.108	0.802	0.934	0.572
244.2	1.105	0.8	0.925	0.562	1.108	0.802	0.934	0.572
244.4	1.105	0.8	0.925	0.561	1.108	0.802	0.934	0.572
244.6	1.105	0.8	0.925	0.561	1.108	0.802	0.934	0.572
244.8	1.105	0.8	0.925	0.561	1.108	0.802	0.934	0.572
245	1.105	0.799	0.925	0.561	1.107	0.802	0.934	0.572
245.2	1.104	0.799	0.925	0.561	1.107	0.801	0.934	0.572
245.4	1.104	0.799	0.925	0.561	1.107	0.801	0.933	0.572
245.6	1.104	0.799	0.926	0.561	1.107	0.801	0.933	0.572
245.8	1.104	0.799	0.926	0.561	1.107	0.801	0.933	0.572
246	1.105	0.799	0.926	0.561	1.107	0.801	0.933	0.571
246.2	1.105	0.799	0.926	0.561	1.106	0.801	0.933	0.571
246.4	1.105	0.799	0.926	0.561	1.106	0.801	0.933	0.571
246.6	1.105	0.799	0.925	0.562	1.106	0.801	0.933	0.571
246.8	1.105	0.799	0.925	0.562	1.106	0.801	0.932	0.571
247	1.105	0.799	0.925	0.563	1.106	0.801	0.932	0.571
247.2	1.104	0.799	0.924	0.563	1.106	0.8	0.932	0.571
247.4	1.104	0.799	0.924	0.563	1.105	0.8	0.932	0.571
247.6	1.104	0.799	0.923	0.562	1.105	0.8	0.932	0.571
247.8	1.103	0.799	0.923	0.562	1.105	0.8	0.932	0.571
248	1.102	0.799	0.922	0.562	1.105	0.8	0.932	0.571
248.2	1.102	0.799	0.922	0.562	1.105	0.8	0.932	0.571
248.4	1.101	0.799	0.922	0.562	1.105	0.8	0.931	0.571
248.6	1.101	0.799	0.922	0.562	1.104	0.8	0.931	0.571
248.8	1.101	0.799	0.922	0.562	1.104	0.8	0.931	0.571
249	1.101	0.799	0.922	0.562	1.104	0.8	0.931	0.571
249.2	1.1	0.799	0.923	0.561	1.104	0.799	0.931	0.571
249.4	1.1	0.799	0.923	0.561	1.104	0.799	0.931	0.571
249.6	1.1	0.798	0.923	0.561	1.104	0.799	0.931	0.571
249.8	1.101	0.798	0.923	0.561	1.103	0.799	0.93	0.571
250	1.101	0.798	0.923	0.561	1.103	0.799	0.93	0.571
250.2	1.101	0.798	0.924	0.561	1.103	0.799	0.93	0.571
250.4	1.101	0.797	0.924	0.561	1.103	0.799	0.93	0.571
250.6	1.101	0.797	0.924	0.561	1.103	0.799	0.93	0.571
250.8	1.101	0.797	0.924	0.561	1.103	0.799	0.93	0.571
251	1.101	0.797	0.923	0.561	1.102	0.799	0.93	0.571
251.2	1.1	0.797	0.923	0.561	1.102	0.798	0.929	0.571
251.4	1.1	0.797	0.923	0.56	1.102	0.798	0.929	0.571
251.6	1.1	0.797	0.923	0.56	1.102	0.798	0.929	0.571
251.8	1.1	0.797	0.923	0.56	1.102	0.798	0.929	0.57
252	1.1	0.797	0.923	0.56	1.102	0.798	0.929	0.57
252.2	1.1	0.798	0.923	0.56	1.101	0.798	0.929	0.57
252.4	1.1	0.798	0.923	0.561	1.101	0.798	0.929	0.57
252.6	1.1	0.797	0.923	0.561	1.101	0.798	0.929	0.57
252.8	1.099	0.797	0.922	0.561	1.101	0.798	0.928	0.57
253	1.099	0.797	0.922	0.561	1.101	0.798	0.928	0.57
253.2	1.099	0.797	0.922	0.561	1.101	0.797	0.928	0.57
253.4	1.098	0.796	0.922	0.561	1.1	0.797	0.928	0.57
253.6	1.098	0.796	0.922	0.561	1.1	0.797	0.928	0.57
253.8	1.098	0.796	0.921	0.561	1.1	0.797	0.928	0.57
254	1.098	0.796	0.921	0.562	1.1	0.797	0.928	0.57
254.2	1.098	0.796	0.921	0.562	1.1	0.797	0.928	0.57
254.4	1.099	0.796	0.921	0.562	1.1	0.797	0.927	0.57
254.6	1.099	0.796	0.921	0.562	1.099	0.797	0.927	0.57
254.8	1.099	0.796	0.921	0.562	1.099	0.797	0.927	0.57
255	1.1	0.796	0.921	0.562	1.099	0.797	0.927	0.57
255.2	1.1	0.796	0.92	0.562	1.099	0.797	0.927	0.57
255.4	1.1	0.796	0.92	0.562	1.099	0.796	0.927	0.57
255.6	1.101	0.796	0.92	0.562	1.099	0.796	0.927	0.57
255.8	1.101	0.797	0.92	0.562	1.098	0.796	0.926	0.57
256	1.101	0.797	0.92	0.562	1.098	0.796	0.926	0.57
256.2	1.101	0.797	0.92	0.563	1.098	0.796	0.926	0.57
256.4	1.101	0.797	0.921	0.563	1.098	0.796	0.926	0.57
256.6	1.101	0.797	0.921	0.563	1.098	0.796	0.926	0.57
256.8	1.101	0.797	0.921	0.563	1.098	0.796	0.926	0.57
257	1.1	0.797	0.921	0.563	1.098	0.796	0.926	0.57
257.2	1.1	0.796	0.921	0.562	1.097	0.796	0.926	0.57
257.4	1.099	0.796	0.921	0.562	1.097	0.795	0.925	0.57
257.6	1.099	0.795	0.92	0.562	1.097	0.795	0.925	0.57
257.8	1.098	0.795	0.921	0.562	1.097	0.795	0.925	0.57
258	1.098	0.795	0.921	0.562	1.097	0.795	0.925	0.57
258.2	1.098	0.794	0.92	0.562	1.097	0.795	0.925	0.569
258.4	1.098	0.793	0.92	0.562	1.096	0.795	0.925	0.569
258.6	1.097	0.793	0.92	0.562	1.096	0.795	0.925	0.569
258.8	1.097	0.792	0.92	0.561	1.096	0.795	0.925	0.569
259	1.097	0.792	0.92	0.561	1.096	0.795	0.924	0.569
259.2	1.097	0.791	0.92	0.561	1.096	0.795	0.924	0.569
259.4	1.097	0.791	0.92	0.561	1.096	0.795	0.924	0.569
259.6	1.097	0.791	0.92	0.562	1.095	0.794	0.924	0.569
259.8	1.097	0.791	0.92	0.562	1.095	0.794	0.924	0.569
260	1.097	0.792	0.919	0.562	1.095	0.794	0.924	0.569
260.2	1.097	0.792	0.919	0.562	1.095	0.794	0.924	0.569
260.4	1.097	0.792	0.919	0.562	1.095	0.794	0.923	0.569
260.6	1.097	0.792	0.919	0.562	1.095	0.794	0.923	0.569
260.8	1.097	0.793	0.918	0.561	1.094	0.794	0.923	0.569
261	1.096	0.793	0.918	0.561	1.094	0.794	0.923	0.569
261.2	1.096	0.793	0.918	0.561	1.094	0.794	0.923	0.569
261.4	1.096	0.793	0.917	0.561	1.094	0.794	0.923	0.569
261.6	1.096	0.793	0.917	0.56	1.094	0.794	0.923	0.569
261.8	1.095	0.793	0.917	0.56	1.094	0.793	0.923	0.569
262	1.095	0.793	0.916	0.56	1.094	0.793	0.922	0.569
262.2	1.095	0.793	0.916	0.56	1.093	0.793	0.922	0.569
262.4	1.095	0.792	0.916	0.56	1.093	0.793	0.922	0.569
262.6	1.095	0.792	0.916	0.56	1.093	0.793	0.922	0.569
262.8	1.095	0.792	0.917	0.559	1.093	0.793	0.922	0.569
263	1.095	0.792	0.917	0.559	1.093	0.793	0.922	0.569
263.2	1.095	0.791	0.917	0.559	1.093	0.793	0.922	0.569
263.4	1.095	0.792	0.917	0.559	1.092	0.793	0.922	0.569
263.6	1.096	0.792	0.918	0.559	1.092	0.793	0.921	0.569
263.8	1.096	0.792	0.918	0.56	1.092	0.793	0.921	0.569
264	1.096	0.792	0.918	0.56	1.092	0.792	0.921	0.569
264.2	1.096	0.792	0.919	0.56	1.092	0.792	0.921	0.569
264.4	1.096	0.792	0.919	0.56	1.092	0.792	0.921	0.569
264.6	1.095	0.792	0.919	0.56	1.091	0.792	0.921	0.569
264.8	1.095	0.793	0.919	0.56	1.091	0.792	0.921	0.569
265	1.095	0.793	0.919	0.56	1.091	0.792	0.921	0.569
265.2	1.094	0.793	0.919	0.56	1.091	0.792	0.92	0.569
265.4	1.094	0.794	0.919	0.561	1.091	0.792	0.92	0.569
265.6	1.094	0.794	0.919	0.561	1.091	0.792	0.92	0.569
265.8	1.093	0.794	0.918	0.562	1.091	0.792	0.92	0.568
266	1.093	0.794	0.918	0.562	1.09	0.792	0.92	0.568
266.2	1.093	0.794	0.918	0.562	1.09	0.792	0.92	0.568
266.4	1.093	0.793	0.918	0.562	1.09	0.791	0.92	0.568
266.6	1.094	0.793	0.917	0.563	1.09	0.791	0.92	0.568
266.8	1.094	0.793	0.917	0.563	1.09	0.791	0.919	0.568
267	1.094	0.793	0.917	0.562	1.09	0.791	0.919	0.568
267.2	1.094	0.793	0.917	0.562	1.089	0.791	0.919	0.568
267.4	1.094	0.792	0.917	0.562	1.089	0.791	0.919	0.568
267.6	1.094	0.792	0.917	0.562	1.089	0.791	0.919	0.568
267.8	1.094	0.791	0.917	0.562	1.089	0.791	0.919	0.568
268	1.093	0.791	0.917	0.562	1.089	0.791	0.919	0.568
268.2	1.093	0.791	0.917	0.562	1.089	0.791	0.919	0.568
268.4	1.093	0.791	0.917	0.562	1.089	0.791	0.918	0.568
268.6	1.093	0.791	0.917	0.563	1.088	0.79	0.918	0.568
268.8	1.092	0.791	0.917	0.563	1.088	0.79	0.918	0.568
269	1.092	0.791	0.917	0.563	1.088	0.79	0.918	0.568
269.2	1.092	0.791	0.917	0.563	1.088	0.79	0.918	0.568
269.4	1.092	0.791	0.917	0.563	1.088	0.79	0.918	0.568
269.6	1.092	0.791	0.917	0.563	1.088	0.79	0.918	0.568
269.8	1.091	0.791	0.917	0.563	1.087	0.79	0.918	0.568
270	1.091	0.791	0.917	0.562	1.087	0.79	0.917	0.568
270.2	1.091	0.791	0.916	0.562	1.087	0.79	0.917	0.568
270.4	1.091	0.791	0.916	0.562	1.087	0.79	0.917	0.568
270.6	1.091	0.791	0.916	0.562	1.087	0.79	0.917	0.568
270.8	1.091	0.79	0.915	0.561	1.087	0.79	0.917	0.568
271	1.091	0.79	0.915	0.561	1.087	0.789	0.917	0.568
271.2	1.091	0.79	0.915	0.561	1.086	0.789	0.917	0.568
271.4	1.091	0.79	0.915	0.561	1.086	0.789	0.917	0.568
271.6	1.091	0.789	0.914	0.561	1.086	0.789	0.917	0.568
271.8	1.091	0.79	0.915	0.561	1.086	0.789	0.916	0.568
272	1.091	0.79	0.915	0.562	1.086	0.789	0.916	0.568
272.2	1.091	0.79	0.915	0.562	1.086	0.789	0.916	0.568
272.4	1.092	0.79	0.915	0.562	1.085	0.789	0.916	0.568
272.6	1.092	0.79	0.916	0.562	1.085	0.789	0.916	0.568
272.8	1.092	0.79	0.916	0.563	1.085	0.789	0.916	0.568
273	1.092	0.79	0.916	0.563	1.085	0.789	0.916	0.568
273.2	1.092	0.79	0.917	0.563	1.085	0.789	0.916	0.568
273.4	1.092	0.79	0.917	0.563	1.085	0.788	0.915	0.568
273.6	1.091	0.79	0.917	0.563	1.085	0.788	0.915	0.568
273.8	1.091	0.79	0.916	0.563	1.084	0.788	0.915	0.568
274	1.091	0.79	0.916	0.563	1.084	0.788	0.915	0.568
274.2	1.09	0.79	0.915	0.563	1.084	0.788	0.915	0.568
274.4	1.09	0.789	0.915	0.563	1.084	0.788	0.915	0.568
274.6	1.09	0.789	0.914	0.563	1.084	0.788	0.915	0.568
274.8	1.09	0.788	0.914	0.563	1.084	0.788	0.915	0.567
275	1.09	0.788	0.913	0.563	1.084	0.788	0.914	0.567
275.2	1.09	0.788	0.913	0.562	1.083	0.788	0.914	0.567
275.4	1.089	0.788	0.913	0.562	1.083	0.788	0.914	0.567
275.6	1.089	0.788	0.913	0.562	1.083	0.788	0.914	0.567
275.8	1.089	0.788	0.913	0.561	1.083	0.788	0.914	0.567
276	1.088	0.787	0.912	0.561	1.083	0.787	0.914	0.567
276.2	1.088	0.787	0.912	0.561	1.083	0.787	0.914	0.567
276.4	1.088	0.787	0.912	0.561	1.082	0.787	0.914	0.567
276.6	1.087	0.787	0.912	0.56	1.082	0.787	0.914	0.567
276.8	1.087	0.787	0.913	0.56	1.082	0.787	0.913	0.567
277	1.087	0.787	0.913	0.56	1.082	0.787	0.913	0.567
277.2	1.087	0.787	0.914	0.561	1.082	0.787	0.913	0.567
277.4	1.087	0.787	0.914	0.561	1.082	0.787	0.913	0.567
277.6	1.087	0.788	0.915	0.561	1.082	0.787	0.913	0.567
277.8	1.087	0.788	0.915	0.562	1.081	0.787	0.913	0.567
278	1.087	0.789	0.915	0.562	1.081	0.787	0.913	0.567
278.2	1.087	0.789	0.915	0.563	1.081	0.787	0.913	0.567
278.4	1.087	0.789	0.915	0.563	1.081	0.786	0.912	0.567
278.6	1.087	0.789	0.915	0.563	1.081	0.786	0.912	0.567
278.8	1.087	0.789	0.915	0.563	1.081	0.786	0.912	0.567
279	1.088	0.789	0.915	0.563	1.081	0.786	0.912	0.567
279.2	1.088	0.789	0.914	0.563	1.08	0.786	0.912	0.567
279.4	1.088	0.789	0.914	0.562	1.08	0.786	0.912	0.567
279.6	1.088	0.788	0.913	0.562	1.08	0.786	0.912	0.567
279.8	1.088	0.788	0.913	0.562	1.08	0.786	0.912	0.567
280	1.088	0.787	0.913	0.561	1.08	0.786	0.912	0.567
280.2	1.088	0.787	0.913	0.561	1.08	0.786	0.911	0.567
280.4	1.088	0.787	0.913	0.561	1.08	0.786	0.911	0.567
280.6	1.088	0.786	0.913	0.561	1.079	0.786	0.911	0.567
280.8	1.087	0.786	0.913	0.561	1.079	0.786	0.911	0.567
281	1.087	0.786	0.913	0.561	1.079	0.785	0.911	0.567
281.2	1.087	0.786	0.914	0.561	1.079	0.785	0.911	0.567
281.4	1.087	0.786	0.914	0.561	1.079	0.785	0.911	0.567
281.6	1.087	0.786	0.914	0.561	1.079	0.785	0.911	0.567
281.8	1.087	0.786	0.914	0.562	1.079	0.785	0.911	0.567
282	1.087	0.786	0.914	0.562	1.078	0.785	0.91	0.567
282.2	1.087	0.787	0.914	0.562	1.078	0.785	0.91	0.567
282.4	1.087	0.787	0.913	0.563	1.078	0.785	0.91	0.567
282.6	1.087	0.787	0.913	0.563	1.078	0.785	0.91	0.567
282.8	1.087	0.787	0.913	0.563	1.078	0.785	0.91	0.567
283	1.087	0.787	0.912	0.563	1.078	0.785	0.91	0.567
283.2	1.087	0.787	0.912	0.563	1.078	0.785	0.91	0.567
283.4	1.087	0.787	0.911	0.563	1.077	0.785	0.91	0.567
283.6	1.086	0.787	0.911	0.562	1.077	0.785	0.91	0.567
283.8	1.086	0.786	0.911	0.562	1.077	0.784	0.909	0.567
284	1.086	0.786	0.911	0.562	1.077	0.784	0.909	0.567
284.2	1.086	0.786	0.91	0.562	1.077	0.784	0.909	0.567
284.4	1.086	0.786	0.91	0.562	1.077	0.784	0.909	0.567
284.6	1.086	0.786	0.91	0.562	1.077	0.784	0.909	0.567
284.8	1.086	0.786	0.91	0.562	1.076	0.784	0.909	0.567
285	1.086	0.786	0.91	0.562	1.076	0.784	0.909	0.567
285.2	1.086	0.786	0.91	0.562	1.076	0.784	0.909	0.567
285.4	1.086	0.786	0.91	0.562	1.076	0.784	0.909	0.567
285.6	1.086	0.786	0.91	0.562	1.076	0.784	0.908	0.567
285.8	1.086	0.786	0.91	0.562	1.076	0.784	0.908	0.567
286	1.086	0.786	0.91	0.562	1.076	0.784	0.908	0.566
286.2	1.086	0.786	0.91	0.562	1.075	0.784	0.908	0.566
286.4	1.086	0.786	0.91	0.562	1.075	0.783	0.908	0.566
286.6	1.086	0.786	0.911	0.562	1.075	0.783	0.908	0.566
286.8	1.086	0.786	0.911	0.562	1.075	0.783	0.908	0.566
287	1.086	0.785	0.911	0.562	1.075	0.783	0.908	0.566
287.2	1.086	0.785	0.911	0.562	1.075	0.783	0.907	0.566
287.4	1.086	0.785	0.911	0.562	1.075	0.783	0.907	0.566
287.6	1.086	0.785	0.911	0.562	1.074	0.783	0.907	0.566
287.8	1.086	0.785	0.911	0.562	1.074	0.783	0.907	0.566
288	1.086	0.785	0.911	0.562	1.074	0.783	0.907	0.566
288.2	1.086	0.785	0.911	0.563	1.074	0.783	0.907	0.566
288.4	1.086	0.785	0.911	0.563	1.074	0.783	0.907	0.566
288.6	1.086	0.785	0.911	0.563	1.074	0.783	0.907	0.566
288.8	1.086	0.785	0.911	0.563	1.074	0.783	0.907	0.566
289	1.086	0.786	0.911	0.563	1.073	0.783	0.907	0.566
289.2	1.085	0.786	0.91	0.563	1.073	0.782	0.906	0.566
289.4	1.085	0.786	0.91	0.563	1.073	0.782	0.906	0.566
289.6	1.085	0.786	0.91	0.563	1.073	0.782	0.906	0.566
289.8	1.084	0.786	0.91	0.563	1.073	0.782	0.906	0.566
290	1.084	0.786	0.91	0.563	1.073	0.782	0.906	0.566
290.2	1.084	0.786	0.91	0.563	1.073	0.782	0.906	0.566
290.4	1.084	0.785	0.91	0.563	1.072	0.782	0.906	0.566
290.6	1.084	0.785	0.91	0.563	1.072	0.782	0.906	0.566
290.8	1.084	0.785	0.91	0.563	1.072	0.782	0.906	0.566
291	1.084	0.785	0.91	0.563	1.072	0.782	0.905	0.566
291.2	1.084	0.784	0.91	0.563	1.072	0.782	0.905	0.566
291.4	1.084	0.784	0.91	0.563	1.072	0.782	0.905	0.566
291.6	1.084	0.784	0.911	0.563	1.072	0.782	0.905	0.566
291.8	1.084	0.784	0.911	0.563	1.072	0.782	0.905	0.566
292	1.084	0.784	0.911	0.563	1.071	0.781	0.905	0.566
292.2	1.084	0.784	0.911	0.563	1.071	0.781	0.905	0.566
292.4	1.084	0.784	0.91	0.563	1.071	0.781	0.905	0.566
292.6	1.083	0.784	0.91	0.563	1.071	0.781	0.905	0.566
292.8	1.083	0.783	0.91	0.563	1.071	0.781	0.904	0.566
293	1.083	0.783	0.91	0.563	1.071	0.781	0.904	0.566
293.2	1.083	0.783	0.909	0.563	1.071	0.781	0.904	0.566
293.4	1.083	0.783	0.909	0.563	1.07	0.781	0.904	0.566
293.6	1.082	0.783	0.909	0.563	1.07	0.781	0.904	0.566
293.8	1.083	0.784	0.909	0.562	1.07	0.781	0.904	0.566
294	1.083	0.784	0.908	0.562	1.07	0.781	0.904	0.566
294.2	1.082	0.784	0.908	0.562	1.07	0.781	0.904	0.566
294.4	1.083	0.784	0.908	0.562	1.07	0.781	0.904	0.566
294.6	1.083	0.784	0.907	0.562	1.07	0.781	0.903	0.566
294.8	1.082	0.784	0.907	0.562	1.069	0.78	0.903	0.566
295	1.082	0.784	0.908	0.562	1.069	0.78	0.903	0.566
295.2	1.082	0.783	0.908	0.562	1.069	0.78	0.903	0.566
295.4	1.082	0.783	0.908	0.562	1.069	0.78	0.903	0.566
295.6	1.082	0.783	0.908	0.562	1.069	0.78	0.903	0.566
295.8	1.082	0.783	0.908	0.562	1.069	0.78	0.903	0.566
296	1.082	0.783	0.908	0.562	1.069	0.78	0.903	0.566
296.2	1.082	0.783	0.908	0.562	1.069	0.78	0.903	0.566
296.4	1.082	0.783	0.907	0.562	1.068	0.78	0.903	0.566
296.6	1.082	0.783	0.907	0.562	1.068	0.78	0.902	0.566
296.8	1.082	0.783	0.907	0.562	1.068	0.78	0.902	0.566
297	1.082	0.783	0.907	0.562	1.068	0.78	0.902	0.566
297.2	1.082	0.783	0.907	0.561	1.068	0.78	0.902	0.566
297.4	1.082	0.783	0.907	0.561	1.068	0.78	0.902	0.566
297.6	1.082	0.783	0.907	0.561	1.068	0.78	0.902	0.566
297.8	1.082	0.783	0.907	0.561	1.067	0.779	0.902	0.566
298	1.082	0.783	0.907	0.561	1.067	0.779	0.902	0.566
298.2	1.082	0.784	0.907	0.561	1.067	0.779	0.902	0.566
298.4	1.082	0.783	0.907	0.561	1.067	0.779	0.901	0.566
298.6	1.081	0.783	0.907	0.561	1.067	0.779	0.901	0.566
298.8	1.081	0.783	0.907	0.562	1.067	0.779	0.901	0.566
299	1.081	0.782	0.907	0.562	1.067	0.779	0.901	0.566
299.2	1.081	0.782	0.906	0.562	1.067	0.779	0.901	0.566
299.4	1.081	0.782	0.906	0.562	1.066	0.779	0.901	0.566
299.6	1.081	0.782	0.906	0.562	1.066	0.779	0.901	0.566
299.8	1.081	0.781	0.906	0.562	1.066	0.779	0.901	0.566
300	1.081	0.781	0.905	0.562	1.066	0.779	0.901	0.566
300.2	1.081	0.781	0.905	0.562	1.066	0.779	0.901	0.566
300.4	1.081	0.781	0.905	0.562	1.066	0.779	0.9	0.566
300.6	1.081	0.781	0.905	0.562	1.066	0.779	0.9	0.566
300.8	1.081	0.781	0.905	0.562	1.066	0.778	0.9	0.566
301	1.081	0.782	0.904	0.562	1.065	0.778	0.9	0.565
301.2	1.081	0.782	0.905	0.562	1.065	0.778	0.9	0.565
301.4	1.081	0.782	0.905	0.562	1.065	0.778	0.9	0.565
301.6	1.081	0.782	0.905	0.562	1.065	0.778	0.9	0.565
301.8	1.081	0.782	0.906	0.562	1.065	0.778	0.9	0.565
302	1.081	0.783	0.906	0.562	1.065	0.778	0.9	0.565
302.2	1.08	0.782	0.906	0.562	1.065	0.778	0.9	0.565
302.4	1.08	0.782	0.906	0.562	1.064	0.778	0.899	0.565
302.6	1.08	0.782	0.906	0.562	1.064	0.778	0.899	0.565
302.8	1.08	0.782	0.906	0.562	1.064	0.778	0.899	0.565
303	1.08	0.781	0.906	0.562	1.064	0.778	0.899	0.565
303.2	1.08	0.781	0.906	0.562	1.064	0.778	0.899	0.565
303.4	1.08	0.78	0.906	0.562	1.064	0.778	0.899	0.565
303.6	1.08	0.78	0.906	0.562	1.064	0.778	0.899	0.565
303.8	1.08	0.779	0.905	0.562	1.064	0.778	0.899	0.565
304	1.079	0.779	0.905	0.562	1.063	0.777	0.899	0.565
304.2	1.079	0.779	0.905	0.562	1.063	0.777	0.899	0.565
304.4	1.079	0.779	0.905	0.562	1.063	0.777	0.898	0.565
304.6	1.08	0.779	0.905	0.562	1.063	0.777	0.898	0.565
304.8	1.08	0.779	0.905	0.562	1.063	0.777	0.898	0.565
305	1.08	0.78	0.905	0.563	1.063	0.777	0.898	0.565
305.2	1.08	0.78	0.906	0.563	1.063	0.777	0.898	0.565
305.4	1.08	0.78	0.906	0.563	1.063	0.777	0.898	0.565
305.6	1.08	0.78	0.906	0.563	1.062	0.777	0.898	0.565
305.8	1.08	0.78	0.906	0.563	1.062	0.777	0.898	0.565
306	1.08	0.78	0.906	0.563	1.062	0.777	0.898	0.565
306.2	1.08	0.78	0.905	0.562	1.062	0.777	0.898	0.565
306.4	1.08	0.78	0.905	0.562	1.062	0.777	0.897	0.565
306.6	1.08	0.78	0.905	0.562	1.062	0.777	0.897	0.565
306.8	1.08	0.78	0.905	0.562	1.062	0.777	0.897	0.565
307	1.079	0.78	0.905	0.562	1.062	0.777	0.897	0.565
307.2	1.079	0.78	0.905	0.562	1.061	0.776	0.897	0.565
307.4	1.079	0.78	0.904	0.562	1.061	0.776	0.897	0.565
307.6	1.079	0.78	0.904	0.562	1.061	0.776	0.897	0.565
307.8	1.079	0.78	0.904	0.562	1.061	0.776	0.897	0.565
308	1.078	0.78	0.904	0.562	1.061	0.776	0.897	0.565
308.2	1.078	0.779	0.903	0.562	1.061	0.776	0.897	0.565
308.4	1.078	0.779	0.903	0.562	1.061	0.776	0.896	0.565
308.6	1.078	0.779	0.903	0.562	1.061	0.776	0.896	0.565
308.8	1.078	0.779	0.903	0.562	1.06	0.776	0.896	0.565
309	1.078	0.779	0.903	0.561	1.06	0.776	0.896	0.565
309.2	1.079	0.779	0.904	0.561	1.06	0.776	0.896	0.565
309.4	1.079	0.779	0.904	0.561	1.06	0.776	0.896	0.565
309.6	1.079	0.779	0.904	0.561	1.06	0.776	0.896	0.565
309.8	1.079	0.779	0.904	0.561	1.06	0.776	0.896	0.565

## Sheet: Source Data Fig 3b (4)
Source Data for Fig 3b. binding affinities calculated by BLI for the interaction
MazE vs MazF
	MazF_T48A_1	MazF_T48A_0.5	MazF_T48A_0.25	MazF_T48A_0.125	Fit	Fit	Fit	Fit
150	0	0	0	0	0	0	0	0
150.2	0.008	0.005	0.001	0	0.006	0.003	0.002	0.002
150.4	0.017	0.01	0.002	0.001	0.012	0.007	0.004	0.003
150.6	0.027	0.016	0.004	0.002	0.018	0.01	0.006	0.004
150.8	0.038	0.022	0.007	0.003	0.024	0.013	0.008	0.006
151	0.049	0.028	0.009	0.004	0.03	0.016	0.01	0.007
151.2	0.06	0.035	0.012	0.005	0.036	0.019	0.012	0.009
151.4	0.071	0.041	0.015	0.006	0.042	0.022	0.014	0.01
151.6	0.081	0.047	0.018	0.008	0.047	0.025	0.016	0.012
151.8	0.09	0.052	0.022	0.009	0.053	0.028	0.018	0.013
152	0.097	0.057	0.025	0.011	0.059	0.031	0.02	0.014
152.2	0.103	0.061	0.029	0.013	0.064	0.034	0.022	0.016
152.4	0.108	0.064	0.031	0.014	0.069	0.037	0.024	0.017
152.6	0.113	0.066	0.033	0.016	0.075	0.04	0.025	0.018
152.8	0.119	0.069	0.035	0.018	0.08	0.043	0.027	0.019
153	0.123	0.071	0.038	0.02	0.085	0.046	0.029	0.021
153.2	0.128	0.074	0.04	0.022	0.09	0.049	0.031	0.022
153.4	0.133	0.076	0.042	0.024	0.095	0.052	0.033	0.023
153.6	0.138	0.08	0.044	0.026	0.1	0.054	0.035	0.024
153.8	0.142	0.083	0.047	0.029	0.105	0.057	0.036	0.026
154	0.147	0.086	0.048	0.031	0.11	0.06	0.038	0.027
154.2	0.152	0.09	0.05	0.033	0.115	0.063	0.04	0.028
154.4	0.156	0.093	0.053	0.035	0.119	0.065	0.042	0.029
154.6	0.161	0.096	0.055	0.036	0.124	0.068	0.043	0.03
154.8	0.166	0.099	0.057	0.038	0.129	0.071	0.045	0.031
155	0.17	0.101	0.058	0.039	0.133	0.073	0.047	0.033
155.2	0.174	0.103	0.06	0.04	0.138	0.076	0.048	0.034
155.4	0.178	0.106	0.061	0.041	0.142	0.078	0.05	0.035
155.6	0.181	0.108	0.062	0.042	0.147	0.081	0.052	0.036
155.8	0.185	0.11	0.063	0.043	0.151	0.084	0.053	0.037
156	0.188	0.113	0.065	0.044	0.155	0.086	0.055	0.038
156.2	0.192	0.115	0.067	0.046	0.159	0.088	0.057	0.039
156.4	0.195	0.118	0.068	0.047	0.164	0.091	0.058	0.04
156.6	0.199	0.12	0.07	0.048	0.168	0.093	0.06	0.041
156.8	0.202	0.122	0.072	0.049	0.172	0.096	0.061	0.042
157	0.205	0.124	0.074	0.05	0.176	0.098	0.063	0.043
157.2	0.208	0.126	0.076	0.051	0.18	0.101	0.065	0.044
157.4	0.211	0.129	0.077	0.053	0.184	0.103	0.066	0.045
157.6	0.214	0.131	0.079	0.054	0.187	0.105	0.068	0.046
157.8	0.218	0.134	0.081	0.055	0.191	0.108	0.069	0.047
158	0.221	0.136	0.082	0.057	0.195	0.11	0.071	0.048
158.2	0.224	0.138	0.084	0.058	0.199	0.112	0.072	0.049
158.4	0.227	0.14	0.085	0.058	0.202	0.114	0.074	0.05
158.6	0.23	0.141	0.086	0.059	0.206	0.117	0.075	0.05
158.8	0.233	0.142	0.087	0.06	0.21	0.119	0.077	0.051
159	0.235	0.143	0.088	0.06	0.213	0.121	0.078	0.052
159.2	0.238	0.144	0.089	0.061	0.217	0.123	0.08	0.053
159.4	0.24	0.145	0.09	0.061	0.22	0.125	0.081	0.054
159.6	0.243	0.146	0.091	0.062	0.224	0.127	0.083	0.055
159.8	0.245	0.147	0.092	0.063	0.227	0.129	0.084	0.056
160	0.247	0.149	0.094	0.063	0.23	0.131	0.085	0.056
160.2	0.249	0.15	0.095	0.063	0.233	0.134	0.087	0.057
160.4	0.252	0.151	0.096	0.063	0.237	0.136	0.088	0.058
160.6	0.254	0.152	0.098	0.063	0.24	0.138	0.089	0.059
160.8	0.256	0.154	0.099	0.064	0.243	0.14	0.091	0.06
161	0.258	0.155	0.1	0.064	0.246	0.142	0.092	0.06
161.2	0.26	0.156	0.102	0.065	0.249	0.144	0.094	0.061
161.4	0.263	0.158	0.103	0.066	0.252	0.146	0.095	0.062
161.6	0.265	0.159	0.104	0.067	0.255	0.147	0.096	0.063
161.8	0.268	0.161	0.105	0.067	0.258	0.149	0.098	0.063
162	0.271	0.163	0.106	0.068	0.261	0.151	0.099	0.064
162.2	0.273	0.164	0.107	0.069	0.264	0.153	0.1	0.065
162.4	0.276	0.166	0.108	0.07	0.267	0.155	0.101	0.065
162.6	0.278	0.168	0.109	0.071	0.27	0.157	0.103	0.066
162.8	0.28	0.169	0.109	0.072	0.273	0.159	0.104	0.067
163	0.282	0.171	0.111	0.073	0.275	0.161	0.105	0.067
163.2	0.285	0.172	0.112	0.074	0.278	0.162	0.106	0.068
163.4	0.287	0.174	0.113	0.076	0.281	0.164	0.108	0.069
163.6	0.289	0.175	0.114	0.076	0.283	0.166	0.109	0.069
163.8	0.292	0.177	0.116	0.077	0.286	0.168	0.11	0.07
164	0.293	0.179	0.117	0.078	0.289	0.169	0.111	0.071
164.2	0.295	0.181	0.118	0.078	0.291	0.171	0.112	0.071
164.4	0.296	0.182	0.119	0.079	0.294	0.173	0.114	0.072
164.6	0.298	0.184	0.12	0.079	0.296	0.174	0.115	0.073
164.8	0.3	0.185	0.121	0.079	0.299	0.176	0.116	0.073
165	0.302	0.186	0.122	0.08	0.301	0.178	0.117	0.074
165.2	0.304	0.188	0.123	0.08	0.304	0.179	0.118	0.074
165.4	0.306	0.189	0.125	0.081	0.306	0.181	0.119	0.075
165.6	0.308	0.19	0.126	0.081	0.308	0.183	0.121	0.076
165.8	0.311	0.192	0.127	0.082	0.311	0.184	0.122	0.076
166	0.313	0.193	0.129	0.083	0.313	0.186	0.123	0.077
166.2	0.315	0.195	0.13	0.084	0.315	0.187	0.124	0.077
166.4	0.317	0.195	0.131	0.085	0.318	0.189	0.125	0.078
166.6	0.319	0.196	0.132	0.086	0.32	0.19	0.126	0.078
166.8	0.321	0.196	0.133	0.086	0.322	0.192	0.127	0.079
167	0.323	0.196	0.135	0.087	0.324	0.193	0.128	0.079
167.2	0.325	0.197	0.136	0.087	0.326	0.195	0.129	0.08
167.4	0.326	0.198	0.137	0.088	0.328	0.196	0.13	0.08
167.6	0.328	0.199	0.138	0.088	0.33	0.198	0.131	0.081
167.8	0.33	0.2	0.138	0.088	0.333	0.199	0.133	0.081
168	0.331	0.201	0.139	0.089	0.335	0.201	0.134	0.082
168.2	0.332	0.202	0.139	0.089	0.337	0.202	0.135	0.082
168.4	0.333	0.203	0.14	0.089	0.339	0.204	0.136	0.083
168.6	0.334	0.205	0.14	0.089	0.341	0.205	0.137	0.083
168.8	0.335	0.206	0.141	0.089	0.342	0.206	0.138	0.084
169	0.336	0.207	0.141	0.089	0.344	0.208	0.139	0.084
169.2	0.337	0.209	0.141	0.089	0.346	0.209	0.14	0.085
169.4	0.338	0.21	0.141	0.088	0.348	0.211	0.141	0.085
169.6	0.34	0.211	0.142	0.088	0.35	0.212	0.142	0.086
169.8	0.341	0.212	0.143	0.089	0.352	0.213	0.143	0.086
170	0.343	0.213	0.143	0.089	0.354	0.215	0.143	0.087
170.2	0.344	0.214	0.144	0.089	0.355	0.216	0.144	0.087
170.4	0.346	0.215	0.145	0.089	0.357	0.217	0.145	0.087
170.6	0.347	0.215	0.145	0.089	0.359	0.218	0.146	0.088
170.8	0.349	0.216	0.146	0.088	0.361	0.22	0.147	0.088
171	0.351	0.217	0.147	0.089	0.362	0.221	0.148	0.089
171.2	0.353	0.218	0.148	0.089	0.364	0.222	0.149	0.089
171.4	0.355	0.219	0.149	0.089	0.366	0.223	0.15	0.09
171.6	0.357	0.22	0.15	0.09	0.367	0.225	0.151	0.09
171.8	0.358	0.221	0.152	0.09	0.369	0.226	0.152	0.09
172	0.359	0.222	0.153	0.091	0.371	0.227	0.153	0.091
172.2	0.36	0.223	0.154	0.092	0.372	0.228	0.154	0.091
172.4	0.361	0.223	0.155	0.092	0.374	0.229	0.154	0.091
172.6	0.362	0.224	0.155	0.093	0.375	0.231	0.155	0.092
172.8	0.363	0.225	0.156	0.093	0.377	0.232	0.156	0.092
173	0.364	0.225	0.156	0.094	0.378	0.233	0.157	0.093
173.2	0.365	0.226	0.157	0.094	0.38	0.234	0.158	0.093
173.4	0.366	0.228	0.158	0.095	0.381	0.235	0.159	0.093
173.6	0.368	0.228	0.159	0.095	0.383	0.236	0.16	0.094
173.8	0.369	0.229	0.159	0.095	0.384	0.237	0.16	0.094
174	0.37	0.23	0.159	0.095	0.386	0.238	0.161	0.094
174.2	0.371	0.231	0.16	0.095	0.387	0.239	0.162	0.095
174.4	0.373	0.232	0.16	0.095	0.388	0.241	0.163	0.095
174.6	0.374	0.233	0.16	0.095	0.39	0.242	0.164	0.095
174.8	0.376	0.234	0.161	0.095	0.391	0.243	0.164	0.096
175	0.378	0.235	0.162	0.096	0.392	0.244	0.165	0.096
175.2	0.38	0.236	0.163	0.096	0.394	0.245	0.166	0.096
175.4	0.381	0.237	0.164	0.096	0.395	0.246	0.167	0.097
175.6	0.383	0.238	0.165	0.096	0.396	0.247	0.168	0.097
175.8	0.384	0.239	0.166	0.097	0.398	0.248	0.168	0.097
176	0.386	0.239	0.167	0.097	0.399	0.249	0.169	0.098
176.2	0.387	0.24	0.167	0.097	0.4	0.25	0.17	0.098
176.4	0.388	0.241	0.168	0.097	0.401	0.251	0.171	0.098
176.6	0.389	0.241	0.169	0.097	0.403	0.252	0.171	0.098
176.8	0.39	0.243	0.17	0.098	0.404	0.253	0.172	0.099
177	0.391	0.243	0.17	0.098	0.405	0.254	0.173	0.099
177.2	0.391	0.244	0.171	0.098	0.406	0.255	0.173	0.099
177.4	0.392	0.245	0.172	0.098	0.407	0.256	0.174	0.1
177.6	0.393	0.246	0.172	0.098	0.409	0.256	0.175	0.1
177.8	0.394	0.246	0.172	0.098	0.41	0.257	0.176	0.1
178	0.394	0.247	0.173	0.097	0.411	0.258	0.176	0.1
178.2	0.395	0.247	0.173	0.097	0.412	0.259	0.177	0.101
178.4	0.396	0.248	0.173	0.097	0.413	0.26	0.178	0.101
178.6	0.397	0.249	0.174	0.097	0.414	0.261	0.178	0.101
178.8	0.398	0.25	0.175	0.096	0.415	0.262	0.179	0.101
179	0.4	0.25	0.175	0.096	0.416	0.263	0.18	0.102
179.2	0.401	0.251	0.176	0.097	0.417	0.264	0.18	0.102
179.4	0.402	0.252	0.176	0.097	0.418	0.264	0.181	0.102
179.6	0.403	0.253	0.177	0.097	0.419	0.265	0.182	0.102
179.8	0.404	0.254	0.177	0.097	0.42	0.266	0.182	0.103
180	0.405	0.254	0.177	0.098	0.421	0.267	0.183	0.103
180.2	0.405	0.255	0.177	0.098	0.422	0.268	0.184	0.103
180.4	0.406	0.256	0.178	0.098	0.423	0.269	0.184	0.103
180.6	0.407	0.257	0.179	0.099	0.424	0.269	0.185	0.104
180.8	0.408	0.257	0.18	0.099	0.425	0.27	0.186	0.104
181	0.409	0.258	0.181	0.099	0.426	0.271	0.186	0.104
181.2	0.409	0.258	0.181	0.099	0.427	0.272	0.187	0.104
181.4	0.41	0.258	0.182	0.099	0.428	0.273	0.188	0.104
181.6	0.411	0.259	0.183	0.099	0.429	0.273	0.188	0.105
181.8	0.412	0.259	0.183	0.098	0.43	0.274	0.189	0.105
182	0.413	0.26	0.184	0.098	0.431	0.275	0.189	0.105
182.2	0.415	0.26	0.185	0.098	0.432	0.276	0.19	0.105
182.4	0.415	0.261	0.185	0.098	0.432	0.276	0.191	0.105
182.6	0.417	0.262	0.185	0.098	0.433	0.277	0.191	0.106
182.8	0.418	0.263	0.185	0.098	0.434	0.278	0.192	0.106
183	0.419	0.264	0.185	0.098	0.435	0.278	0.192	0.106
183.2	0.42	0.265	0.185	0.099	0.436	0.279	0.193	0.106
183.4	0.421	0.266	0.185	0.099	0.437	0.28	0.193	0.106
183.6	0.422	0.267	0.185	0.098	0.437	0.281	0.194	0.107
183.8	0.423	0.268	0.185	0.099	0.438	0.281	0.195	0.107
184	0.424	0.269	0.186	0.099	0.439	0.282	0.195	0.107
184.2	0.425	0.27	0.187	0.099	0.44	0.283	0.196	0.107
184.4	0.426	0.271	0.188	0.1	0.441	0.283	0.196	0.107
184.6	0.427	0.272	0.189	0.1	0.441	0.284	0.197	0.108
184.8	0.428	0.272	0.19	0.101	0.442	0.285	0.197	0.108
185	0.428	0.273	0.191	0.101	0.443	0.285	0.198	0.108
185.2	0.429	0.274	0.192	0.101	0.444	0.286	0.198	0.108
185.4	0.43	0.275	0.193	0.101	0.444	0.287	0.199	0.108
185.6	0.431	0.275	0.194	0.101	0.445	0.287	0.199	0.108
185.8	0.432	0.276	0.195	0.101	0.446	0.288	0.2	0.109
186	0.433	0.276	0.195	0.101	0.446	0.289	0.2	0.109
186.2	0.434	0.276	0.195	0.101	0.447	0.289	0.201	0.109
186.4	0.435	0.277	0.195	0.102	0.448	0.29	0.202	0.109
186.6	0.436	0.278	0.196	0.102	0.448	0.29	0.202	0.109
186.8	0.436	0.278	0.196	0.102	0.449	0.291	0.203	0.109
187	0.437	0.279	0.196	0.102	0.45	0.292	0.203	0.11
187.2	0.438	0.28	0.196	0.102	0.45	0.292	0.204	0.11
187.4	0.439	0.28	0.196	0.102	0.451	0.293	0.204	0.11
187.6	0.44	0.281	0.196	0.102	0.452	0.293	0.204	0.11
187.8	0.441	0.281	0.197	0.102	0.452	0.294	0.205	0.11
188	0.442	0.282	0.197	0.102	0.453	0.295	0.205	0.11
188.2	0.443	0.282	0.198	0.102	0.454	0.295	0.206	0.11
188.4	0.444	0.283	0.199	0.102	0.454	0.296	0.206	0.111
188.6	0.445	0.284	0.199	0.102	0.455	0.296	0.207	0.111
188.8	0.446	0.285	0.2	0.102	0.455	0.297	0.207	0.111
189	0.447	0.285	0.201	0.102	0.456	0.297	0.208	0.111
189.2	0.448	0.286	0.202	0.102	0.457	0.298	0.208	0.111
189.4	0.449	0.287	0.202	0.102	0.457	0.298	0.209	0.111
189.6	0.45	0.287	0.202	0.102	0.458	0.299	0.209	0.111
189.8	0.451	0.288	0.203	0.102	0.458	0.299	0.21	0.111
190	0.452	0.288	0.203	0.102	0.459	0.3	0.21	0.112
190.2	0.452	0.289	0.203	0.102	0.459	0.301	0.211	0.112
190.4	0.453	0.29	0.204	0.102	0.46	0.301	0.211	0.112
190.6	0.453	0.291	0.205	0.102	0.46	0.302	0.211	0.112
190.8	0.453	0.291	0.205	0.101	0.461	0.302	0.212	0.112
191	0.454	0.292	0.206	0.101	0.462	0.303	0.212	0.112
191.2	0.454	0.293	0.206	0.101	0.462	0.303	0.213	0.112
191.4	0.454	0.293	0.207	0.1	0.463	0.304	0.213	0.112
191.6	0.455	0.294	0.207	0.1	0.463	0.304	0.213	0.113
191.8	0.455	0.295	0.208	0.1	0.464	0.304	0.214	0.113
192	0.456	0.296	0.209	0.1	0.464	0.305	0.214	0.113
192.2	0.457	0.297	0.209	0.099	0.465	0.305	0.215	0.113
192.4	0.458	0.298	0.209	0.099	0.465	0.306	0.215	0.113
192.6	0.459	0.298	0.21	0.099	0.466	0.306	0.216	0.113
192.8	0.46	0.298	0.21	0.1	0.466	0.307	0.216	0.113
193	0.461	0.298	0.21	0.1	0.466	0.307	0.216	0.113
193.2	0.461	0.299	0.21	0.1	0.467	0.308	0.217	0.113
193.4	0.462	0.299	0.21	0.1	0.467	0.308	0.217	0.114
193.6	0.463	0.299	0.21	0.101	0.468	0.309	0.218	0.114
193.8	0.463	0.299	0.21	0.101	0.468	0.309	0.218	0.114
194	0.464	0.3	0.211	0.101	0.469	0.31	0.218	0.114
194.2	0.465	0.3	0.211	0.102	0.469	0.31	0.219	0.114
194.4	0.466	0.3	0.212	0.102	0.47	0.31	0.219	0.114
194.6	0.466	0.301	0.213	0.102	0.47	0.311	0.219	0.114
194.8	0.467	0.301	0.214	0.102	0.47	0.311	0.22	0.114
195	0.468	0.302	0.215	0.103	0.471	0.312	0.22	0.114
195.2	0.468	0.303	0.215	0.103	0.471	0.312	0.22	0.114
195.4	0.469	0.303	0.216	0.103	0.472	0.312	0.221	0.114
195.6	0.47	0.305	0.217	0.104	0.472	0.313	0.221	0.115
195.8	0.47	0.306	0.217	0.104	0.472	0.313	0.222	0.115
196	0.471	0.307	0.218	0.104	0.473	0.314	0.222	0.115
196.2	0.472	0.307	0.218	0.104	0.473	0.314	0.222	0.115
196.4	0.473	0.308	0.218	0.105	0.474	0.314	0.223	0.115
196.6	0.474	0.309	0.218	0.105	0.474	0.315	0.223	0.115
196.8	0.474	0.309	0.218	0.104	0.474	0.315	0.223	0.115
197	0.475	0.309	0.218	0.104	0.475	0.316	0.224	0.115
197.2	0.475	0.31	0.218	0.104	0.475	0.316	0.224	0.115
197.4	0.476	0.31	0.218	0.103	0.475	0.316	0.224	0.115
197.6	0.477	0.31	0.218	0.103	0.476	0.317	0.225	0.115
197.8	0.478	0.311	0.219	0.103	0.476	0.317	0.225	0.115
198	0.479	0.311	0.219	0.102	0.477	0.317	0.225	0.116
198.2	0.48	0.312	0.22	0.102	0.477	0.318	0.226	0.116
198.4	0.481	0.312	0.221	0.102	0.477	0.318	0.226	0.116
198.6	0.482	0.313	0.221	0.101	0.478	0.319	0.226	0.116
198.8	0.482	0.314	0.222	0.101	0.478	0.319	0.227	0.116
199	0.483	0.315	0.223	0.101	0.478	0.319	0.227	0.116
199.2	0.484	0.315	0.224	0.101	0.479	0.32	0.227	0.116
199.4	0.485	0.316	0.225	0.101	0.479	0.32	0.228	0.116
199.6	0.485	0.317	0.226	0.102	0.479	0.32	0.228	0.116
199.8	0.486	0.317	0.226	0.102	0.48	0.321	0.228	0.116
200	0.487	0.318	0.227	0.103	0.48	0.321	0.228	0.116
200.2	0.487	0.318	0.227	0.104	0.48	0.321	0.229	0.116
200.4	0.488	0.319	0.228	0.104	0.48	0.322	0.229	0.116
200.6	0.489	0.319	0.228	0.104	0.481	0.322	0.229	0.116
200.8	0.489	0.32	0.228	0.104	0.481	0.322	0.23	0.117
201	0.49	0.321	0.228	0.104	0.481	0.322	0.23	0.117
201.2	0.491	0.321	0.229	0.104	0.482	0.323	0.23	0.117
201.4	0.491	0.321	0.229	0.104	0.482	0.323	0.231	0.117
201.6	0.492	0.321	0.229	0.104	0.482	0.323	0.231	0.117
201.8	0.492	0.322	0.229	0.104	0.482	0.324	0.231	0.117
202	0.492	0.322	0.229	0.104	0.483	0.324	0.231	0.117
202.2	0.493	0.322	0.229	0.103	0.483	0.324	0.232	0.117
202.4	0.494	0.322	0.229	0.103	0.483	0.325	0.232	0.117
202.6	0.494	0.323	0.229	0.103	0.484	0.325	0.232	0.117
202.8	0.495	0.324	0.229	0.103	0.484	0.325	0.232	0.117
203	0.495	0.324	0.23	0.103	0.484	0.325	0.233	0.117
203.2	0.496	0.324	0.23	0.103	0.484	0.326	0.233	0.117
203.4	0.497	0.325	0.23	0.103	0.485	0.326	0.233	0.117
203.6	0.497	0.325	0.231	0.104	0.485	0.326	0.234	0.117
203.8	0.498	0.326	0.231	0.104	0.485	0.327	0.234	0.117
204	0.498	0.327	0.231	0.104	0.485	0.327	0.234	0.117
204.2	0.499	0.328	0.232	0.105	0.486	0.327	0.234	0.118
204.4	0.499	0.329	0.233	0.105	0.486	0.327	0.235	0.118
204.6	0.499	0.329	0.233	0.105	0.486	0.328	0.235	0.118
204.8	0.5	0.33	0.235	0.106	0.486	0.328	0.235	0.118
205	0.5	0.33	0.235	0.106	0.487	0.328	0.235	0.118
205.2	0.501	0.33	0.236	0.106	0.487	0.328	0.236	0.118
205.4	0.501	0.33	0.237	0.106	0.487	0.329	0.236	0.118
205.6	0.502	0.331	0.238	0.107	0.487	0.329	0.236	0.118
205.8	0.502	0.331	0.238	0.106	0.487	0.329	0.236	0.118
206	0.503	0.332	0.238	0.107	0.488	0.33	0.237	0.118
206.2	0.503	0.332	0.238	0.107	0.488	0.33	0.237	0.118
206.4	0.504	0.333	0.239	0.107	0.488	0.33	0.237	0.118
206.6	0.505	0.334	0.239	0.108	0.488	0.33	0.237	0.118
206.8	0.506	0.334	0.239	0.108	0.489	0.33	0.237	0.118
207	0.506	0.334	0.239	0.109	0.489	0.331	0.238	0.118
207.2	0.507	0.335	0.239	0.109	0.489	0.331	0.238	0.118
207.4	0.508	0.336	0.239	0.109	0.489	0.331	0.238	0.118
207.6	0.508	0.336	0.239	0.108	0.489	0.331	0.238	0.118
207.8	0.509	0.337	0.239	0.108	0.49	0.332	0.239	0.118
208	0.509	0.337	0.239	0.109	0.49	0.332	0.239	0.118
208.2	0.51	0.338	0.24	0.109	0.49	0.332	0.239	0.118
208.4	0.511	0.338	0.241	0.108	0.49	0.332	0.239	0.119
208.6	0.512	0.339	0.241	0.108	0.49	0.333	0.239	0.119
208.8	0.513	0.339	0.242	0.108	0.49	0.333	0.24	0.119
209	0.514	0.339	0.243	0.108	0.491	0.333	0.24	0.119
209.2	0.514	0.34	0.244	0.108	0.491	0.333	0.24	0.119
209.4	0.515	0.341	0.245	0.108	0.491	0.333	0.24	0.119
209.6	0.516	0.341	0.246	0.108	0.491	0.334	0.241	0.119
209.8	0.517	0.342	0.247	0.108	0.491	0.334	0.241	0.119
210	0.517	0.342	0.247	0.108	0.492	0.334	0.241	0.119
210.2	0.514	0.341	0.245	0.108	0.491	0.334	0.241	0.118
210.4	0.512	0.34	0.243	0.108	0.49	0.333	0.241	0.118
210.6	0.51	0.339	0.242	0.108	0.489	0.333	0.24	0.118
210.8	0.507	0.337	0.24	0.109	0.488	0.332	0.24	0.117
211	0.504	0.336	0.238	0.109	0.487	0.332	0.24	0.117
211.2	0.501	0.335	0.237	0.109	0.487	0.331	0.24	0.117
211.4	0.499	0.334	0.235	0.109	0.486	0.331	0.24	0.116
211.6	0.496	0.334	0.234	0.11	0.485	0.331	0.239	0.116
211.8	0.494	0.333	0.233	0.111	0.484	0.33	0.239	0.116
212	0.492	0.333	0.232	0.111	0.483	0.33	0.239	0.115
212.2	0.491	0.332	0.232	0.112	0.483	0.329	0.239	0.115
212.4	0.489	0.332	0.232	0.112	0.482	0.329	0.239	0.115
212.6	0.488	0.332	0.232	0.113	0.481	0.328	0.238	0.114
212.8	0.487	0.332	0.232	0.113	0.48	0.328	0.238	0.114
213	0.486	0.332	0.232	0.114	0.479	0.327	0.238	0.114
213.2	0.485	0.332	0.232	0.114	0.478	0.327	0.238	0.113
213.4	0.484	0.331	0.232	0.115	0.478	0.327	0.237	0.113
213.6	0.483	0.331	0.232	0.115	0.477	0.326	0.237	0.113
213.8	0.482	0.331	0.232	0.116	0.476	0.326	0.237	0.112
214	0.481	0.33	0.232	0.116	0.475	0.325	0.237	0.112
214.2	0.48	0.33	0.231	0.116	0.474	0.325	0.237	0.112
214.4	0.478	0.33	0.231	0.116	0.474	0.324	0.236	0.111
214.6	0.477	0.33	0.231	0.116	0.473	0.324	0.236	0.111
214.8	0.476	0.33	0.231	0.116	0.472	0.324	0.236	0.111
215	0.475	0.33	0.231	0.116	0.471	0.323	0.236	0.11
215.2	0.473	0.329	0.231	0.116	0.471	0.323	0.236	0.11
215.4	0.472	0.329	0.231	0.116	0.47	0.322	0.235	0.11
215.6	0.471	0.329	0.231	0.116	0.469	0.322	0.235	0.11
215.8	0.469	0.328	0.231	0.116	0.468	0.321	0.235	0.109
216	0.468	0.328	0.231	0.115	0.467	0.321	0.235	0.109
216.2	0.467	0.327	0.231	0.115	0.467	0.32	0.235	0.109
216.4	0.466	0.326	0.231	0.115	0.466	0.32	0.234	0.108
216.6	0.465	0.326	0.232	0.115	0.465	0.32	0.234	0.108
216.8	0.464	0.325	0.232	0.116	0.464	0.319	0.234	0.108
217	0.463	0.325	0.232	0.116	0.463	0.319	0.234	0.107
217.2	0.462	0.324	0.233	0.116	0.463	0.318	0.234	0.107
217.4	0.461	0.324	0.233	0.116	0.462	0.318	0.233	0.107
217.6	0.461	0.323	0.232	0.116	0.461	0.318	0.233	0.106
217.8	0.459	0.323	0.232	0.116	0.46	0.317	0.233	0.106
218	0.458	0.322	0.232	0.116	0.46	0.317	0.233	0.106
218.2	0.457	0.322	0.231	0.116	0.459	0.316	0.233	0.105
218.4	0.456	0.322	0.231	0.116	0.458	0.316	0.232	0.105
218.6	0.455	0.322	0.231	0.116	0.457	0.315	0.232	0.105
218.8	0.454	0.321	0.231	0.116	0.457	0.315	0.232	0.105
219	0.453	0.321	0.23	0.116	0.456	0.315	0.232	0.104
219.2	0.451	0.321	0.23	0.116	0.455	0.314	0.232	0.104
219.4	0.45	0.32	0.23	0.116	0.454	0.314	0.231	0.104
219.6	0.449	0.32	0.23	0.116	0.453	0.313	0.231	0.103
219.8	0.448	0.319	0.23	0.116	0.453	0.313	0.231	0.103
220	0.447	0.319	0.23	0.116	0.452	0.312	0.231	0.103
220.2	0.446	0.318	0.23	0.116	0.451	0.312	0.231	0.102
220.4	0.446	0.318	0.231	0.116	0.45	0.312	0.231	0.102
220.6	0.445	0.318	0.231	0.116	0.45	0.311	0.23	0.102
220.8	0.444	0.317	0.231	0.116	0.449	0.311	0.23	0.102
221	0.444	0.317	0.232	0.116	0.448	0.31	0.23	0.101
221.2	0.444	0.317	0.231	0.116	0.447	0.31	0.23	0.101
221.4	0.443	0.316	0.231	0.116	0.447	0.31	0.23	0.101
221.6	0.443	0.316	0.231	0.116	0.446	0.309	0.229	0.1
221.8	0.443	0.316	0.231	0.115	0.445	0.309	0.229	0.1
222	0.442	0.315	0.231	0.115	0.445	0.308	0.229	0.1
222.2	0.442	0.315	0.231	0.115	0.444	0.308	0.229	0.1
222.4	0.441	0.314	0.23	0.114	0.443	0.307	0.229	0.099
222.6	0.44	0.314	0.23	0.114	0.442	0.307	0.228	0.099
222.8	0.439	0.313	0.23	0.114	0.442	0.307	0.228	0.099
223	0.438	0.312	0.229	0.113	0.441	0.306	0.228	0.098
223.2	0.437	0.312	0.229	0.113	0.44	0.306	0.228	0.098
223.4	0.436	0.311	0.229	0.113	0.439	0.305	0.228	0.098
223.6	0.435	0.311	0.228	0.112	0.439	0.305	0.227	0.098
223.8	0.434	0.31	0.228	0.112	0.438	0.305	0.227	0.097
224	0.433	0.31	0.228	0.112	0.437	0.304	0.227	0.097
224.2	0.433	0.309	0.228	0.112	0.436	0.304	0.227	0.097
224.4	0.432	0.309	0.228	0.112	0.436	0.303	0.227	0.096
224.6	0.431	0.309	0.228	0.112	0.435	0.303	0.226	0.096
224.8	0.43	0.308	0.228	0.112	0.434	0.303	0.226	0.096
225	0.43	0.308	0.228	0.112	0.434	0.302	0.226	0.096
225.2	0.429	0.308	0.228	0.112	0.433	0.302	0.226	0.095
225.4	0.428	0.308	0.228	0.112	0.432	0.301	0.226	0.095
225.6	0.428	0.308	0.228	0.112	0.431	0.301	0.225	0.095
225.8	0.427	0.307	0.229	0.111	0.431	0.301	0.225	0.094
226	0.426	0.307	0.229	0.111	0.43	0.3	0.225	0.094
226.2	0.426	0.306	0.229	0.111	0.429	0.3	0.225	0.094
226.4	0.425	0.306	0.229	0.11	0.429	0.299	0.225	0.094
226.6	0.424	0.305	0.228	0.11	0.428	0.299	0.224	0.093
226.8	0.423	0.305	0.228	0.109	0.427	0.299	0.224	0.093
227	0.423	0.305	0.228	0.109	0.427	0.298	0.224	0.093
227.2	0.422	0.304	0.228	0.108	0.426	0.298	0.224	0.093
227.4	0.421	0.304	0.228	0.108	0.425	0.297	0.224	0.092
227.6	0.421	0.303	0.228	0.107	0.424	0.297	0.224	0.092
227.8	0.42	0.303	0.228	0.107	0.424	0.297	0.223	0.092
228	0.419	0.303	0.227	0.106	0.423	0.296	0.223	0.091
228.2	0.419	0.302	0.227	0.106	0.422	0.296	0.223	0.091
228.4	0.418	0.301	0.226	0.105	0.422	0.295	0.223	0.091
228.6	0.417	0.301	0.226	0.105	0.421	0.295	0.223	0.091
228.8	0.417	0.3	0.226	0.105	0.42	0.295	0.222	0.09
229	0.416	0.3	0.225	0.105	0.42	0.294	0.222	0.09
229.2	0.416	0.299	0.225	0.105	0.419	0.294	0.222	0.09
229.4	0.415	0.298	0.225	0.105	0.418	0.293	0.222	0.09
229.6	0.414	0.298	0.225	0.104	0.418	0.293	0.222	0.089
229.8	0.414	0.297	0.225	0.104	0.417	0.293	0.221	0.089
230	0.413	0.297	0.225	0.104	0.416	0.292	0.221	0.089
230.2	0.412	0.297	0.225	0.104	0.415	0.292	0.221	0.089
230.4	0.412	0.297	0.225	0.104	0.415	0.291	0.221	0.088
230.6	0.411	0.296	0.225	0.104	0.414	0.291	0.221	0.088
230.8	0.411	0.296	0.226	0.104	0.413	0.291	0.22	0.088
231	0.41	0.296	0.226	0.104	0.413	0.29	0.22	0.088
231.2	0.41	0.296	0.226	0.104	0.412	0.29	0.22	0.087
231.4	0.409	0.296	0.226	0.103	0.411	0.29	0.22	0.087
231.6	0.409	0.295	0.226	0.103	0.411	0.289	0.22	0.087
231.8	0.408	0.295	0.226	0.103	0.41	0.289	0.22	0.087
232	0.408	0.295	0.226	0.102	0.409	0.288	0.219	0.086
232.2	0.407	0.294	0.225	0.102	0.409	0.288	0.219	0.086
232.4	0.407	0.294	0.225	0.101	0.408	0.288	0.219	0.086
232.6	0.406	0.293	0.225	0.101	0.407	0.287	0.219	0.086
232.8	0.405	0.292	0.224	0.1	0.407	0.287	0.219	0.085
233	0.404	0.292	0.223	0.1	0.406	0.286	0.218	0.085
233.2	0.403	0.291	0.223	0.099	0.405	0.286	0.218	0.085
233.4	0.402	0.291	0.222	0.099	0.405	0.286	0.218	0.085
233.6	0.401	0.29	0.222	0.098	0.404	0.285	0.218	0.084
233.8	0.4	0.29	0.221	0.098	0.403	0.285	0.218	0.084
234	0.4	0.289	0.221	0.097	0.403	0.285	0.218	0.084
234.2	0.399	0.289	0.221	0.097	0.402	0.284	0.217	0.084
234.4	0.398	0.289	0.221	0.097	0.402	0.284	0.217	0.083
234.6	0.398	0.288	0.221	0.097	0.401	0.283	0.217	0.083
234.8	0.397	0.288	0.221	0.097	0.4	0.283	0.217	0.083
235	0.397	0.288	0.221	0.097	0.4	0.283	0.217	0.083
235.2	0.396	0.287	0.221	0.097	0.399	0.282	0.216	0.082
235.4	0.396	0.287	0.221	0.097	0.398	0.282	0.216	0.082
235.6	0.395	0.287	0.221	0.096	0.398	0.281	0.216	0.082
235.8	0.395	0.287	0.221	0.096	0.397	0.281	0.216	0.082
236	0.394	0.286	0.222	0.096	0.396	0.281	0.216	0.081
236.2	0.393	0.286	0.222	0.096	0.396	0.28	0.215	0.081
236.4	0.393	0.285	0.222	0.095	0.395	0.28	0.215	0.081
236.6	0.392	0.285	0.222	0.095	0.394	0.28	0.215	0.081
236.8	0.391	0.284	0.222	0.095	0.394	0.279	0.215	0.081
237	0.391	0.284	0.222	0.094	0.393	0.279	0.215	0.08
237.2	0.39	0.283	0.222	0.094	0.393	0.278	0.215	0.08
237.4	0.39	0.283	0.222	0.094	0.392	0.278	0.214	0.08
237.6	0.39	0.282	0.222	0.094	0.391	0.278	0.214	0.08
237.8	0.389	0.282	0.222	0.094	0.391	0.277	0.214	0.079
238	0.389	0.281	0.221	0.094	0.39	0.277	0.214	0.079
238.2	0.389	0.281	0.221	0.093	0.389	0.277	0.214	0.079
238.4	0.388	0.281	0.221	0.093	0.389	0.276	0.213	0.079
238.6	0.388	0.28	0.22	0.093	0.388	0.276	0.213	0.078
238.8	0.387	0.28	0.22	0.092	0.388	0.276	0.213	0.078
239	0.386	0.279	0.219	0.092	0.387	0.275	0.213	0.078
239.2	0.386	0.279	0.218	0.091	0.386	0.275	0.213	0.078
239.4	0.385	0.278	0.218	0.09	0.386	0.274	0.213	0.078
239.6	0.384	0.278	0.218	0.09	0.385	0.274	0.212	0.077
239.8	0.384	0.277	0.218	0.089	0.385	0.274	0.212	0.077
240	0.382	0.276	0.217	0.089	0.384	0.273	0.212	0.077
240.2	0.382	0.276	0.217	0.088	0.383	0.273	0.212	0.077
240.4	0.381	0.275	0.217	0.088	0.383	0.273	0.212	0.076
240.6	0.38	0.275	0.217	0.087	0.382	0.272	0.211	0.076
240.8	0.38	0.274	0.217	0.087	0.381	0.272	0.211	0.076
241	0.379	0.274	0.217	0.087	0.381	0.271	0.211	0.076
241.2	0.379	0.274	0.216	0.087	0.38	0.271	0.211	0.076
241.4	0.379	0.274	0.216	0.087	0.38	0.271	0.211	0.075
241.6	0.378	0.273	0.216	0.087	0.379	0.27	0.211	0.075
241.8	0.378	0.273	0.215	0.087	0.378	0.27	0.21	0.075
242	0.378	0.273	0.215	0.087	0.378	0.27	0.21	0.075
242.2	0.377	0.273	0.215	0.086	0.377	0.269	0.21	0.074
242.4	0.377	0.272	0.215	0.086	0.377	0.269	0.21	0.074
242.6	0.377	0.272	0.214	0.086	0.376	0.269	0.21	0.074
242.8	0.377	0.271	0.214	0.086	0.375	0.268	0.209	0.074
243	0.376	0.271	0.214	0.085	0.375	0.268	0.209	0.074
243.2	0.376	0.27	0.213	0.085	0.374	0.268	0.209	0.073
243.4	0.375	0.27	0.213	0.085	0.374	0.267	0.209	0.073
243.6	0.374	0.269	0.213	0.085	0.373	0.267	0.209	0.073
243.8	0.374	0.269	0.213	0.085	0.373	0.266	0.209	0.073
244	0.373	0.268	0.213	0.085	0.372	0.266	0.208	0.073
244.2	0.372	0.268	0.213	0.085	0.371	0.266	0.208	0.072
244.4	0.371	0.268	0.213	0.085	0.371	0.265	0.208	0.072
244.6	0.371	0.268	0.213	0.084	0.37	0.265	0.208	0.072
244.8	0.37	0.267	0.213	0.084	0.37	0.265	0.208	0.072
245	0.369	0.267	0.213	0.084	0.369	0.264	0.208	0.071
245.2	0.369	0.267	0.213	0.083	0.368	0.264	0.207	0.071
245.4	0.368	0.267	0.213	0.083	0.368	0.264	0.207	0.071
245.6	0.367	0.266	0.213	0.082	0.367	0.263	0.207	0.071
245.8	0.367	0.266	0.213	0.082	0.367	0.263	0.207	0.071
246	0.366	0.265	0.212	0.082	0.366	0.263	0.207	0.07
246.2	0.366	0.265	0.212	0.081	0.366	0.262	0.206	0.07
246.4	0.365	0.265	0.212	0.081	0.365	0.262	0.206	0.07
246.6	0.365	0.264	0.212	0.081	0.364	0.262	0.206	0.07
246.8	0.364	0.264	0.211	0.08	0.364	0.261	0.206	0.07
247	0.363	0.264	0.211	0.08	0.363	0.261	0.206	0.069
247.2	0.363	0.263	0.21	0.079	0.363	0.26	0.206	0.069
247.4	0.362	0.263	0.209	0.079	0.362	0.26	0.205	0.069
247.6	0.361	0.262	0.209	0.079	0.362	0.26	0.205	0.069
247.8	0.36	0.262	0.209	0.079	0.361	0.259	0.205	0.069
248	0.36	0.261	0.209	0.079	0.361	0.259	0.205	0.068
248.2	0.36	0.261	0.208	0.079	0.36	0.259	0.205	0.068
248.4	0.36	0.261	0.208	0.079	0.359	0.258	0.205	0.068
248.6	0.36	0.261	0.208	0.079	0.359	0.258	0.204	0.068
248.8	0.36	0.26	0.208	0.079	0.358	0.258	0.204	0.068
249	0.359	0.26	0.208	0.079	0.358	0.257	0.204	0.067
249.2	0.359	0.26	0.208	0.079	0.357	0.257	0.204	0.067
249.4	0.358	0.259	0.208	0.078	0.357	0.257	0.204	0.067
249.6	0.358	0.258	0.208	0.078	0.356	0.256	0.203	0.067
249.8	0.357	0.258	0.208	0.078	0.356	0.256	0.203	0.067
250	0.357	0.258	0.208	0.077	0.355	0.256	0.203	0.066
250.2	0.356	0.257	0.208	0.077	0.354	0.255	0.203	0.066
250.4	0.355	0.257	0.207	0.076	0.354	0.255	0.203	0.066
250.6	0.355	0.256	0.207	0.076	0.353	0.255	0.203	0.066
250.8	0.354	0.256	0.206	0.075	0.353	0.254	0.202	0.066
251	0.353	0.255	0.206	0.074	0.352	0.254	0.202	0.066
251.2	0.352	0.254	0.206	0.073	0.352	0.254	0.202	0.065
251.4	0.352	0.254	0.205	0.072	0.351	0.253	0.202	0.065
251.6	0.351	0.254	0.205	0.072	0.351	0.253	0.202	0.065
251.8	0.351	0.253	0.205	0.071	0.35	0.253	0.202	0.065
252	0.351	0.253	0.205	0.071	0.35	0.252	0.201	0.065
252.2	0.351	0.253	0.204	0.071	0.349	0.252	0.201	0.064
252.4	0.35	0.253	0.204	0.071	0.349	0.252	0.201	0.064
252.6	0.35	0.253	0.204	0.071	0.348	0.251	0.201	0.064
252.8	0.35	0.253	0.204	0.071	0.348	0.251	0.201	0.064
253	0.349	0.252	0.204	0.071	0.347	0.251	0.201	0.064
253.2	0.349	0.252	0.203	0.07	0.346	0.25	0.2	0.063
253.4	0.349	0.251	0.203	0.07	0.346	0.25	0.2	0.063
253.6	0.348	0.251	0.203	0.07	0.345	0.25	0.2	0.063
253.8	0.348	0.25	0.203	0.07	0.345	0.249	0.2	0.063
254	0.348	0.25	0.203	0.07	0.344	0.249	0.2	0.063
254.2	0.347	0.249	0.203	0.07	0.344	0.249	0.2	0.063
254.4	0.346	0.249	0.203	0.07	0.343	0.248	0.199	0.062
254.6	0.346	0.248	0.203	0.07	0.343	0.248	0.199	0.062
254.8	0.345	0.248	0.203	0.069	0.342	0.248	0.199	0.062
255	0.345	0.247	0.203	0.069	0.342	0.247	0.199	0.062
255.2	0.344	0.247	0.203	0.069	0.341	0.247	0.199	0.062
255.4	0.343	0.247	0.202	0.068	0.341	0.247	0.199	0.061
255.6	0.343	0.247	0.202	0.068	0.34	0.246	0.198	0.061
255.8	0.342	0.247	0.202	0.068	0.34	0.246	0.198	0.061
256	0.341	0.247	0.202	0.068	0.339	0.246	0.198	0.061
256.2	0.341	0.247	0.201	0.067	0.339	0.245	0.198	0.061
256.4	0.34	0.246	0.201	0.067	0.338	0.245	0.198	0.061
256.6	0.339	0.246	0.201	0.067	0.338	0.245	0.198	0.06
256.8	0.339	0.246	0.201	0.067	0.337	0.244	0.197	0.06
257	0.338	0.245	0.2	0.066	0.337	0.244	0.197	0.06
257.2	0.338	0.245	0.2	0.066	0.336	0.244	0.197	0.06
257.4	0.337	0.244	0.2	0.065	0.336	0.243	0.197	0.06
257.6	0.337	0.244	0.2	0.065	0.335	0.243	0.197	0.06
257.8	0.337	0.243	0.2	0.065	0.335	0.243	0.196	0.059
258	0.337	0.243	0.2	0.065	0.334	0.242	0.196	0.059
258.2	0.336	0.242	0.2	0.064	0.334	0.242	0.196	0.059
258.4	0.336	0.242	0.2	0.064	0.333	0.242	0.196	0.059
258.6	0.336	0.241	0.2	0.064	0.333	0.241	0.196	0.059
258.8	0.336	0.241	0.2	0.064	0.332	0.241	0.196	0.058
259	0.336	0.24	0.2	0.063	0.332	0.241	0.195	0.058
259.2	0.335	0.24	0.2	0.063	0.331	0.24	0.195	0.058
259.4	0.335	0.239	0.2	0.063	0.331	0.24	0.195	0.058
259.6	0.335	0.239	0.199	0.063	0.33	0.24	0.195	0.058
259.8	0.335	0.239	0.199	0.063	0.33	0.239	0.195	0.058
260	0.334	0.239	0.199	0.062	0.329	0.239	0.195	0.057
260.2	0.334	0.239	0.198	0.062	0.329	0.239	0.194	0.057
260.4	0.333	0.239	0.198	0.062	0.328	0.238	0.194	0.057
260.6	0.333	0.239	0.198	0.062	0.328	0.238	0.194	0.057
260.8	0.332	0.239	0.198	0.062	0.327	0.238	0.194	0.057
261	0.332	0.239	0.197	0.062	0.327	0.237	0.194	0.057
261.2	0.331	0.239	0.197	0.061	0.326	0.237	0.194	0.056
261.4	0.33	0.239	0.197	0.061	0.326	0.237	0.193	0.056
261.6	0.33	0.238	0.196	0.061	0.325	0.237	0.193	0.056
261.8	0.329	0.238	0.196	0.061	0.325	0.236	0.193	0.056
262	0.329	0.238	0.196	0.06	0.325	0.236	0.193	0.056
262.2	0.328	0.237	0.196	0.06	0.324	0.236	0.193	0.056
262.4	0.328	0.237	0.195	0.06	0.324	0.235	0.193	0.056
262.6	0.327	0.236	0.195	0.059	0.323	0.235	0.193	0.055
262.8	0.327	0.236	0.195	0.059	0.323	0.235	0.192	0.055
263	0.326	0.235	0.195	0.059	0.322	0.234	0.192	0.055
263.2	0.326	0.235	0.195	0.059	0.322	0.234	0.192	0.055
263.4	0.326	0.234	0.195	0.059	0.321	0.234	0.192	0.055
263.6	0.326	0.234	0.194	0.058	0.321	0.233	0.192	0.055
263.8	0.325	0.234	0.194	0.058	0.32	0.233	0.192	0.054
264	0.324	0.233	0.194	0.058	0.32	0.233	0.191	0.054
264.2	0.324	0.233	0.194	0.058	0.319	0.232	0.191	0.054
264.4	0.323	0.233	0.194	0.058	0.319	0.232	0.191	0.054
264.6	0.322	0.232	0.194	0.057	0.318	0.232	0.191	0.054
264.8	0.322	0.232	0.194	0.058	0.318	0.232	0.191	0.054
265	0.321	0.231	0.194	0.058	0.318	0.231	0.191	0.053
265.2	0.321	0.231	0.194	0.057	0.317	0.231	0.19	0.053
265.4	0.32	0.231	0.194	0.057	0.317	0.231	0.19	0.053
265.6	0.32	0.231	0.194	0.057	0.316	0.23	0.19	0.053
265.8	0.319	0.23	0.193	0.057	0.316	0.23	0.19	0.053
266	0.319	0.23	0.193	0.056	0.315	0.23	0.19	0.053
266.2	0.319	0.23	0.193	0.056	0.315	0.229	0.19	0.053
266.4	0.318	0.229	0.193	0.055	0.314	0.229	0.189	0.052
266.6	0.318	0.229	0.192	0.055	0.314	0.229	0.189	0.052
266.8	0.318	0.229	0.192	0.054	0.313	0.228	0.189	0.052
267	0.317	0.229	0.191	0.054	0.313	0.228	0.189	0.052
267.2	0.317	0.229	0.191	0.053	0.313	0.228	0.189	0.052
267.4	0.316	0.229	0.191	0.053	0.312	0.228	0.189	0.052
267.6	0.316	0.228	0.191	0.053	0.312	0.227	0.188	0.051
267.8	0.315	0.228	0.19	0.053	0.311	0.227	0.188	0.051
268	0.315	0.228	0.19	0.052	0.311	0.227	0.188	0.051
268.2	0.314	0.228	0.19	0.053	0.31	0.226	0.188	0.051
268.4	0.314	0.227	0.19	0.052	0.31	0.226	0.188	0.051
268.6	0.313	0.227	0.19	0.052	0.309	0.226	0.188	0.051
268.8	0.313	0.226	0.19	0.052	0.309	0.225	0.187	0.051
269	0.312	0.225	0.189	0.052	0.309	0.225	0.187	0.05
269.2	0.311	0.225	0.189	0.051	0.308	0.225	0.187	0.05
269.4	0.311	0.224	0.189	0.051	0.308	0.225	0.187	0.05
269.6	0.31	0.224	0.189	0.05	0.307	0.224	0.187	0.05
269.8	0.31	0.223	0.188	0.049	0.307	0.224	0.187	0.05
270	0.31	0.223	0.188	0.049	0.306	0.224	0.187	0.05
270.2	0.31	0.222	0.188	0.048	0.306	0.223	0.186	0.05
270.4	0.309	0.222	0.187	0.047	0.306	0.223	0.186	0.049
270.6	0.309	0.221	0.187	0.047	0.305	0.223	0.186	0.049
270.8	0.308	0.221	0.187	0.047	0.305	0.222	0.186	0.049
271	0.308	0.221	0.187	0.047	0.304	0.222	0.186	0.049
271.2	0.307	0.221	0.186	0.047	0.304	0.222	0.186	0.049
271.4	0.307	0.221	0.186	0.047	0.303	0.222	0.185	0.049
271.6	0.306	0.221	0.186	0.047	0.303	0.221	0.185	0.049
271.8	0.306	0.221	0.186	0.047	0.303	0.221	0.185	0.048
272	0.306	0.221	0.187	0.047	0.302	0.221	0.185	0.048
272.2	0.305	0.22	0.187	0.047	0.302	0.22	0.185	0.048
272.4	0.304	0.22	0.186	0.047	0.301	0.22	0.185	0.048
272.6	0.304	0.22	0.186	0.047	0.301	0.22	0.184	0.048
272.8	0.303	0.219	0.186	0.046	0.301	0.219	0.184	0.048
273	0.302	0.219	0.186	0.046	0.3	0.219	0.184	0.048
273.2	0.302	0.219	0.185	0.045	0.3	0.219	0.184	0.047
273.4	0.301	0.218	0.185	0.045	0.299	0.219	0.184	0.047
273.6	0.301	0.218	0.185	0.044	0.299	0.218	0.184	0.047
273.8	0.301	0.218	0.185	0.044	0.299	0.218	0.184	0.047
274	0.3	0.218	0.185	0.044	0.298	0.218	0.183	0.047
274.2	0.3	0.217	0.184	0.043	0.298	0.217	0.183	0.047
274.4	0.3	0.217	0.184	0.043	0.297	0.217	0.183	0.047
274.6	0.299	0.217	0.184	0.043	0.297	0.217	0.183	0.046
274.8	0.299	0.216	0.184	0.044	0.296	0.217	0.183	0.046
275	0.298	0.216	0.183	0.044	0.296	0.216	0.183	0.046
275.2	0.298	0.215	0.183	0.044	0.296	0.216	0.182	0.046
275.4	0.297	0.215	0.183	0.044	0.295	0.216	0.182	0.046
275.6	0.297	0.215	0.183	0.044	0.295	0.215	0.182	0.046
275.8	0.297	0.214	0.183	0.044	0.294	0.215	0.182	0.046
276	0.296	0.214	0.183	0.044	0.294	0.215	0.182	0.046
276.2	0.296	0.214	0.183	0.043	0.294	0.215	0.182	0.045
276.4	0.296	0.213	0.183	0.043	0.293	0.214	0.181	0.045
276.6	0.295	0.213	0.182	0.043	0.293	0.214	0.181	0.045
276.8	0.295	0.213	0.182	0.043	0.292	0.214	0.181	0.045
277	0.294	0.212	0.182	0.043	0.292	0.213	0.181	0.045
277.2	0.294	0.212	0.182	0.043	0.292	0.213	0.181	0.045
277.4	0.294	0.212	0.182	0.042	0.291	0.213	0.181	0.045
277.6	0.294	0.212	0.182	0.042	0.291	0.213	0.181	0.045
277.8	0.294	0.212	0.182	0.042	0.291	0.212	0.18	0.044
278	0.294	0.212	0.182	0.041	0.29	0.212	0.18	0.044
278.2	0.294	0.212	0.182	0.041	0.29	0.212	0.18	0.044
278.4	0.293	0.212	0.181	0.041	0.289	0.211	0.18	0.044
278.6	0.293	0.211	0.181	0.041	0.289	0.211	0.18	0.044
278.8	0.292	0.211	0.181	0.041	0.289	0.211	0.18	0.044
279	0.292	0.211	0.181	0.041	0.288	0.211	0.179	0.044
279.2	0.292	0.21	0.181	0.04	0.288	0.21	0.179	0.043
279.4	0.291	0.21	0.181	0.04	0.287	0.21	0.179	0.043
279.6	0.291	0.209	0.181	0.04	0.287	0.21	0.179	0.043
279.8	0.291	0.209	0.181	0.039	0.287	0.209	0.179	0.043
280	0.29	0.209	0.181	0.039	0.286	0.209	0.179	0.043
280.2	0.29	0.209	0.181	0.039	0.286	0.209	0.179	0.043
280.4	0.289	0.208	0.18	0.039	0.286	0.209	0.178	0.043
280.6	0.289	0.208	0.18	0.038	0.285	0.208	0.178	0.043
280.8	0.288	0.207	0.179	0.038	0.285	0.208	0.178	0.042
281	0.288	0.207	0.179	0.038	0.284	0.208	0.178	0.042
281.2	0.287	0.206	0.178	0.038	0.284	0.207	0.178	0.042
281.4	0.287	0.206	0.178	0.038	0.284	0.207	0.178	0.042
281.6	0.287	0.206	0.178	0.037	0.283	0.207	0.178	0.042
281.8	0.287	0.205	0.177	0.037	0.283	0.207	0.177	0.042
282	0.286	0.205	0.177	0.037	0.283	0.206	0.177	0.042
282.2	0.286	0.204	0.177	0.037	0.282	0.206	0.177	0.042
282.4	0.285	0.204	0.177	0.037	0.282	0.206	0.177	0.042
282.6	0.284	0.203	0.177	0.036	0.281	0.206	0.177	0.041
282.8	0.283	0.203	0.176	0.036	0.281	0.205	0.177	0.041
283	0.283	0.203	0.176	0.035	0.281	0.205	0.176	0.041
283.2	0.282	0.202	0.176	0.035	0.28	0.205	0.176	0.041
283.4	0.282	0.202	0.175	0.034	0.28	0.204	0.176	0.041
283.6	0.281	0.201	0.175	0.034	0.28	0.204	0.176	0.041
283.8	0.28	0.201	0.175	0.033	0.279	0.204	0.176	0.041
284	0.28	0.201	0.174	0.033	0.279	0.204	0.176	0.041
284.2	0.279	0.201	0.174	0.033	0.279	0.203	0.176	0.04
284.4	0.278	0.201	0.174	0.032	0.278	0.203	0.175	0.04
284.6	0.278	0.2	0.174	0.032	0.278	0.203	0.175	0.04
284.8	0.277	0.2	0.173	0.032	0.277	0.203	0.175	0.04
285	0.277	0.2	0.173	0.032	0.277	0.202	0.175	0.04
285.2	0.277	0.2	0.173	0.031	0.277	0.202	0.175	0.04
285.4	0.277	0.2	0.174	0.031	0.276	0.202	0.175	0.04
285.6	0.277	0.2	0.174	0.031	0.276	0.201	0.175	0.04
285.8	0.276	0.199	0.174	0.031	0.276	0.201	0.174	0.04
286	0.276	0.199	0.174	0.031	0.275	0.201	0.174	0.039
286.2	0.276	0.199	0.174	0.031	0.275	0.201	0.174	0.039
286.4	0.275	0.198	0.174	0.03	0.275	0.2	0.174	0.039
286.6	0.275	0.198	0.173	0.03	0.274	0.2	0.174	0.039
286.8	0.274	0.197	0.173	0.029	0.274	0.2	0.174	0.039
287	0.273	0.196	0.173	0.029	0.274	0.2	0.173	0.039
287.2	0.273	0.196	0.173	0.028	0.273	0.199	0.173	0.039
287.4	0.273	0.196	0.172	0.028	0.273	0.199	0.173	0.039
287.6	0.272	0.196	0.172	0.028	0.273	0.199	0.173	0.039
287.8	0.272	0.195	0.172	0.028	0.272	0.199	0.173	0.038
288	0.272	0.195	0.171	0.028	0.272	0.198	0.173	0.038
288.2	0.272	0.195	0.171	0.029	0.272	0.198	0.173	0.038
288.4	0.271	0.195	0.171	0.029	0.271	0.198	0.172	0.038
288.6	0.271	0.195	0.171	0.029	0.271	0.197	0.172	0.038
288.8	0.271	0.195	0.171	0.029	0.271	0.197	0.172	0.038
289	0.271	0.195	0.17	0.029	0.27	0.197	0.172	0.038
289.2	0.27	0.195	0.17	0.029	0.27	0.197	0.172	0.038
289.4	0.27	0.194	0.17	0.029	0.27	0.196	0.172	0.038
289.6	0.27	0.194	0.17	0.029	0.269	0.196	0.172	0.037
289.8	0.269	0.193	0.169	0.029	0.269	0.196	0.171	0.037
290	0.269	0.193	0.169	0.029	0.269	0.196	0.171	0.037
290.2	0.268	0.192	0.169	0.029	0.268	0.195	0.171	0.037
290.4	0.268	0.192	0.169	0.028	0.268	0.195	0.171	0.037
290.6	0.267	0.192	0.169	0.028	0.268	0.195	0.171	0.037
290.8	0.267	0.191	0.169	0.028	0.267	0.195	0.171	0.037
291	0.266	0.191	0.169	0.027	0.267	0.194	0.171	0.037
291.2	0.266	0.191	0.169	0.027	0.267	0.194	0.17	0.037
291.4	0.266	0.191	0.17	0.027	0.266	0.194	0.17	0.036
291.6	0.266	0.19	0.17	0.026	0.266	0.194	0.17	0.036
291.8	0.265	0.19	0.17	0.026	0.266	0.193	0.17	0.036
292	0.265	0.19	0.17	0.026	0.265	0.193	0.17	0.036
292.2	0.265	0.19	0.17	0.026	0.265	0.193	0.17	0.036
292.4	0.264	0.19	0.17	0.026	0.265	0.192	0.17	0.036
292.6	0.263	0.189	0.17	0.025	0.264	0.192	0.169	0.036
292.8	0.263	0.189	0.169	0.025	0.264	0.192	0.169	0.036
293	0.262	0.189	0.169	0.025	0.264	0.192	0.169	0.036
293.2	0.262	0.189	0.168	0.026	0.263	0.191	0.169	0.035
293.4	0.261	0.189	0.168	0.026	0.263	0.191	0.169	0.035
293.6	0.261	0.189	0.167	0.026	0.263	0.191	0.169	0.035
293.8	0.261	0.189	0.167	0.025	0.262	0.191	0.169	0.035
294	0.261	0.189	0.167	0.025	0.262	0.19	0.168	0.035
294.2	0.26	0.188	0.167	0.024	0.262	0.19	0.168	0.035
294.4	0.26	0.188	0.166	0.024	0.261	0.19	0.168	0.035
294.6	0.26	0.188	0.166	0.024	0.261	0.19	0.168	0.035
294.8	0.26	0.188	0.166	0.023	0.261	0.189	0.168	0.035
295	0.259	0.187	0.166	0.023	0.26	0.189	0.168	0.035
295.2	0.259	0.187	0.166	0.023	0.26	0.189	0.167	0.034
295.4	0.259	0.187	0.166	0.022	0.26	0.189	0.167	0.034
295.6	0.258	0.186	0.166	0.022	0.26	0.188	0.167	0.034
295.8	0.258	0.186	0.165	0.022	0.259	0.188	0.167	0.034
296	0.257	0.185	0.165	0.021	0.259	0.188	0.167	0.034
296.2	0.257	0.185	0.164	0.021	0.259	0.188	0.167	0.034
296.4	0.256	0.185	0.164	0.021	0.258	0.187	0.167	0.034
296.6	0.256	0.185	0.163	0.021	0.258	0.187	0.167	0.034
296.8	0.255	0.185	0.163	0.021	0.258	0.187	0.166	0.034
297	0.255	0.185	0.163	0.021	0.257	0.187	0.166	0.034
297.2	0.255	0.185	0.163	0.021	0.257	0.186	0.166	0.033
297.4	0.255	0.184	0.162	0.02	0.257	0.186	0.166	0.033
297.6	0.255	0.184	0.162	0.02	0.256	0.186	0.166	0.033
297.8	0.254	0.184	0.162	0.02	0.256	0.186	0.166	0.033
298	0.254	0.183	0.162	0.019	0.256	0.185	0.166	0.033
298.2	0.254	0.183	0.162	0.019	0.256	0.185	0.165	0.033
298.4	0.253	0.183	0.161	0.019	0.255	0.185	0.165	0.033
298.6	0.253	0.182	0.161	0.019	0.255	0.185	0.165	0.033
298.8	0.253	0.182	0.16	0.018	0.255	0.184	0.165	0.033
299	0.252	0.182	0.16	0.018	0.254	0.184	0.165	0.033
299.2	0.252	0.182	0.159	0.018	0.254	0.184	0.165	0.033
299.4	0.251	0.181	0.159	0.017	0.254	0.184	0.165	0.032
299.6	0.251	0.181	0.158	0.017	0.254	0.183	0.164	0.032
299.8	0.25	0.181	0.158	0.017	0.253	0.183	0.164	0.032
300	0.25	0.181	0.158	0.017	0.253	0.183	0.164	0.032
300.2	0.249	0.181	0.158	0.016	0.253	0.183	0.164	0.032
300.4	0.248	0.181	0.158	0.016	0.252	0.182	0.164	0.032
300.6	0.248	0.181	0.158	0.017	0.252	0.182	0.164	0.032
300.8	0.248	0.181	0.159	0.017	0.252	0.182	0.164	0.032
301	0.247	0.18	0.158	0.017	0.251	0.182	0.163	0.032
301.2	0.247	0.18	0.159	0.017	0.251	0.181	0.163	0.032
301.4	0.247	0.18	0.158	0.017	0.251	0.181	0.163	0.032
301.6	0.247	0.179	0.158	0.018	0.251	0.181	0.163	0.031
301.8	0.246	0.179	0.158	0.018	0.25	0.181	0.163	0.031
302	0.246	0.178	0.158	0.018	0.25	0.181	0.163	0.031
302.2	0.246	0.178	0.158	0.018	0.25	0.18	0.163	0.031
302.4	0.246	0.178	0.157	0.017	0.249	0.18	0.162	0.031
302.6	0.245	0.177	0.157	0.017	0.249	0.18	0.162	0.031
302.8	0.245	0.177	0.157	0.016	0.249	0.18	0.162	0.031
303	0.244	0.177	0.156	0.016	0.249	0.179	0.162	0.031
303.2	0.244	0.176	0.156	0.015	0.248	0.179	0.162	0.031
303.4	0.243	0.176	0.156	0.014	0.248	0.179	0.162	0.031
303.6	0.242	0.176	0.155	0.014	0.248	0.179	0.162	0.031
303.8	0.242	0.176	0.155	0.014	0.248	0.178	0.161	0.03
304	0.241	0.176	0.155	0.013	0.247	0.178	0.161	0.03
304.2	0.241	0.176	0.155	0.013	0.247	0.178	0.161	0.03
304.4	0.24	0.176	0.155	0.013	0.247	0.178	0.161	0.03
304.6	0.24	0.176	0.154	0.013	0.246	0.177	0.161	0.03
304.8	0.239	0.175	0.154	0.012	0.246	0.177	0.161	0.03
305	0.239	0.175	0.153	0.012	0.246	0.177	0.161	0.03
305.2	0.239	0.175	0.153	0.012	0.246	0.177	0.16	0.03
305.4	0.239	0.175	0.152	0.011	0.245	0.176	0.16	0.03
305.6	0.238	0.174	0.152	0.011	0.245	0.176	0.16	0.03
305.8	0.238	0.174	0.152	0.011	0.245	0.176	0.16	0.03
306	0.238	0.174	0.152	0.011	0.244	0.176	0.16	0.029
306.2	0.237	0.173	0.151	0.01	0.244	0.176	0.16	0.029
306.4	0.237	0.173	0.151	0.01	0.244	0.175	0.16	0.029
306.6	0.236	0.173	0.151	0.01	0.244	0.175	0.16	0.029
306.8	0.236	0.172	0.151	0.01	0.243	0.175	0.159	0.029
307	0.236	0.172	0.151	0.009	0.243	0.175	0.159	0.029
307.2	0.235	0.172	0.15	0.009	0.243	0.174	0.159	0.029
307.4	0.235	0.171	0.15	0.01	0.243	0.174	0.159	0.029
307.6	0.235	0.171	0.15	0.01	0.242	0.174	0.159	0.029
307.8	0.234	0.171	0.15	0.01	0.242	0.174	0.159	0.029
308	0.234	0.171	0.15	0.01	0.242	0.173	0.159	0.029
308.2	0.234	0.17	0.15	0.01	0.242	0.173	0.158	0.029
308.4	0.233	0.17	0.15	0.01	0.241	0.173	0.158	0.028
308.6	0.233	0.17	0.15	0.01	0.241	0.173	0.158	0.028
308.8	0.233	0.17	0.15	0.01	0.241	0.172	0.158	0.028
309	0.233	0.169	0.15	0.01	0.241	0.172	0.158	0.028
309.2	0.233	0.169	0.149	0.01	0.24	0.172	0.158	0.028
309.4	0.233	0.169	0.149	0.01	0.24	0.172	0.158	0.028
309.6	0.232	0.169	0.149	0.01	0.24	0.172	0.158	0.028
309.8	0.232	0.169	0.15	0.009	0.24	0.171	0.157	0.028

## Sheet: Source Data Fig 3b (5)
Source Data for Fig 3b. binding affinities calculated by BLI for the interaction
AimX vs MazF
time	1uM	0,5uM	0.25	0.125	MazFT48A 1000 nM	MazFT48A 250 nM	MazFT48A 500 nM	MazFT48A 125 nM
120	0	0	0	0	0	0	0	0
120.2	0.01	0.001	0.004	0	0.009	0.001	0.003	0
120.4	0.02	0.003	0.008	0.001	0.018	0.003	0.007	0.001
120.6	0.033	0.005	0.013	0.002	0.026	0.004	0.01	0.001
120.8	0.046	0.007	0.018	0.002	0.035	0.006	0.013	0.002
121	0.059	0.009	0.023	0.003	0.043	0.007	0.017	0.002
121.2	0.074	0.012	0.028	0.004	0.051	0.008	0.02	0.003
121.4	0.088	0.014	0.034	0.006	0.06	0.01	0.023	0.003
121.6	0.102	0.017	0.039	0.007	0.068	0.011	0.026	0.004
121.8	0.116	0.02	0.044	0.008	0.076	0.012	0.029	0.004
122	0.129	0.023	0.048	0.01	0.084	0.014	0.033	0.005
122.2	0.139	0.025	0.052	0.011	0.092	0.015	0.036	0.005
122.4	0.15	0.027	0.057	0.011	0.099	0.017	0.039	0.006
122.6	0.159	0.029	0.06	0.012	0.107	0.018	0.042	0.006
122.8	0.168	0.031	0.064	0.012	0.114	0.019	0.045	0.007
123	0.177	0.033	0.068	0.012	0.122	0.021	0.048	0.007
123.2	0.185	0.034	0.072	0.011	0.129	0.022	0.051	0.008
123.4	0.193	0.035	0.075	0.011	0.137	0.023	0.054	0.008
123.6	0.201	0.037	0.078	0.01	0.144	0.025	0.057	0.009
123.8	0.209	0.038	0.082	0.01	0.151	0.026	0.06	0.009
124	0.217	0.04	0.085	0.01	0.158	0.027	0.063	0.01
124.2	0.224	0.042	0.088	0.01	0.165	0.028	0.066	0.01
124.4	0.231	0.043	0.09	0.01	0.172	0.03	0.069	0.01
124.6	0.237	0.045	0.093	0.01	0.178	0.031	0.072	0.011
124.8	0.243	0.046	0.095	0.01	0.185	0.032	0.075	0.011
125	0.249	0.047	0.097	0.01	0.192	0.034	0.078	0.012
125.2	0.255	0.048	0.1	0.01	0.198	0.035	0.08	0.012
125.4	0.261	0.05	0.102	0.011	0.205	0.036	0.083	0.013
125.6	0.266	0.051	0.104	0.012	0.211	0.037	0.086	0.013
125.8	0.271	0.052	0.107	0.013	0.217	0.039	0.089	0.014
126	0.277	0.053	0.109	0.014	0.224	0.04	0.092	0.014
126.2	0.281	0.054	0.112	0.014	0.23	0.041	0.094	0.015
126.4	0.286	0.055	0.114	0.015	0.236	0.042	0.097	0.015
126.6	0.29	0.056	0.117	0.015	0.242	0.044	0.1	0.015
126.8	0.295	0.056	0.12	0.015	0.248	0.045	0.103	0.016
127	0.299	0.057	0.122	0.015	0.254	0.046	0.105	0.016
127.2	0.304	0.058	0.124	0.015	0.26	0.047	0.108	0.017
127.4	0.309	0.059	0.127	0.015	0.265	0.049	0.111	0.017
127.6	0.313	0.061	0.129	0.015	0.271	0.05	0.113	0.018
127.8	0.318	0.062	0.131	0.015	0.277	0.051	0.116	0.018
128	0.322	0.063	0.133	0.015	0.282	0.052	0.118	0.019
128.2	0.326	0.064	0.135	0.015	0.288	0.053	0.121	0.019
128.4	0.33	0.065	0.137	0.015	0.293	0.055	0.124	0.019
128.6	0.334	0.067	0.138	0.015	0.298	0.056	0.126	0.02
128.8	0.337	0.067	0.14	0.015	0.304	0.057	0.129	0.02
129	0.341	0.068	0.141	0.015	0.309	0.058	0.131	0.021
129.2	0.345	0.069	0.143	0.015	0.314	0.059	0.134	0.021
129.4	0.348	0.07	0.145	0.015	0.319	0.061	0.136	0.022
129.6	0.351	0.071	0.147	0.015	0.324	0.062	0.139	0.022
129.8	0.355	0.072	0.148	0.015	0.329	0.063	0.141	0.023
130	0.359	0.072	0.15	0.015	0.334	0.064	0.143	0.023
130.2	0.362	0.073	0.152	0.015	0.339	0.065	0.146	0.023
130.4	0.366	0.074	0.153	0.015	0.344	0.066	0.148	0.024
130.6	0.37	0.074	0.155	0.015	0.349	0.068	0.151	0.024
130.8	0.373	0.075	0.157	0.016	0.353	0.069	0.153	0.025
131	0.377	0.076	0.159	0.016	0.358	0.07	0.155	0.025
131.2	0.381	0.077	0.161	0.017	0.363	0.071	0.158	0.026
131.4	0.385	0.078	0.163	0.018	0.367	0.072	0.16	0.026
131.6	0.389	0.079	0.165	0.018	0.372	0.073	0.162	0.026
131.8	0.393	0.081	0.167	0.019	0.376	0.074	0.165	0.027
132	0.396	0.082	0.168	0.019	0.381	0.075	0.167	0.027
132.2	0.399	0.084	0.17	0.02	0.385	0.077	0.169	0.028
132.4	0.403	0.085	0.172	0.02	0.389	0.078	0.171	0.028
132.6	0.406	0.086	0.174	0.021	0.394	0.079	0.174	0.028
132.8	0.409	0.087	0.176	0.021	0.398	0.08	0.176	0.029
133	0.412	0.088	0.178	0.022	0.402	0.081	0.178	0.029
133.2	0.414	0.09	0.179	0.022	0.406	0.082	0.18	0.03
133.4	0.417	0.091	0.181	0.023	0.41	0.083	0.183	0.03
133.6	0.42	0.092	0.183	0.023	0.414	0.084	0.185	0.031
133.8	0.423	0.093	0.185	0.023	0.418	0.085	0.187	0.031
134	0.426	0.094	0.186	0.023	0.422	0.086	0.189	0.031
134.2	0.429	0.096	0.188	0.024	0.426	0.087	0.191	0.032
134.4	0.432	0.097	0.189	0.024	0.43	0.088	0.193	0.032
134.6	0.434	0.097	0.191	0.025	0.434	0.09	0.195	0.033
134.8	0.438	0.098	0.192	0.026	0.437	0.091	0.197	0.033
135	0.441	0.099	0.194	0.026	0.441	0.092	0.199	0.033
135.2	0.444	0.1	0.195	0.027	0.445	0.093	0.202	0.034
135.4	0.448	0.101	0.197	0.027	0.448	0.094	0.204	0.034
135.6	0.451	0.102	0.198	0.027	0.452	0.095	0.206	0.035
135.8	0.454	0.103	0.199	0.028	0.456	0.096	0.208	0.035
136	0.457	0.104	0.201	0.028	0.459	0.097	0.21	0.035
136.2	0.46	0.104	0.202	0.028	0.463	0.098	0.212	0.036
136.4	0.462	0.105	0.204	0.028	0.466	0.099	0.214	0.036
136.6	0.465	0.106	0.205	0.028	0.469	0.1	0.216	0.037
136.8	0.467	0.106	0.207	0.028	0.473	0.101	0.218	0.037
137	0.469	0.107	0.209	0.028	0.476	0.102	0.219	0.037
137.2	0.471	0.108	0.211	0.028	0.479	0.103	0.221	0.038
137.4	0.473	0.109	0.213	0.028	0.483	0.104	0.223	0.038
137.6	0.475	0.11	0.214	0.028	0.486	0.105	0.225	0.039
137.8	0.477	0.111	0.216	0.028	0.489	0.106	0.227	0.039
138	0.48	0.111	0.218	0.028	0.492	0.107	0.229	0.039
138.2	0.482	0.112	0.219	0.029	0.495	0.108	0.231	0.04
138.4	0.485	0.113	0.221	0.029	0.498	0.109	0.233	0.04
138.6	0.488	0.114	0.222	0.03	0.501	0.11	0.235	0.04
138.8	0.491	0.115	0.224	0.031	0.504	0.111	0.236	0.041
139	0.494	0.116	0.226	0.031	0.507	0.112	0.238	0.041
139.2	0.498	0.117	0.228	0.032	0.51	0.113	0.24	0.042
139.4	0.501	0.119	0.23	0.032	0.513	0.114	0.242	0.042
139.6	0.504	0.119	0.232	0.033	0.516	0.115	0.244	0.042
139.8	0.507	0.119	0.234	0.033	0.519	0.116	0.245	0.043
140	0.51	0.12	0.235	0.034	0.522	0.117	0.247	0.043
140.2	0.512	0.12	0.237	0.034	0.524	0.118	0.249	0.044
140.4	0.515	0.121	0.239	0.034	0.527	0.119	0.251	0.044
140.6	0.517	0.122	0.241	0.035	0.53	0.12	0.252	0.044
140.8	0.519	0.123	0.243	0.036	0.533	0.121	0.254	0.045
141	0.521	0.123	0.244	0.036	0.535	0.121	0.256	0.045
141.2	0.524	0.124	0.246	0.037	0.538	0.122	0.258	0.045
141.4	0.525	0.125	0.247	0.038	0.54	0.123	0.259	0.046
141.6	0.528	0.126	0.249	0.038	0.543	0.124	0.261	0.046
141.8	0.53	0.127	0.25	0.039	0.546	0.125	0.263	0.047
142	0.532	0.128	0.252	0.04	0.548	0.126	0.264	0.047
142.2	0.534	0.13	0.253	0.04	0.551	0.127	0.266	0.047
142.4	0.537	0.131	0.255	0.041	0.553	0.128	0.268	0.048
142.6	0.539	0.133	0.257	0.041	0.555	0.129	0.269	0.048
142.8	0.541	0.134	0.258	0.041	0.558	0.13	0.271	0.048
143	0.543	0.136	0.26	0.041	0.56	0.131	0.273	0.049
143.2	0.545	0.137	0.262	0.041	0.563	0.132	0.274	0.049
143.4	0.547	0.137	0.263	0.041	0.565	0.133	0.276	0.05
143.6	0.549	0.137	0.265	0.04	0.567	0.133	0.277	0.05
143.8	0.552	0.138	0.266	0.04	0.569	0.134	0.279	0.05
144	0.554	0.138	0.267	0.04	0.572	0.135	0.28	0.051
144.2	0.556	0.138	0.268	0.04	0.574	0.136	0.282	0.051
144.4	0.559	0.139	0.27	0.04	0.576	0.137	0.284	0.051
144.6	0.561	0.139	0.271	0.041	0.578	0.138	0.285	0.052
144.8	0.563	0.139	0.272	0.041	0.58	0.139	0.287	0.052
145	0.565	0.14	0.273	0.042	0.583	0.14	0.288	0.052
145.2	0.567	0.14	0.274	0.042	0.585	0.14	0.29	0.053
145.4	0.569	0.14	0.275	0.043	0.587	0.141	0.291	0.053
145.6	0.571	0.14	0.277	0.043	0.589	0.142	0.293	0.053
145.8	0.573	0.141	0.279	0.044	0.591	0.143	0.294	0.054
146	0.575	0.142	0.28	0.045	0.593	0.144	0.296	0.054
146.2	0.577	0.143	0.281	0.046	0.595	0.145	0.297	0.055
146.4	0.579	0.144	0.283	0.047	0.597	0.146	0.298	0.055
146.6	0.581	0.145	0.284	0.047	0.599	0.146	0.3	0.055
146.8	0.583	0.145	0.285	0.048	0.601	0.147	0.301	0.056
147	0.585	0.146	0.287	0.048	0.603	0.148	0.303	0.056
147.2	0.587	0.147	0.288	0.049	0.605	0.149	0.304	0.056
147.4	0.588	0.148	0.289	0.049	0.606	0.15	0.306	0.057
147.6	0.59	0.15	0.29	0.05	0.608	0.151	0.307	0.057
147.8	0.592	0.151	0.292	0.051	0.61	0.151	0.308	0.057
148	0.595	0.152	0.293	0.051	0.612	0.152	0.31	0.058
148.2	0.597	0.153	0.294	0.052	0.614	0.153	0.311	0.058
148.4	0.599	0.154	0.296	0.052	0.615	0.154	0.313	0.058
148.6	0.601	0.154	0.297	0.052	0.617	0.155	0.314	0.059
148.8	0.602	0.155	0.298	0.052	0.619	0.156	0.315	0.059
149	0.604	0.156	0.299	0.052	0.621	0.156	0.317	0.059
149.2	0.606	0.156	0.301	0.052	0.622	0.157	0.318	0.06
149.4	0.607	0.157	0.302	0.052	0.624	0.158	0.319	0.06
149.6	0.609	0.158	0.304	0.052	0.626	0.159	0.321	0.06
149.8	0.611	0.158	0.305	0.052	0.627	0.16	0.322	0.061
150	0.613	0.159	0.307	0.052	0.629	0.16	0.323	0.061
150.2	0.615	0.16	0.308	0.053	0.631	0.161	0.324	0.061
150.4	0.617	0.16	0.309	0.053	0.632	0.162	0.326	0.062
150.6	0.618	0.161	0.311	0.054	0.634	0.163	0.327	0.062
150.8	0.62	0.162	0.312	0.054	0.635	0.164	0.328	0.062
151	0.622	0.163	0.313	0.055	0.637	0.164	0.33	0.063
151.2	0.624	0.163	0.314	0.055	0.638	0.165	0.331	0.063
151.4	0.626	0.164	0.314	0.056	0.64	0.166	0.332	0.063
151.6	0.627	0.165	0.316	0.057	0.641	0.167	0.333	0.064
151.8	0.629	0.165	0.317	0.057	0.643	0.167	0.335	0.064
152	0.63	0.165	0.318	0.057	0.644	0.168	0.336	0.064
152.2	0.632	0.166	0.319	0.057	0.646	0.169	0.337	0.065
152.4	0.633	0.166	0.32	0.057	0.647	0.17	0.338	0.065
152.6	0.634	0.166	0.321	0.057	0.649	0.17	0.339	0.065
152.8	0.635	0.166	0.322	0.057	0.65	0.171	0.341	0.066
153	0.637	0.167	0.323	0.057	0.651	0.172	0.342	0.066
153.2	0.638	0.168	0.325	0.057	0.653	0.173	0.343	0.066
153.4	0.64	0.169	0.326	0.058	0.654	0.173	0.344	0.067
153.6	0.641	0.17	0.327	0.058	0.655	0.174	0.345	0.067
153.8	0.643	0.172	0.328	0.059	0.657	0.175	0.346	0.067
154	0.645	0.173	0.33	0.059	0.658	0.176	0.348	0.068
154.2	0.647	0.174	0.331	0.059	0.659	0.176	0.349	0.068
154.4	0.649	0.175	0.332	0.06	0.661	0.177	0.35	0.068
154.6	0.651	0.177	0.333	0.06	0.662	0.178	0.351	0.069
154.8	0.653	0.178	0.334	0.061	0.663	0.179	0.352	0.069
155	0.655	0.179	0.336	0.062	0.664	0.179	0.353	0.069
155.2	0.657	0.18	0.337	0.063	0.666	0.18	0.354	0.07
155.4	0.659	0.181	0.339	0.064	0.667	0.181	0.355	0.07
155.6	0.66	0.182	0.34	0.064	0.668	0.181	0.357	0.07
155.8	0.662	0.182	0.342	0.065	0.669	0.182	0.358	0.071
156	0.664	0.183	0.343	0.066	0.67	0.183	0.359	0.071
156.2	0.666	0.183	0.344	0.066	0.671	0.184	0.36	0.071
156.4	0.667	0.184	0.346	0.066	0.673	0.184	0.361	0.071
156.6	0.669	0.185	0.348	0.066	0.674	0.185	0.362	0.072
156.8	0.67	0.185	0.349	0.066	0.675	0.186	0.363	0.072
157	0.671	0.186	0.35	0.066	0.676	0.186	0.364	0.072
157.2	0.672	0.186	0.351	0.067	0.677	0.187	0.365	0.073
157.4	0.673	0.187	0.352	0.066	0.678	0.188	0.366	0.073
157.6	0.674	0.187	0.353	0.066	0.679	0.189	0.367	0.073
157.8	0.675	0.187	0.354	0.066	0.68	0.189	0.368	0.074
158	0.676	0.187	0.356	0.066	0.681	0.19	0.369	0.074
158.2	0.677	0.188	0.356	0.066	0.682	0.191	0.37	0.074
158.4	0.678	0.188	0.358	0.066	0.683	0.191	0.371	0.075
158.6	0.679	0.188	0.359	0.066	0.684	0.192	0.372	0.075
158.8	0.681	0.189	0.36	0.066	0.685	0.193	0.373	0.075
159	0.682	0.19	0.361	0.067	0.686	0.193	0.374	0.075
159.2	0.683	0.19	0.362	0.068	0.687	0.194	0.375	0.076
159.4	0.684	0.192	0.363	0.069	0.688	0.195	0.376	0.076
159.6	0.686	0.193	0.364	0.07	0.689	0.195	0.377	0.076
159.8	0.687	0.194	0.365	0.07	0.69	0.196	0.378	0.077
160	0.688	0.195	0.366	0.07	0.691	0.197	0.379	0.077
160.2	0.69	0.196	0.367	0.071	0.692	0.197	0.38	0.077
160.4	0.691	0.197	0.367	0.071	0.693	0.198	0.381	0.078
160.6	0.692	0.197	0.368	0.071	0.694	0.199	0.382	0.078
160.8	0.693	0.198	0.369	0.071	0.695	0.199	0.383	0.078
161	0.695	0.198	0.37	0.071	0.696	0.2	0.384	0.078
161.2	0.697	0.199	0.371	0.072	0.697	0.201	0.385	0.079
161.4	0.699	0.199	0.373	0.072	0.698	0.201	0.386	0.079
161.6	0.701	0.199	0.374	0.072	0.698	0.202	0.387	0.079
161.8	0.703	0.199	0.376	0.072	0.699	0.202	0.388	0.08
162	0.704	0.2	0.377	0.073	0.7	0.203	0.389	0.08
162.2	0.706	0.2	0.378	0.073	0.701	0.204	0.389	0.08
162.4	0.707	0.201	0.38	0.073	0.702	0.204	0.39	0.081
162.6	0.708	0.202	0.381	0.073	0.703	0.205	0.391	0.081
162.8	0.709	0.203	0.382	0.074	0.703	0.206	0.392	0.081
163	0.71	0.203	0.383	0.074	0.704	0.206	0.393	0.081
163.2	0.711	0.204	0.384	0.074	0.705	0.207	0.394	0.082
163.4	0.712	0.205	0.385	0.075	0.706	0.208	0.395	0.082
163.6	0.713	0.206	0.385	0.075	0.707	0.208	0.396	0.082
163.8	0.714	0.206	0.386	0.074	0.707	0.209	0.396	0.083
164	0.715	0.207	0.387	0.074	0.708	0.209	0.397	0.083
164.2	0.716	0.207	0.388	0.074	0.709	0.21	0.398	0.083
164.4	0.716	0.208	0.388	0.074	0.71	0.211	0.399	0.083
164.6	0.717	0.208	0.389	0.074	0.71	0.211	0.4	0.084
164.8	0.718	0.208	0.39	0.075	0.711	0.212	0.401	0.084
165	0.72	0.208	0.391	0.075	0.712	0.212	0.402	0.084
165.2	0.721	0.208	0.392	0.075	0.713	0.213	0.402	0.085
165.4	0.722	0.209	0.392	0.076	0.713	0.214	0.403	0.085
165.6	0.723	0.209	0.393	0.076	0.714	0.214	0.404	0.085
165.8	0.724	0.21	0.394	0.076	0.715	0.215	0.405	0.085
166	0.725	0.211	0.395	0.077	0.715	0.215	0.406	0.086
166.2	0.726	0.212	0.396	0.077	0.716	0.216	0.406	0.086
166.4	0.726	0.213	0.397	0.078	0.717	0.217	0.407	0.086
166.6	0.727	0.214	0.398	0.078	0.717	0.217	0.408	0.086
166.8	0.728	0.215	0.399	0.079	0.718	0.218	0.409	0.087
167	0.729	0.215	0.4	0.079	0.719	0.218	0.41	0.087
167.2	0.731	0.216	0.402	0.079	0.719	0.219	0.41	0.087
167.4	0.732	0.217	0.403	0.08	0.72	0.22	0.411	0.088
167.6	0.732	0.218	0.404	0.08	0.721	0.22	0.412	0.088
167.8	0.733	0.219	0.405	0.08	0.721	0.221	0.413	0.088
168	0.734	0.219	0.406	0.081	0.722	0.221	0.413	0.088
168.2	0.735	0.22	0.407	0.081	0.722	0.222	0.414	0.089
168.4	0.736	0.22	0.408	0.081	0.723	0.222	0.415	0.089
168.6	0.737	0.22	0.408	0.082	0.724	0.223	0.416	0.089
168.8	0.738	0.221	0.409	0.082	0.724	0.224	0.416	0.089
169	0.739	0.221	0.409	0.082	0.725	0.224	0.417	0.09
169.2	0.741	0.222	0.41	0.082	0.725	0.225	0.418	0.09
169.4	0.742	0.222	0.41	0.082	0.726	0.225	0.419	0.09
169.6	0.744	0.223	0.411	0.082	0.727	0.226	0.419	0.091
169.8	0.745	0.224	0.411	0.082	0.727	0.226	0.42	0.091
170	0.746	0.225	0.412	0.082	0.728	0.227	0.421	0.091
170.2	0.746	0.225	0.412	0.082	0.728	0.227	0.422	0.091
170.4	0.747	0.226	0.413	0.083	0.729	0.228	0.422	0.092
170.6	0.749	0.226	0.415	0.083	0.729	0.229	0.423	0.092
170.8	0.75	0.226	0.416	0.083	0.73	0.229	0.424	0.092
171	0.751	0.226	0.417	0.083	0.73	0.23	0.424	0.092
171.2	0.751	0.227	0.419	0.084	0.731	0.23	0.425	0.093
171.4	0.752	0.227	0.42	0.084	0.731	0.231	0.426	0.093
171.6	0.753	0.227	0.42	0.084	0.732	0.231	0.426	0.093
171.8	0.753	0.227	0.421	0.085	0.732	0.232	0.427	0.093
172	0.754	0.228	0.422	0.085	0.733	0.232	0.428	0.094
172.2	0.755	0.228	0.423	0.086	0.733	0.233	0.428	0.094
172.4	0.756	0.228	0.423	0.086	0.734	0.233	0.429	0.094
172.6	0.757	0.229	0.424	0.087	0.734	0.234	0.43	0.094
172.8	0.758	0.229	0.425	0.087	0.735	0.234	0.43	0.095
173	0.759	0.23	0.425	0.087	0.735	0.235	0.431	0.095
173.2	0.76	0.23	0.426	0.087	0.736	0.236	0.432	0.095
173.4	0.761	0.231	0.426	0.087	0.736	0.236	0.432	0.096
173.6	0.762	0.232	0.427	0.087	0.737	0.237	0.433	0.096
173.8	0.763	0.233	0.427	0.086	0.737	0.237	0.434	0.096
174	0.763	0.233	0.428	0.087	0.738	0.238	0.434	0.096
174.2	0.764	0.234	0.428	0.086	0.738	0.238	0.435	0.097
174.4	0.765	0.235	0.429	0.086	0.738	0.239	0.436	0.097
174.6	0.766	0.235	0.43	0.087	0.739	0.239	0.436	0.097
174.8	0.767	0.236	0.43	0.087	0.739	0.24	0.437	0.097
175	0.767	0.237	0.431	0.087	0.74	0.24	0.437	0.098
175.2	0.768	0.238	0.432	0.088	0.74	0.241	0.438	0.098
175.4	0.769	0.238	0.432	0.088	0.741	0.241	0.439	0.098
175.6	0.77	0.239	0.433	0.088	0.741	0.242	0.439	0.098
175.8	0.771	0.24	0.434	0.089	0.741	0.242	0.44	0.099
176	0.771	0.24	0.435	0.089	0.742	0.243	0.441	0.099
176.2	0.772	0.241	0.436	0.089	0.742	0.243	0.441	0.099
176.4	0.773	0.242	0.438	0.09	0.743	0.244	0.442	0.099
176.6	0.774	0.242	0.439	0.09	0.743	0.244	0.442	0.1
176.8	0.775	0.243	0.441	0.091	0.743	0.245	0.443	0.1
177	0.776	0.243	0.442	0.091	0.744	0.245	0.443	0.1
177.2	0.777	0.244	0.443	0.091	0.744	0.246	0.444	0.1
177.4	0.778	0.244	0.445	0.091	0.745	0.246	0.445	0.101
177.6	0.778	0.244	0.446	0.091	0.745	0.247	0.445	0.101
177.8	0.779	0.245	0.447	0.091	0.745	0.247	0.446	0.101
178	0.779	0.245	0.447	0.091	0.746	0.248	0.446	0.101
178.2	0.78	0.245	0.448	0.091	0.746	0.248	0.447	0.101
178.4	0.781	0.245	0.448	0.092	0.746	0.249	0.447	0.102
178.6	0.782	0.246	0.448	0.092	0.747	0.249	0.448	0.102
178.8	0.783	0.246	0.449	0.092	0.747	0.249	0.449	0.102
179	0.783	0.246	0.449	0.093	0.747	0.25	0.449	0.102
179.2	0.784	0.246	0.45	0.093	0.748	0.25	0.45	0.103
179.4	0.785	0.246	0.45	0.093	0.748	0.251	0.45	0.103
179.6	0.785	0.246	0.451	0.093	0.748	0.251	0.451	0.103
179.8	0.785	0.246	0.451	0.093	0.749	0.252	0.451	0.103
180	0.785	0.246	0.451	0.093	0.749	0.252	0.452	0.104
180.2	0.783	0.245	0.451	0.092	0.748	0.252	0.451	0.104
180.4	0.781	0.245	0.45	0.092	0.748	0.252	0.451	0.103
180.6	0.779	0.244	0.45	0.091	0.747	0.252	0.451	0.103
180.8	0.777	0.244	0.449	0.09	0.747	0.251	0.45	0.103
181	0.774	0.243	0.448	0.089	0.746	0.251	0.45	0.103
181.2	0.771	0.243	0.447	0.088	0.745	0.251	0.45	0.103
181.4	0.768	0.242	0.445	0.088	0.745	0.251	0.449	0.103
181.6	0.765	0.242	0.444	0.087	0.744	0.251	0.449	0.103
181.8	0.762	0.242	0.443	0.087	0.744	0.25	0.449	0.103
182	0.759	0.242	0.442	0.087	0.743	0.25	0.448	0.103
182.2	0.757	0.242	0.441	0.087	0.742	0.25	0.448	0.103
182.4	0.755	0.242	0.44	0.088	0.742	0.25	0.447	0.103
182.6	0.753	0.242	0.44	0.088	0.741	0.25	0.447	0.103
182.8	0.751	0.243	0.439	0.088	0.741	0.249	0.447	0.102
183	0.749	0.243	0.439	0.089	0.74	0.249	0.446	0.102
183.2	0.747	0.243	0.438	0.089	0.739	0.249	0.446	0.102
183.4	0.746	0.244	0.438	0.09	0.739	0.249	0.446	0.102
183.6	0.744	0.244	0.438	0.091	0.738	0.249	0.445	0.102
183.8	0.743	0.244	0.437	0.092	0.738	0.248	0.445	0.102
184	0.742	0.245	0.437	0.093	0.737	0.248	0.445	0.102
184.2	0.741	0.245	0.437	0.093	0.736	0.248	0.444	0.102
184.4	0.74	0.245	0.437	0.094	0.736	0.248	0.444	0.102
184.6	0.738	0.245	0.437	0.095	0.735	0.248	0.443	0.102
184.8	0.737	0.245	0.437	0.095	0.735	0.247	0.443	0.102
185	0.736	0.245	0.437	0.095	0.734	0.247	0.443	0.102
185.2	0.735	0.245	0.437	0.095	0.733	0.247	0.442	0.101
185.4	0.733	0.245	0.437	0.095	0.733	0.247	0.442	0.101
185.6	0.732	0.245	0.437	0.095	0.732	0.247	0.442	0.101
185.8	0.731	0.245	0.437	0.095	0.732	0.246	0.441	0.101
186	0.73	0.244	0.437	0.095	0.731	0.246	0.441	0.101
186.2	0.728	0.244	0.436	0.095	0.73	0.246	0.441	0.101
186.4	0.727	0.244	0.436	0.096	0.73	0.246	0.44	0.101
186.6	0.726	0.244	0.436	0.095	0.729	0.246	0.44	0.101
186.8	0.725	0.243	0.436	0.095	0.729	0.245	0.44	0.101
187	0.724	0.243	0.435	0.095	0.728	0.245	0.439	0.101
187.2	0.723	0.243	0.435	0.095	0.727	0.245	0.439	0.101
187.4	0.722	0.242	0.434	0.095	0.727	0.245	0.438	0.101
187.6	0.721	0.242	0.434	0.096	0.726	0.245	0.438	0.1
187.8	0.72	0.242	0.433	0.096	0.726	0.244	0.438	0.1
188	0.72	0.242	0.432	0.097	0.725	0.244	0.437	0.1
188.2	0.72	0.242	0.432	0.097	0.724	0.244	0.437	0.1
188.4	0.719	0.242	0.431	0.097	0.724	0.244	0.437	0.1
188.6	0.718	0.242	0.431	0.097	0.723	0.244	0.436	0.1
188.8	0.718	0.242	0.43	0.097	0.723	0.243	0.436	0.1
189	0.717	0.242	0.43	0.097	0.722	0.243	0.436	0.1
189.2	0.716	0.242	0.429	0.097	0.721	0.243	0.435	0.1
189.4	0.715	0.242	0.429	0.098	0.721	0.243	0.435	0.1
189.6	0.714	0.242	0.429	0.098	0.72	0.243	0.435	0.1
189.8	0.713	0.242	0.429	0.098	0.72	0.242	0.434	0.1
190	0.712	0.242	0.43	0.099	0.719	0.242	0.434	0.1
190.2	0.711	0.243	0.43	0.099	0.719	0.242	0.434	0.099
190.4	0.71	0.243	0.43	0.1	0.718	0.242	0.433	0.099
190.6	0.709	0.243	0.431	0.1	0.717	0.242	0.433	0.099
190.8	0.708	0.244	0.431	0.1	0.717	0.241	0.432	0.099
191	0.707	0.244	0.431	0.1	0.716	0.241	0.432	0.099
191.2	0.706	0.244	0.431	0.1	0.716	0.241	0.432	0.099
191.4	0.706	0.244	0.431	0.1	0.715	0.241	0.431	0.099
191.6	0.705	0.244	0.431	0.101	0.714	0.241	0.431	0.099
191.8	0.704	0.244	0.431	0.101	0.714	0.241	0.431	0.099
192	0.704	0.244	0.43	0.101	0.713	0.24	0.43	0.099
192.2	0.704	0.244	0.43	0.102	0.713	0.24	0.43	0.099
192.4	0.703	0.244	0.43	0.102	0.712	0.24	0.43	0.099
192.6	0.703	0.244	0.43	0.102	0.712	0.24	0.429	0.098
192.8	0.702	0.243	0.429	0.102	0.711	0.24	0.429	0.098
193	0.702	0.243	0.429	0.102	0.71	0.239	0.429	0.098
193.2	0.702	0.243	0.429	0.103	0.71	0.239	0.428	0.098
193.4	0.701	0.242	0.429	0.103	0.709	0.239	0.428	0.098
193.6	0.701	0.242	0.429	0.103	0.709	0.239	0.428	0.098
193.8	0.701	0.242	0.429	0.104	0.708	0.239	0.427	0.098
194	0.7	0.242	0.429	0.104	0.708	0.238	0.427	0.098
194.2	0.7	0.242	0.429	0.104	0.707	0.238	0.427	0.098
194.4	0.699	0.242	0.429	0.105	0.706	0.238	0.426	0.098
194.6	0.698	0.242	0.429	0.105	0.706	0.238	0.426	0.098
194.8	0.697	0.242	0.428	0.105	0.705	0.238	0.426	0.098
195	0.696	0.242	0.428	0.105	0.705	0.237	0.425	0.098
195.2	0.696	0.242	0.427	0.105	0.704	0.237	0.425	0.097
195.4	0.695	0.241	0.427	0.105	0.704	0.237	0.425	0.097
195.6	0.695	0.241	0.427	0.105	0.703	0.237	0.424	0.097
195.8	0.694	0.241	0.426	0.105	0.702	0.237	0.424	0.097
196	0.694	0.241	0.426	0.105	0.702	0.237	0.424	0.097
196.2	0.693	0.241	0.426	0.105	0.701	0.236	0.423	0.097
196.4	0.693	0.241	0.425	0.105	0.701	0.236	0.423	0.097
196.6	0.692	0.241	0.425	0.104	0.7	0.236	0.422	0.097
196.8	0.692	0.241	0.425	0.104	0.7	0.236	0.422	0.097
197	0.691	0.241	0.425	0.104	0.699	0.236	0.422	0.097
197.2	0.69	0.241	0.425	0.104	0.698	0.235	0.421	0.097
197.4	0.69	0.241	0.425	0.104	0.698	0.235	0.421	0.097
197.6	0.689	0.241	0.425	0.104	0.697	0.235	0.421	0.097
197.8	0.688	0.241	0.425	0.104	0.697	0.235	0.42	0.096
198	0.688	0.241	0.425	0.104	0.696	0.235	0.42	0.096
198.2	0.687	0.241	0.425	0.105	0.696	0.234	0.42	0.096
198.4	0.687	0.241	0.425	0.105	0.695	0.234	0.419	0.096
198.6	0.686	0.241	0.425	0.105	0.695	0.234	0.419	0.096
198.8	0.686	0.241	0.425	0.105	0.694	0.234	0.419	0.096
199	0.685	0.24	0.425	0.105	0.693	0.234	0.418	0.096
199.2	0.685	0.24	0.425	0.106	0.693	0.234	0.418	0.096
199.4	0.684	0.24	0.425	0.106	0.692	0.233	0.418	0.096
199.6	0.684	0.24	0.425	0.106	0.692	0.233	0.417	0.096
199.8	0.684	0.24	0.425	0.106	0.691	0.233	0.417	0.096
200	0.683	0.239	0.424	0.106	0.691	0.233	0.417	0.096
200.2	0.683	0.239	0.424	0.106	0.69	0.233	0.416	0.096
200.4	0.682	0.239	0.424	0.106	0.69	0.232	0.416	0.095
200.6	0.682	0.239	0.424	0.106	0.689	0.232	0.416	0.095
200.8	0.681	0.239	0.424	0.106	0.688	0.232	0.415	0.095
201	0.68	0.239	0.423	0.106	0.688	0.232	0.415	0.095
201.2	0.679	0.239	0.423	0.107	0.687	0.232	0.415	0.095
201.4	0.679	0.239	0.423	0.107	0.687	0.232	0.414	0.095
201.6	0.678	0.239	0.423	0.107	0.686	0.231	0.414	0.095
201.8	0.678	0.239	0.423	0.107	0.686	0.231	0.414	0.095
202	0.677	0.239	0.423	0.107	0.685	0.231	0.413	0.095
202.2	0.677	0.239	0.422	0.107	0.685	0.231	0.413	0.095
202.4	0.676	0.239	0.422	0.107	0.684	0.231	0.413	0.095
202.6	0.676	0.238	0.422	0.107	0.684	0.23	0.413	0.095
202.8	0.675	0.238	0.422	0.107	0.683	0.23	0.412	0.095
203	0.675	0.238	0.422	0.107	0.682	0.23	0.412	0.094
203.2	0.674	0.237	0.421	0.107	0.682	0.23	0.412	0.094
203.4	0.674	0.237	0.421	0.106	0.681	0.23	0.411	0.094
203.6	0.673	0.236	0.421	0.106	0.681	0.23	0.411	0.094
203.8	0.673	0.236	0.42	0.105	0.68	0.229	0.411	0.094
204	0.672	0.236	0.42	0.105	0.68	0.229	0.41	0.094
204.2	0.672	0.235	0.42	0.105	0.679	0.229	0.41	0.094
204.4	0.671	0.235	0.419	0.106	0.679	0.229	0.41	0.094
204.6	0.671	0.235	0.419	0.106	0.678	0.229	0.409	0.094
204.8	0.67	0.235	0.418	0.107	0.678	0.228	0.409	0.094
205	0.67	0.236	0.418	0.107	0.677	0.228	0.409	0.094
205.2	0.669	0.236	0.417	0.107	0.676	0.228	0.408	0.094
205.4	0.669	0.236	0.416	0.107	0.676	0.228	0.408	0.094
205.6	0.668	0.237	0.416	0.107	0.675	0.228	0.408	0.094
205.8	0.668	0.237	0.415	0.107	0.675	0.228	0.407	0.093
206	0.668	0.237	0.415	0.107	0.674	0.227	0.407	0.093
206.2	0.667	0.236	0.414	0.107	0.674	0.227	0.407	0.093
206.4	0.666	0.236	0.414	0.107	0.673	0.227	0.406	0.093
206.6	0.665	0.236	0.413	0.106	0.673	0.227	0.406	0.093
206.8	0.665	0.235	0.413	0.106	0.672	0.227	0.406	0.093
207	0.664	0.235	0.413	0.105	0.672	0.227	0.405	0.093
207.2	0.663	0.234	0.413	0.105	0.671	0.226	0.405	0.093
207.4	0.663	0.234	0.413	0.105	0.671	0.226	0.405	0.093
207.6	0.662	0.233	0.413	0.105	0.67	0.226	0.404	0.093
207.8	0.661	0.233	0.413	0.105	0.669	0.226	0.404	0.093
208	0.661	0.233	0.413	0.105	0.669	0.226	0.404	0.093
208.2	0.66	0.233	0.413	0.105	0.668	0.225	0.403	0.093
208.4	0.66	0.233	0.413	0.105	0.668	0.225	0.403	0.093
208.6	0.66	0.233	0.413	0.105	0.667	0.225	0.403	0.092
208.8	0.659	0.233	0.413	0.105	0.667	0.225	0.403	0.092
209	0.659	0.233	0.413	0.105	0.666	0.225	0.402	0.092
209.2	0.659	0.233	0.412	0.105	0.666	0.225	0.402	0.092
209.4	0.658	0.233	0.412	0.106	0.665	0.224	0.402	0.092
209.6	0.658	0.233	0.412	0.106	0.665	0.224	0.401	0.092
209.8	0.657	0.232	0.411	0.106	0.664	0.224	0.401	0.092
210	0.656	0.232	0.411	0.106	0.664	0.224	0.401	0.092
210.2	0.655	0.231	0.41	0.106	0.663	0.224	0.4	0.092
210.4	0.655	0.231	0.41	0.105	0.663	0.224	0.4	0.092
210.6	0.654	0.231	0.41	0.105	0.662	0.223	0.4	0.092
210.8	0.654	0.23	0.409	0.105	0.662	0.223	0.399	0.092
211	0.653	0.23	0.409	0.104	0.661	0.223	0.399	0.092
211.2	0.653	0.23	0.409	0.104	0.661	0.223	0.399	0.092
211.4	0.653	0.23	0.409	0.104	0.66	0.223	0.398	0.091
211.6	0.652	0.23	0.409	0.104	0.659	0.223	0.398	0.091
211.8	0.652	0.23	0.409	0.104	0.659	0.222	0.398	0.091
212	0.651	0.23	0.408	0.103	0.658	0.222	0.398	0.091
212.2	0.651	0.23	0.408	0.103	0.658	0.222	0.397	0.091
212.4	0.651	0.23	0.408	0.103	0.657	0.222	0.397	0.091
212.6	0.65	0.231	0.408	0.103	0.657	0.222	0.397	0.091
212.8	0.65	0.231	0.408	0.103	0.656	0.221	0.396	0.091
213	0.649	0.231	0.408	0.103	0.656	0.221	0.396	0.091
213.2	0.649	0.23	0.408	0.103	0.655	0.221	0.396	0.091
213.4	0.648	0.23	0.407	0.103	0.655	0.221	0.395	0.091
213.6	0.648	0.23	0.407	0.103	0.654	0.221	0.395	0.091
213.8	0.647	0.23	0.406	0.103	0.654	0.221	0.395	0.091
214	0.646	0.23	0.406	0.103	0.653	0.22	0.394	0.091
214.2	0.646	0.23	0.405	0.103	0.653	0.22	0.394	0.09
214.4	0.645	0.23	0.405	0.103	0.652	0.22	0.394	0.09
214.6	0.644	0.229	0.404	0.103	0.652	0.22	0.394	0.09
214.8	0.643	0.229	0.404	0.103	0.651	0.22	0.393	0.09
215	0.643	0.229	0.404	0.103	0.651	0.22	0.393	0.09
215.2	0.642	0.228	0.403	0.103	0.65	0.219	0.393	0.09
215.4	0.641	0.228	0.403	0.103	0.65	0.219	0.392	0.09
215.6	0.641	0.228	0.402	0.102	0.649	0.219	0.392	0.09
215.8	0.64	0.228	0.402	0.102	0.649	0.219	0.392	0.09
216	0.64	0.227	0.401	0.102	0.648	0.219	0.391	0.09
216.2	0.64	0.227	0.401	0.102	0.648	0.219	0.391	0.09
216.4	0.639	0.227	0.4	0.102	0.647	0.218	0.391	0.09
216.6	0.639	0.226	0.4	0.101	0.647	0.218	0.39	0.09
216.8	0.639	0.226	0.4	0.101	0.646	0.218	0.39	0.09
217	0.639	0.226	0.399	0.101	0.646	0.218	0.39	0.089
217.2	0.639	0.225	0.399	0.101	0.645	0.218	0.39	0.089
217.4	0.639	0.225	0.399	0.101	0.645	0.218	0.389	0.089
217.6	0.639	0.225	0.399	0.101	0.644	0.217	0.389	0.089
217.8	0.639	0.225	0.399	0.101	0.644	0.217	0.389	0.089
218	0.639	0.225	0.399	0.101	0.643	0.217	0.388	0.089
218.2	0.638	0.224	0.399	0.101	0.643	0.217	0.388	0.089
218.4	0.637	0.224	0.399	0.101	0.642	0.217	0.388	0.089
218.6	0.637	0.224	0.399	0.101	0.642	0.217	0.387	0.089
218.8	0.636	0.224	0.399	0.101	0.641	0.216	0.387	0.089
219	0.636	0.224	0.398	0.101	0.641	0.216	0.387	0.089
219.2	0.635	0.224	0.398	0.101	0.64	0.216	0.387	0.089
219.4	0.635	0.224	0.398	0.101	0.64	0.216	0.386	0.089
219.6	0.634	0.223	0.397	0.102	0.639	0.216	0.386	0.089
219.8	0.633	0.223	0.397	0.102	0.639	0.216	0.386	0.089
220	0.633	0.223	0.396	0.102	0.638	0.215	0.385	0.088
220.2	0.632	0.223	0.396	0.101	0.638	0.215	0.385	0.088
220.4	0.632	0.222	0.395	0.101	0.637	0.215	0.385	0.088
220.6	0.631	0.222	0.395	0.101	0.637	0.215	0.385	0.088
220.8	0.63	0.222	0.394	0.101	0.636	0.215	0.384	0.088
221	0.63	0.222	0.394	0.101	0.636	0.215	0.384	0.088
221.2	0.629	0.222	0.394	0.101	0.635	0.215	0.384	0.088
221.4	0.628	0.222	0.393	0.101	0.635	0.214	0.383	0.088
221.6	0.628	0.221	0.393	0.101	0.634	0.214	0.383	0.088
221.8	0.627	0.221	0.392	0.101	0.634	0.214	0.383	0.088
222	0.626	0.22	0.392	0.1	0.633	0.214	0.382	0.088
222.2	0.626	0.22	0.391	0.1	0.633	0.214	0.382	0.088
222.4	0.625	0.22	0.391	0.1	0.632	0.214	0.382	0.088
222.6	0.625	0.22	0.391	0.1	0.632	0.213	0.382	0.088
222.8	0.625	0.219	0.39	0.1	0.631	0.213	0.381	0.088
223	0.624	0.219	0.39	0.1	0.631	0.213	0.381	0.087
223.2	0.624	0.219	0.39	0.1	0.63	0.213	0.381	0.087
223.4	0.624	0.219	0.389	0.1	0.63	0.213	0.38	0.087
223.6	0.623	0.219	0.389	0.1	0.629	0.213	0.38	0.087
223.8	0.623	0.219	0.389	0.1	0.629	0.212	0.38	0.087
224	0.622	0.219	0.388	0.1	0.628	0.212	0.38	0.087
224.2	0.622	0.219	0.388	0.099	0.628	0.212	0.379	0.087
224.4	0.621	0.219	0.387	0.099	0.627	0.212	0.379	0.087
224.6	0.621	0.219	0.387	0.099	0.627	0.212	0.379	0.087
224.8	0.62	0.218	0.386	0.098	0.626	0.212	0.378	0.087
225	0.62	0.218	0.386	0.098	0.626	0.211	0.378	0.087
225.2	0.62	0.218	0.385	0.098	0.625	0.211	0.378	0.087
225.4	0.619	0.217	0.385	0.097	0.625	0.211	0.378	0.087
225.6	0.619	0.217	0.385	0.097	0.624	0.211	0.377	0.087
225.8	0.618	0.216	0.384	0.097	0.624	0.211	0.377	0.087
226	0.618	0.216	0.384	0.097	0.624	0.211	0.377	0.086
226.2	0.618	0.216	0.384	0.097	0.623	0.211	0.376	0.086
226.4	0.617	0.215	0.384	0.097	0.623	0.21	0.376	0.086
226.6	0.617	0.215	0.384	0.097	0.622	0.21	0.376	0.086
226.8	0.617	0.215	0.384	0.097	0.622	0.21	0.376	0.086
227	0.616	0.215	0.384	0.097	0.621	0.21	0.375	0.086
227.2	0.616	0.214	0.383	0.097	0.621	0.21	0.375	0.086
227.4	0.615	0.214	0.383	0.096	0.62	0.21	0.375	0.086
227.6	0.615	0.214	0.383	0.096	0.62	0.209	0.374	0.086
227.8	0.615	0.213	0.382	0.096	0.619	0.209	0.374	0.086
228	0.614	0.213	0.382	0.096	0.619	0.209	0.374	0.086
228.2	0.614	0.213	0.382	0.096	0.618	0.209	0.374	0.086
228.4	0.614	0.213	0.381	0.096	0.618	0.209	0.373	0.086
228.6	0.613	0.212	0.381	0.095	0.617	0.209	0.373	0.086
228.8	0.613	0.212	0.381	0.095	0.617	0.208	0.373	0.086
229	0.613	0.212	0.381	0.095	0.616	0.208	0.372	0.085
229.2	0.613	0.212	0.381	0.095	0.616	0.208	0.372	0.085
229.4	0.612	0.212	0.381	0.095	0.615	0.208	0.372	0.085
229.6	0.612	0.212	0.38	0.095	0.615	0.208	0.372	0.085
229.8	0.611	0.212	0.38	0.095	0.615	0.208	0.371	0.085
230	0.611	0.212	0.38	0.095	0.614	0.208	0.371	0.085
230.2	0.61	0.211	0.38	0.095	0.614	0.207	0.371	0.085
230.4	0.609	0.211	0.379	0.094	0.613	0.207	0.37	0.085
230.6	0.609	0.211	0.379	0.094	0.613	0.207	0.37	0.085
230.8	0.608	0.211	0.378	0.093	0.612	0.207	0.37	0.085
231	0.607	0.211	0.377	0.093	0.612	0.207	0.37	0.085
231.2	0.606	0.21	0.377	0.093	0.611	0.207	0.369	0.085
231.4	0.605	0.21	0.376	0.093	0.611	0.207	0.369	0.085
231.6	0.605	0.21	0.375	0.093	0.61	0.206	0.369	0.085
231.8	0.604	0.21	0.375	0.093	0.61	0.206	0.369	0.085
232	0.604	0.209	0.374	0.092	0.609	0.206	0.368	0.085
232.2	0.604	0.209	0.374	0.092	0.609	0.206	0.368	0.084
232.4	0.603	0.208	0.374	0.092	0.608	0.206	0.368	0.084
232.6	0.603	0.208	0.374	0.092	0.608	0.206	0.367	0.084
232.8	0.603	0.208	0.374	0.093	0.608	0.205	0.367	0.084
233	0.603	0.208	0.374	0.093	0.607	0.205	0.367	0.084
233.2	0.602	0.208	0.374	0.093	0.607	0.205	0.367	0.084
233.4	0.602	0.207	0.373	0.093	0.606	0.205	0.366	0.084
233.6	0.602	0.207	0.373	0.093	0.606	0.205	0.366	0.084
233.8	0.601	0.207	0.373	0.092	0.605	0.205	0.366	0.084
234	0.601	0.207	0.373	0.092	0.605	0.205	0.366	0.084
234.2	0.6	0.207	0.373	0.092	0.604	0.204	0.365	0.084
234.4	0.6	0.207	0.372	0.091	0.604	0.204	0.365	0.084
234.6	0.599	0.206	0.372	0.091	0.603	0.204	0.365	0.084
234.8	0.598	0.206	0.371	0.091	0.603	0.204	0.364	0.084
235	0.597	0.206	0.371	0.09	0.603	0.204	0.364	0.084
235.2	0.597	0.206	0.37	0.09	0.602	0.204	0.364	0.084
235.4	0.596	0.205	0.37	0.09	0.602	0.204	0.364	0.083
235.6	0.596	0.205	0.369	0.09	0.601	0.203	0.363	0.083
235.8	0.596	0.205	0.369	0.09	0.601	0.203	0.363	0.083
236	0.595	0.205	0.369	0.09	0.6	0.203	0.363	0.083
236.2	0.595	0.205	0.368	0.09	0.6	0.203	0.363	0.083
236.4	0.595	0.205	0.368	0.09	0.599	0.203	0.362	0.083
236.6	0.595	0.205	0.368	0.09	0.599	0.203	0.362	0.083
236.8	0.595	0.205	0.368	0.09	0.598	0.202	0.362	0.083
237	0.595	0.205	0.368	0.09	0.598	0.202	0.361	0.083
237.2	0.595	0.206	0.368	0.09	0.598	0.202	0.361	0.083
237.4	0.594	0.206	0.368	0.09	0.597	0.202	0.361	0.083
237.6	0.594	0.206	0.369	0.09	0.597	0.202	0.361	0.083
237.8	0.594	0.205	0.369	0.09	0.596	0.202	0.36	0.083
238	0.593	0.205	0.368	0.09	0.596	0.202	0.36	0.083
238.2	0.593	0.205	0.368	0.09	0.595	0.201	0.36	0.083
238.4	0.593	0.204	0.368	0.09	0.595	0.201	0.36	0.083
238.6	0.592	0.203	0.368	0.089	0.594	0.201	0.359	0.083
238.8	0.591	0.203	0.367	0.089	0.594	0.201	0.359	0.082
239	0.591	0.203	0.367	0.089	0.594	0.201	0.359	0.082
239.2	0.59	0.202	0.366	0.089	0.593	0.201	0.359	0.082
239.4	0.59	0.202	0.366	0.089	0.593	0.201	0.358	0.082
239.6	0.589	0.202	0.366	0.089	0.592	0.2	0.358	0.082
239.8	0.589	0.201	0.365	0.088	0.592	0.2	0.358	0.082
240	0.588	0.201	0.365	0.088	0.591	0.2	0.357	0.082
240.2	0.588	0.201	0.364	0.088	0.591	0.2	0.357	0.082
240.4	0.587	0.201	0.364	0.088	0.591	0.2	0.357	0.082
240.6	0.587	0.201	0.363	0.088	0.59	0.2	0.357	0.082
240.8	0.586	0.201	0.363	0.088	0.59	0.2	0.356	0.082
241	0.586	0.201	0.362	0.088	0.589	0.199	0.356	0.082
241.2	0.585	0.202	0.362	0.088	0.589	0.199	0.356	0.082
241.4	0.585	0.201	0.361	0.087	0.588	0.199	0.356	0.082
241.6	0.585	0.201	0.361	0.087	0.588	0.199	0.355	0.082
241.8	0.584	0.201	0.36	0.087	0.587	0.199	0.355	0.082
242	0.584	0.201	0.36	0.086	0.587	0.199	0.355	0.081
242.2	0.583	0.2	0.359	0.086	0.587	0.199	0.355	0.081
242.4	0.583	0.2	0.359	0.086	0.586	0.198	0.354	0.081
242.6	0.582	0.199	0.358	0.086	0.586	0.198	0.354	0.081
242.8	0.582	0.199	0.358	0.085	0.585	0.198	0.354	0.081
243	0.582	0.199	0.358	0.085	0.585	0.198	0.354	0.081
243.2	0.581	0.198	0.358	0.085	0.584	0.198	0.353	0.081
243.4	0.581	0.198	0.358	0.084	0.584	0.198	0.353	0.081
243.6	0.581	0.198	0.358	0.084	0.584	0.198	0.353	0.081
243.8	0.58	0.198	0.358	0.084	0.583	0.197	0.353	0.081
244	0.58	0.197	0.358	0.084	0.583	0.197	0.352	0.081
244.2	0.579	0.197	0.358	0.084	0.582	0.197	0.352	0.081
244.4	0.579	0.197	0.358	0.084	0.582	0.197	0.352	0.081
244.6	0.579	0.197	0.358	0.084	0.581	0.197	0.352	0.081
244.8	0.579	0.197	0.358	0.085	0.581	0.197	0.351	0.081
245	0.579	0.197	0.357	0.085	0.581	0.197	0.351	0.081
245.2	0.578	0.196	0.357	0.085	0.58	0.196	0.351	0.081
245.4	0.578	0.196	0.357	0.085	0.58	0.196	0.351	0.08
245.6	0.577	0.195	0.356	0.085	0.579	0.196	0.35	0.08
245.8	0.577	0.195	0.356	0.085	0.579	0.196	0.35	0.08
246	0.576	0.194	0.356	0.085	0.578	0.196	0.35	0.08
246.2	0.576	0.194	0.355	0.085	0.578	0.196	0.35	0.08
246.4	0.575	0.194	0.355	0.085	0.578	0.196	0.349	0.08
246.6	0.575	0.193	0.355	0.085	0.577	0.195	0.349	0.08
246.8	0.575	0.193	0.355	0.084	0.577	0.195	0.349	0.08
247	0.574	0.193	0.354	0.084	0.576	0.195	0.349	0.08
247.2	0.574	0.193	0.354	0.083	0.576	0.195	0.348	0.08
247.4	0.573	0.193	0.354	0.083	0.576	0.195	0.348	0.08
247.6	0.573	0.193	0.353	0.083	0.575	0.195	0.348	0.08
247.8	0.572	0.193	0.353	0.082	0.575	0.195	0.348	0.08
248	0.572	0.193	0.352	0.082	0.574	0.195	0.347	0.08
248.2	0.571	0.192	0.351	0.082	0.574	0.194	0.347	0.08
248.4	0.571	0.192	0.351	0.082	0.573	0.194	0.347	0.08
248.6	0.571	0.192	0.35	0.081	0.573	0.194	0.347	0.08
248.8	0.57	0.191	0.349	0.081	0.573	0.194	0.346	0.079
249	0.569	0.191	0.349	0.081	0.572	0.194	0.346	0.079
249.2	0.569	0.19	0.348	0.081	0.572	0.194	0.346	0.079
249.4	0.569	0.19	0.348	0.081	0.571	0.194	0.346	0.079
249.6	0.569	0.19	0.347	0.081	0.571	0.193	0.345	0.079
249.8	0.568	0.189	0.347	0.081	0.571	0.193	0.345	0.079
250	0.568	0.189	0.347	0.081	0.57	0.193	0.345	0.079
250.2	0.568	0.189	0.347	0.081	0.57	0.193	0.345	0.079
250.4	0.568	0.189	0.347	0.081	0.569	0.193	0.344	0.079
250.6	0.567	0.188	0.347	0.081	0.569	0.193	0.344	0.079
250.8	0.567	0.188	0.347	0.08	0.569	0.193	0.344	0.079
251	0.567	0.188	0.347	0.08	0.568	0.192	0.344	0.079
251.2	0.566	0.188	0.347	0.08	0.568	0.192	0.343	0.079
251.4	0.566	0.188	0.346	0.079	0.567	0.192	0.343	0.079
251.6	0.565	0.187	0.346	0.079	0.567	0.192	0.343	0.079
251.8	0.564	0.187	0.346	0.079	0.566	0.192	0.343	0.079
252	0.564	0.187	0.345	0.079	0.566	0.192	0.342	0.079
252.2	0.563	0.187	0.345	0.079	0.566	0.192	0.342	0.079
252.4	0.563	0.187	0.345	0.078	0.565	0.192	0.342	0.078
252.6	0.563	0.187	0.345	0.078	0.565	0.191	0.342	0.078
252.8	0.563	0.187	0.344	0.078	0.564	0.191	0.341	0.078
253	0.563	0.188	0.344	0.078	0.564	0.191	0.341	0.078
253.2	0.563	0.188	0.344	0.078	0.564	0.191	0.341	0.078
253.4	0.563	0.188	0.344	0.079	0.563	0.191	0.341	0.078
253.6	0.562	0.188	0.344	0.079	0.563	0.191	0.34	0.078
253.8	0.562	0.188	0.343	0.079	0.562	0.191	0.34	0.078
254	0.562	0.188	0.343	0.079	0.562	0.19	0.34	0.078
254.2	0.561	0.187	0.343	0.079	0.562	0.19	0.34	0.078
254.4	0.561	0.187	0.343	0.079	0.561	0.19	0.339	0.078
254.6	0.56	0.187	0.342	0.078	0.561	0.19	0.339	0.078
254.8	0.56	0.186	0.342	0.078	0.56	0.19	0.339	0.078
255	0.559	0.185	0.341	0.077	0.56	0.19	0.339	0.078
255.2	0.558	0.184	0.341	0.077	0.56	0.19	0.338	0.078
255.4	0.558	0.184	0.341	0.076	0.559	0.19	0.338	0.078
255.6	0.558	0.183	0.341	0.076	0.559	0.189	0.338	0.078
255.8	0.557	0.183	0.341	0.076	0.558	0.189	0.338	0.078
256	0.557	0.183	0.341	0.075	0.558	0.189	0.338	0.077
256.2	0.557	0.183	0.341	0.075	0.558	0.189	0.337	0.077
256.4	0.556	0.183	0.341	0.075	0.557	0.189	0.337	0.077
256.6	0.556	0.183	0.341	0.075	0.557	0.189	0.337	0.077
256.8	0.556	0.183	0.341	0.075	0.556	0.189	0.337	0.077
257	0.556	0.183	0.341	0.075	0.556	0.189	0.336	0.077
257.2	0.556	0.184	0.34	0.075	0.556	0.188	0.336	0.077
257.4	0.556	0.184	0.34	0.075	0.555	0.188	0.336	0.077
257.6	0.555	0.184	0.339	0.075	0.555	0.188	0.336	0.077
257.8	0.555	0.184	0.338	0.075	0.555	0.188	0.335	0.077
258	0.554	0.183	0.338	0.075	0.554	0.188	0.335	0.077
258.2	0.554	0.183	0.337	0.075	0.554	0.188	0.335	0.077
258.4	0.553	0.183	0.337	0.075	0.553	0.188	0.335	0.077
258.6	0.553	0.182	0.336	0.075	0.553	0.188	0.334	0.077
258.8	0.552	0.182	0.336	0.075	0.553	0.187	0.334	0.077
259	0.552	0.181	0.336	0.075	0.552	0.187	0.334	0.077
259.2	0.551	0.181	0.336	0.075	0.552	0.187	0.334	0.077
259.4	0.551	0.18	0.336	0.075	0.551	0.187	0.334	0.077
259.6	0.55	0.18	0.336	0.075	0.551	0.187	0.333	0.077
259.8	0.55	0.179	0.336	0.074	0.551	0.187	0.333	0.076
260	0.549	0.179	0.335	0.074	0.55	0.187	0.333	0.076
260.2	0.549	0.179	0.335	0.073	0.55	0.186	0.333	0.076
260.4	0.548	0.179	0.335	0.073	0.549	0.186	0.332	0.076
260.6	0.548	0.179	0.334	0.073	0.549	0.186	0.332	0.076
260.8	0.548	0.179	0.334	0.072	0.549	0.186	0.332	0.076
261	0.548	0.179	0.334	0.072	0.548	0.186	0.332	0.076
261.2	0.548	0.179	0.333	0.072	0.548	0.186	0.331	0.076
261.4	0.548	0.179	0.333	0.072	0.548	0.186	0.331	0.076
261.6	0.548	0.179	0.333	0.071	0.547	0.186	0.331	0.076
261.8	0.548	0.179	0.333	0.071	0.547	0.185	0.331	0.076
262	0.547	0.179	0.333	0.071	0.546	0.185	0.331	0.076
262.2	0.547	0.179	0.333	0.071	0.546	0.185	0.33	0.076
262.4	0.547	0.179	0.333	0.071	0.546	0.185	0.33	0.076
262.6	0.547	0.179	0.333	0.071	0.545	0.185	0.33	0.076
262.8	0.547	0.179	0.333	0.071	0.545	0.185	0.33	0.076
263	0.546	0.179	0.333	0.071	0.545	0.185	0.329	0.076
263.2	0.546	0.179	0.333	0.071	0.544	0.185	0.329	0.076
263.4	0.546	0.179	0.333	0.071	0.544	0.184	0.329	0.075
263.6	0.545	0.179	0.333	0.071	0.543	0.184	0.329	0.075
263.8	0.545	0.179	0.332	0.071	0.543	0.184	0.328	0.075
264	0.544	0.179	0.332	0.071	0.543	0.184	0.328	0.075
264.2	0.543	0.178	0.331	0.071	0.542	0.184	0.328	0.075
264.4	0.543	0.178	0.331	0.071	0.542	0.184	0.328	0.075
264.6	0.542	0.177	0.33	0.071	0.542	0.184	0.328	0.075
264.8	0.541	0.176	0.329	0.071	0.541	0.184	0.327	0.075
265	0.54	0.176	0.328	0.071	0.541	0.183	0.327	0.075
265.2	0.54	0.175	0.327	0.071	0.54	0.183	0.327	0.075
265.4	0.539	0.174	0.327	0.07	0.54	0.183	0.327	0.075
265.6	0.539	0.173	0.326	0.07	0.54	0.183	0.326	0.075
265.8	0.538	0.173	0.326	0.07	0.539	0.183	0.326	0.075
266	0.538	0.173	0.326	0.07	0.539	0.183	0.326	0.075
266.2	0.537	0.173	0.326	0.07	0.539	0.183	0.326	0.075
266.4	0.537	0.173	0.326	0.07	0.538	0.183	0.326	0.075
266.6	0.537	0.173	0.326	0.07	0.538	0.183	0.325	0.075
266.8	0.537	0.173	0.326	0.07	0.537	0.182	0.325	0.075
267	0.537	0.173	0.326	0.07	0.537	0.182	0.325	0.075
267.2	0.537	0.174	0.326	0.07	0.537	0.182	0.325	0.075
267.4	0.537	0.174	0.326	0.07	0.536	0.182	0.324	0.074
267.6	0.537	0.174	0.326	0.07	0.536	0.182	0.324	0.074
267.8	0.536	0.174	0.325	0.069	0.536	0.182	0.324	0.074
268	0.536	0.174	0.325	0.069	0.535	0.182	0.324	0.074
268.2	0.535	0.174	0.325	0.069	0.535	0.182	0.324	0.074
268.4	0.535	0.174	0.324	0.068	0.535	0.181	0.323	0.074
268.6	0.534	0.173	0.324	0.067	0.534	0.181	0.323	0.074
268.8	0.534	0.173	0.323	0.067	0.534	0.181	0.323	0.074
269	0.533	0.173	0.322	0.066	0.533	0.181	0.323	0.074
269.2	0.533	0.172	0.322	0.066	0.533	0.181	0.323	0.074
269.4	0.533	0.172	0.321	0.066	0.533	0.181	0.322	0.074
269.6	0.532	0.171	0.321	0.066	0.532	0.181	0.322	0.074
269.8	0.532	0.17	0.321	0.067	0.532	0.181	0.322	0.074
270	0.531	0.17	0.321	0.067	0.532	0.18	0.322	0.074
270.2	0.531	0.17	0.321	0.067	0.531	0.18	0.321	0.074
270.4	0.531	0.169	0.321	0.067	0.531	0.18	0.321	0.074
270.6	0.53	0.169	0.321	0.067	0.531	0.18	0.321	0.074
270.8	0.53	0.169	0.321	0.067	0.53	0.18	0.321	0.074
271	0.53	0.169	0.321	0.067	0.53	0.18	0.321	0.074
271.2	0.529	0.169	0.32	0.067	0.53	0.18	0.32	0.073
271.4	0.529	0.169	0.32	0.067	0.529	0.18	0.32	0.073
271.6	0.529	0.169	0.32	0.067	0.529	0.18	0.32	0.073
271.8	0.529	0.169	0.319	0.066	0.528	0.179	0.32	0.073
272	0.528	0.169	0.318	0.066	0.528	0.179	0.319	0.073
272.2	0.528	0.17	0.318	0.065	0.528	0.179	0.319	0.073
272.4	0.528	0.17	0.318	0.065	0.527	0.179	0.319	0.073
272.6	0.528	0.17	0.318	0.065	0.527	0.179	0.319	0.073
272.8	0.528	0.17	0.317	0.065	0.527	0.179	0.319	0.073
273	0.528	0.17	0.317	0.065	0.526	0.179	0.318	0.073
273.2	0.527	0.169	0.317	0.065	0.526	0.179	0.318	0.073
273.4	0.527	0.169	0.317	0.066	0.526	0.178	0.318	0.073
273.6	0.527	0.168	0.317	0.066	0.525	0.178	0.318	0.073
273.8	0.526	0.168	0.317	0.066	0.525	0.178	0.318	0.073
274	0.526	0.167	0.317	0.066	0.525	0.178	0.317	0.073
274.2	0.526	0.166	0.317	0.066	0.524	0.178	0.317	0.073
274.4	0.526	0.166	0.317	0.066	0.524	0.178	0.317	0.073
274.6	0.525	0.166	0.317	0.066	0.524	0.178	0.317	0.073
274.8	0.525	0.166	0.317	0.066	0.523	0.178	0.317	0.073
275	0.524	0.165	0.317	0.066	0.523	0.178	0.316	0.073
275.2	0.524	0.165	0.316	0.065	0.523	0.177	0.316	0.073
275.4	0.523	0.165	0.315	0.065	0.522	0.177	0.316	0.072
275.6	0.523	0.165	0.315	0.064	0.522	0.177	0.316	0.072
275.8	0.522	0.164	0.314	0.064	0.521	0.177	0.315	0.072
276	0.522	0.164	0.314	0.063	0.521	0.177	0.315	0.072
276.2	0.521	0.164	0.314	0.063	0.521	0.177	0.315	0.072
276.4	0.521	0.164	0.314	0.062	0.52	0.177	0.315	0.072
276.6	0.52	0.164	0.314	0.062	0.52	0.177	0.315	0.072
276.8	0.52	0.164	0.314	0.062	0.52	0.177	0.314	0.072
277	0.519	0.164	0.313	0.061	0.519	0.176	0.314	0.072
277.2	0.519	0.164	0.313	0.061	0.519	0.176	0.314	0.072
277.4	0.519	0.164	0.313	0.061	0.519	0.176	0.314	0.072
277.6	0.519	0.163	0.313	0.061	0.518	0.176	0.314	0.072
277.8	0.519	0.163	0.313	0.061	0.518	0.176	0.313	0.072
278	0.519	0.163	0.313	0.061	0.518	0.176	0.313	0.072
278.2	0.518	0.163	0.312	0.061	0.517	0.176	0.313	0.072
278.4	0.518	0.163	0.312	0.061	0.517	0.176	0.313	0.072
278.6	0.518	0.163	0.312	0.061	0.517	0.175	0.313	0.072
278.8	0.518	0.163	0.312	0.061	0.516	0.175	0.312	0.072
279	0.518	0.163	0.312	0.061	0.516	0.175	0.312	0.072
279.2	0.517	0.163	0.312	0.061	0.516	0.175	0.312	0.072
279.4	0.517	0.163	0.312	0.061	0.515	0.175	0.312	0.071
279.6	0.517	0.163	0.312	0.062	0.515	0.175	0.312	0.071
279.8	0.517	0.163	0.312	0.062	0.515	0.175	0.311	0.071

## Sheet: Source Data Fig 3b (6)
Source Data for Fig 3b. binding affinities calculated by BLI for the interaction
MazE vs phi3T_93
time	2,50	1,25	0,625	0,3125	0,1563	Phi3T_93 2500 nM	Phi3T_93 1250 nM	Phi3T_93 625 nM	Phi3T_93 312 nM	Phi3T_93 156 nM
150	0	0	0	0	0	0	0	0	0	0
150.2	0.021	0.009	0.005	0.004	0.001	0.04	0.015	0.01	0.007	0.003
150.4	0.046	0.021	0.012	0.009	0.002	0.079	0.031	0.019	0.015	0.007
150.6	0.074	0.034	0.019	0.014	0.003	0.117	0.046	0.028	0.022	0.01
150.8	0.106	0.048	0.028	0.02	0.005	0.153	0.06	0.038	0.029	0.014
151	0.14	0.065	0.037	0.027	0.006	0.188	0.075	0.047	0.036	0.017
151.2	0.176	0.082	0.047	0.033	0.008	0.223	0.089	0.056	0.043	0.02
151.4	0.213	0.1	0.057	0.041	0.01	0.256	0.103	0.065	0.05	0.023
151.6	0.25	0.119	0.068	0.048	0.012	0.288	0.117	0.074	0.057	0.027
151.8	0.287	0.137	0.078	0.054	0.014	0.319	0.13	0.083	0.064	0.03
152	0.321	0.155	0.089	0.061	0.016	0.349	0.143	0.091	0.071	0.033
152.2	0.351	0.172	0.098	0.067	0.018	0.379	0.156	0.1	0.078	0.036
152.4	0.381	0.189	0.107	0.074	0.02	0.407	0.169	0.109	0.085	0.04
152.6	0.409	0.206	0.117	0.08	0.022	0.435	0.182	0.117	0.091	0.043
152.8	0.436	0.222	0.127	0.085	0.025	0.461	0.194	0.125	0.098	0.046
153	0.463	0.238	0.136	0.092	0.027	0.487	0.206	0.134	0.105	0.049
153.2	0.488	0.253	0.146	0.098	0.029	0.513	0.219	0.142	0.111	0.052
153.4	0.512	0.268	0.155	0.104	0.032	0.537	0.23	0.15	0.118	0.055
153.6	0.536	0.283	0.165	0.11	0.034	0.561	0.242	0.158	0.124	0.058
153.8	0.558	0.297	0.174	0.117	0.036	0.584	0.253	0.166	0.13	0.061
154	0.58	0.311	0.184	0.123	0.038	0.606	0.265	0.174	0.137	0.064
154.2	0.6	0.325	0.193	0.129	0.04	0.628	0.276	0.182	0.143	0.067
154.4	0.62	0.338	0.203	0.136	0.043	0.649	0.287	0.189	0.149	0.07
154.6	0.639	0.35	0.212	0.142	0.045	0.669	0.297	0.197	0.155	0.073
154.8	0.658	0.362	0.221	0.148	0.047	0.689	0.308	0.205	0.162	0.076
155	0.676	0.374	0.23	0.154	0.05	0.708	0.318	0.212	0.168	0.079
155.2	0.693	0.385	0.238	0.16	0.052	0.727	0.329	0.22	0.174	0.082
155.4	0.71	0.396	0.247	0.166	0.054	0.745	0.339	0.227	0.18	0.085
155.6	0.726	0.407	0.255	0.172	0.056	0.763	0.349	0.234	0.186	0.088
155.8	0.741	0.418	0.264	0.178	0.059	0.78	0.359	0.242	0.192	0.091
156	0.756	0.428	0.271	0.184	0.061	0.797	0.368	0.249	0.197	0.094
156.2	0.77	0.438	0.279	0.19	0.063	0.813	0.378	0.256	0.203	0.097
156.4	0.784	0.449	0.287	0.196	0.066	0.828	0.387	0.263	0.209	0.1
156.6	0.798	0.459	0.295	0.201	0.068	0.844	0.396	0.27	0.215	0.102
156.8	0.812	0.469	0.303	0.207	0.071	0.859	0.405	0.277	0.22	0.105
157	0.825	0.478	0.31	0.212	0.073	0.873	0.414	0.284	0.226	0.108
157.2	0.837	0.488	0.318	0.218	0.075	0.887	0.423	0.29	0.232	0.111
157.4	0.849	0.497	0.325	0.223	0.078	0.901	0.431	0.297	0.237	0.113
157.6	0.861	0.506	0.333	0.228	0.08	0.914	0.44	0.304	0.243	0.116
157.8	0.872	0.515	0.341	0.234	0.083	0.927	0.448	0.31	0.248	0.119
158	0.883	0.524	0.348	0.239	0.085	0.939	0.457	0.317	0.254	0.122
158.2	0.894	0.532	0.356	0.245	0.087	0.951	0.465	0.323	0.259	0.124
158.4	0.904	0.541	0.363	0.25	0.09	0.963	0.473	0.33	0.264	0.127
158.6	0.913	0.549	0.371	0.256	0.092	0.975	0.481	0.336	0.27	0.13
158.8	0.923	0.556	0.378	0.261	0.094	0.986	0.488	0.342	0.275	0.132
159	0.932	0.564	0.386	0.267	0.097	0.997	0.496	0.349	0.28	0.135
159.2	0.941	0.572	0.393	0.272	0.099	1.007	0.504	0.355	0.285	0.137
159.4	0.95	0.579	0.4	0.277	0.101	1.018	0.511	0.361	0.29	0.14
159.6	0.958	0.586	0.408	0.283	0.104	1.028	0.518	0.367	0.296	0.143
159.8	0.967	0.593	0.415	0.289	0.106	1.037	0.526	0.373	0.301	0.145
160	0.975	0.599	0.422	0.295	0.108	1.047	0.533	0.379	0.306	0.148
160.2	0.982	0.606	0.429	0.301	0.111	1.056	0.54	0.385	0.311	0.15
160.4	0.99	0.612	0.436	0.307	0.113	1.065	0.546	0.391	0.316	0.153
160.6	0.997	0.618	0.442	0.312	0.116	1.074	0.553	0.396	0.321	0.155
160.8	1.005	0.625	0.449	0.318	0.119	1.082	0.56	0.402	0.325	0.158
161	1.012	0.63	0.456	0.324	0.122	1.09	0.567	0.408	0.33	0.16
161.2	1.019	0.636	0.462	0.329	0.125	1.098	0.573	0.414	0.335	0.163
161.4	1.026	0.642	0.469	0.334	0.127	1.106	0.579	0.419	0.34	0.165
161.6	1.033	0.647	0.475	0.34	0.13	1.114	0.586	0.425	0.345	0.167
161.8	1.039	0.653	0.482	0.345	0.133	1.121	0.592	0.43	0.349	0.17
162	1.046	0.659	0.488	0.35	0.135	1.128	0.598	0.436	0.354	0.172
162.2	1.052	0.664	0.494	0.355	0.138	1.135	0.604	0.441	0.359	0.175
162.4	1.058	0.67	0.5	0.36	0.14	1.142	0.61	0.446	0.363	0.177
162.6	1.063	0.675	0.506	0.364	0.142	1.149	0.616	0.452	0.368	0.179
162.8	1.069	0.68	0.512	0.369	0.144	1.155	0.622	0.457	0.373	0.182
163	1.075	0.685	0.517	0.373	0.147	1.161	0.627	0.462	0.377	0.184
163.2	1.08	0.69	0.522	0.377	0.148	1.168	0.633	0.467	0.382	0.186
163.4	1.086	0.695	0.528	0.381	0.151	1.173	0.639	0.473	0.386	0.189
163.6	1.092	0.699	0.533	0.386	0.153	1.179	0.644	0.478	0.391	0.191
163.8	1.097	0.704	0.539	0.39	0.155	1.185	0.649	0.483	0.395	0.193
164	1.102	0.708	0.544	0.395	0.157	1.19	0.655	0.488	0.399	0.196
164.2	1.107	0.713	0.549	0.4	0.159	1.196	0.66	0.493	0.404	0.198
164.4	1.112	0.717	0.554	0.404	0.161	1.201	0.665	0.498	0.408	0.2
164.6	1.116	0.722	0.56	0.408	0.164	1.206	0.67	0.503	0.412	0.202
164.8	1.121	0.726	0.565	0.413	0.166	1.211	0.675	0.507	0.417	0.205
165	1.125	0.73	0.57	0.418	0.169	1.216	0.68	0.512	0.421	0.207
165.2	1.129	0.733	0.575	0.422	0.171	1.22	0.685	0.517	0.425	0.209
165.4	1.133	0.737	0.581	0.427	0.173	1.225	0.69	0.522	0.429	0.211
165.6	1.137	0.741	0.586	0.432	0.175	1.229	0.694	0.526	0.433	0.213
165.8	1.141	0.745	0.591	0.437	0.178	1.233	0.699	0.531	0.437	0.215
166	1.145	0.748	0.596	0.441	0.18	1.238	0.704	0.536	0.442	0.218
166.2	1.148	0.752	0.601	0.445	0.182	1.242	0.708	0.54	0.446	0.22
166.4	1.152	0.755	0.605	0.45	0.184	1.246	0.713	0.545	0.45	0.222
166.6	1.156	0.758	0.61	0.454	0.187	1.249	0.717	0.549	0.454	0.224
166.8	1.16	0.761	0.614	0.458	0.189	1.253	0.721	0.554	0.458	0.226
167	1.164	0.764	0.619	0.462	0.191	1.257	0.726	0.558	0.462	0.228
167.2	1.168	0.767	0.624	0.466	0.193	1.26	0.73	0.563	0.466	0.23
167.4	1.172	0.77	0.628	0.47	0.196	1.264	0.734	0.567	0.47	0.232
167.6	1.177	0.773	0.633	0.474	0.198	1.267	0.738	0.571	0.473	0.234
167.8	1.181	0.777	0.638	0.478	0.201	1.27	0.742	0.576	0.477	0.236
168	1.185	0.78	0.642	0.482	0.203	1.274	0.746	0.58	0.481	0.239
168.2	1.188	0.784	0.647	0.486	0.206	1.277	0.75	0.584	0.485	0.241
168.4	1.192	0.788	0.652	0.49	0.208	1.28	0.754	0.588	0.489	0.243
168.6	1.196	0.791	0.656	0.494	0.21	1.283	0.758	0.592	0.493	0.245
168.8	1.199	0.794	0.661	0.499	0.212	1.286	0.762	0.596	0.496	0.247
169	1.203	0.797	0.665	0.503	0.214	1.288	0.765	0.601	0.5	0.249
169.2	1.206	0.8	0.67	0.508	0.216	1.291	0.769	0.605	0.504	0.251
169.4	1.209	0.803	0.674	0.512	0.219	1.294	0.773	0.609	0.507	0.252
169.6	1.212	0.806	0.678	0.516	0.221	1.296	0.776	0.613	0.511	0.254
169.8	1.215	0.809	0.682	0.52	0.223	1.299	0.78	0.617	0.515	0.256
170	1.218	0.812	0.685	0.524	0.225	1.301	0.783	0.621	0.518	0.258
170.2	1.221	0.814	0.688	0.527	0.226	1.304	0.787	0.624	0.522	0.26
170.4	1.223	0.816	0.692	0.531	0.228	1.306	0.79	0.628	0.525	0.262
170.6	1.225	0.818	0.695	0.535	0.229	1.308	0.793	0.632	0.529	0.264
170.8	1.228	0.821	0.698	0.538	0.231	1.31	0.797	0.636	0.532	0.266
171	1.23	0.823	0.702	0.542	0.232	1.312	0.8	0.64	0.536	0.268
171.2	1.233	0.825	0.705	0.545	0.234	1.315	0.803	0.643	0.539	0.27
171.4	1.235	0.827	0.708	0.549	0.236	1.317	0.806	0.647	0.543	0.272
171.6	1.238	0.829	0.712	0.552	0.238	1.319	0.809	0.651	0.546	0.273
171.8	1.241	0.832	0.716	0.556	0.24	1.32	0.812	0.655	0.55	0.275
172	1.243	0.834	0.719	0.559	0.242	1.322	0.815	0.658	0.553	0.277
172.2	1.246	0.836	0.723	0.563	0.244	1.324	0.818	0.662	0.556	0.279
172.4	1.249	0.838	0.727	0.566	0.247	1.326	0.821	0.665	0.56	0.281
172.6	1.252	0.84	0.73	0.57	0.249	1.328	0.824	0.669	0.563	0.283
172.8	1.254	0.842	0.734	0.574	0.252	1.329	0.827	0.672	0.566	0.284
173	1.257	0.845	0.738	0.577	0.254	1.331	0.83	0.676	0.57	0.286
173.2	1.26	0.847	0.741	0.581	0.256	1.333	0.833	0.679	0.573	0.288
173.4	1.262	0.85	0.745	0.585	0.258	1.334	0.836	0.683	0.576	0.29
173.6	1.265	0.852	0.748	0.588	0.26	1.336	0.838	0.686	0.579	0.291
173.8	1.267	0.855	0.751	0.592	0.262	1.337	0.841	0.69	0.583	0.293
174	1.27	0.857	0.754	0.595	0.264	1.339	0.844	0.693	0.586	0.295
174.2	1.272	0.859	0.757	0.599	0.265	1.34	0.846	0.696	0.589	0.297
174.4	1.274	0.861	0.759	0.602	0.267	1.341	0.849	0.7	0.592	0.298
174.6	1.276	0.863	0.762	0.605	0.268	1.343	0.851	0.703	0.595	0.3
174.8	1.278	0.865	0.765	0.609	0.27	1.344	0.854	0.706	0.598	0.302
175	1.28	0.867	0.768	0.612	0.272	1.345	0.856	0.709	0.601	0.303
175.2	1.282	0.869	0.771	0.615	0.274	1.346	0.859	0.713	0.605	0.305
175.4	1.284	0.871	0.774	0.619	0.276	1.348	0.861	0.716	0.608	0.307
175.6	1.286	0.873	0.777	0.622	0.278	1.349	0.864	0.719	0.611	0.309
175.8	1.288	0.875	0.78	0.626	0.28	1.35	0.866	0.722	0.614	0.31
176	1.29	0.876	0.783	0.629	0.282	1.351	0.868	0.725	0.617	0.312
176.2	1.292	0.878	0.786	0.632	0.284	1.352	0.87	0.728	0.62	0.314
176.4	1.293	0.88	0.789	0.636	0.287	1.353	0.873	0.731	0.623	0.315
176.6	1.295	0.882	0.792	0.639	0.289	1.354	0.875	0.735	0.626	0.317
176.8	1.296	0.883	0.795	0.642	0.291	1.355	0.877	0.738	0.629	0.318
177	1.298	0.885	0.798	0.645	0.293	1.356	0.879	0.741	0.631	0.32
177.2	1.3	0.887	0.801	0.648	0.295	1.357	0.881	0.744	0.634	0.322
177.4	1.301	0.888	0.803	0.65	0.296	1.358	0.884	0.747	0.637	0.323
177.6	1.303	0.89	0.805	0.653	0.298	1.359	0.886	0.75	0.64	0.325
177.8	1.305	0.891	0.807	0.656	0.3	1.36	0.888	0.752	0.643	0.326
178	1.307	0.893	0.81	0.658	0.302	1.36	0.89	0.755	0.646	0.328
178.2	1.308	0.894	0.811	0.661	0.304	1.361	0.892	0.758	0.649	0.33
178.4	1.31	0.895	0.813	0.663	0.305	1.362	0.894	0.761	0.651	0.331
178.6	1.311	0.897	0.816	0.666	0.307	1.363	0.896	0.764	0.654	0.333
178.8	1.312	0.898	0.818	0.669	0.309	1.364	0.897	0.767	0.657	0.334
179	1.314	0.899	0.82	0.672	0.311	1.364	0.899	0.77	0.66	0.336
179.2	1.316	0.901	0.823	0.675	0.313	1.365	0.901	0.772	0.662	0.337
179.4	1.318	0.902	0.825	0.678	0.315	1.366	0.903	0.775	0.665	0.339
179.6	1.32	0.903	0.828	0.681	0.317	1.366	0.905	0.778	0.668	0.34
179.8	1.321	0.905	0.83	0.684	0.32	1.367	0.907	0.781	0.671	0.342
180	1.323	0.906	0.833	0.686	0.322	1.368	0.908	0.783	0.673	0.343
180.2	1.324	0.908	0.836	0.689	0.324	1.368	0.91	0.786	0.676	0.345
180.4	1.326	0.909	0.839	0.692	0.326	1.369	0.912	0.789	0.679	0.346
180.6	1.327	0.91	0.842	0.695	0.328	1.37	0.914	0.791	0.681	0.348
180.8	1.328	0.912	0.844	0.698	0.33	1.37	0.915	0.794	0.684	0.349
181	1.33	0.913	0.847	0.7	0.332	1.371	0.917	0.796	0.686	0.351
181.2	1.332	0.915	0.849	0.703	0.334	1.371	0.919	0.799	0.689	0.352
181.4	1.333	0.916	0.852	0.705	0.335	1.372	0.92	0.802	0.692	0.354
181.6	1.335	0.917	0.854	0.708	0.337	1.372	0.922	0.804	0.694	0.355
181.8	1.336	0.918	0.856	0.711	0.339	1.373	0.923	0.807	0.697	0.356
182	1.337	0.919	0.858	0.713	0.34	1.373	0.925	0.809	0.699	0.358
182.2	1.339	0.92	0.86	0.715	0.342	1.374	0.926	0.812	0.702	0.359
182.4	1.34	0.922	0.862	0.718	0.344	1.374	0.928	0.814	0.704	0.361
182.6	1.341	0.923	0.864	0.721	0.346	1.375	0.929	0.817	0.707	0.362
182.8	1.343	0.924	0.866	0.723	0.347	1.375	0.931	0.819	0.709	0.364
183	1.344	0.926	0.868	0.725	0.349	1.376	0.932	0.822	0.712	0.365
183.2	1.346	0.927	0.87	0.728	0.351	1.376	0.934	0.824	0.714	0.366
183.4	1.348	0.929	0.872	0.73	0.353	1.377	0.935	0.826	0.717	0.368
183.6	1.35	0.931	0.874	0.733	0.355	1.377	0.937	0.829	0.719	0.369
183.8	1.351	0.932	0.876	0.736	0.356	1.377	0.938	0.831	0.721	0.37
184	1.353	0.934	0.878	0.739	0.358	1.378	0.939	0.833	0.724	0.372
184.2	1.354	0.935	0.88	0.741	0.36	1.378	0.941	0.836	0.726	0.373
184.4	1.355	0.937	0.882	0.744	0.362	1.378	0.942	0.838	0.729	0.375
184.6	1.356	0.938	0.884	0.747	0.364	1.379	0.943	0.84	0.731	0.376
184.8	1.357	0.94	0.885	0.75	0.366	1.379	0.945	0.843	0.733	0.377
185	1.358	0.941	0.887	0.752	0.367	1.38	0.946	0.845	0.736	0.379
185.2	1.359	0.942	0.889	0.755	0.369	1.38	0.947	0.847	0.738	0.38
185.4	1.36	0.943	0.89	0.757	0.371	1.38	0.948	0.849	0.74	0.381
185.6	1.361	0.944	0.892	0.76	0.372	1.38	0.95	0.852	0.743	0.382
185.8	1.362	0.945	0.894	0.762	0.374	1.381	0.951	0.854	0.745	0.384
186	1.363	0.946	0.896	0.764	0.376	1.381	0.952	0.856	0.747	0.385
186.2	1.364	0.947	0.897	0.767	0.378	1.381	0.953	0.858	0.749	0.386
186.4	1.365	0.948	0.899	0.769	0.38	1.382	0.954	0.86	0.752	0.388
186.6	1.366	0.949	0.901	0.771	0.382	1.382	0.956	0.863	0.754	0.389
186.8	1.368	0.95	0.903	0.773	0.384	1.382	0.957	0.865	0.756	0.39
187	1.37	0.951	0.905	0.775	0.386	1.382	0.958	0.867	0.758	0.391
187.2	1.371	0.952	0.907	0.777	0.388	1.383	0.959	0.869	0.761	0.393
187.4	1.373	0.954	0.909	0.779	0.389	1.383	0.96	0.871	0.763	0.394
187.6	1.375	0.955	0.911	0.782	0.391	1.383	0.961	0.873	0.765	0.395
187.8	1.376	0.956	0.912	0.784	0.392	1.383	0.962	0.875	0.767	0.396
188	1.377	0.956	0.914	0.786	0.393	1.384	0.963	0.877	0.769	0.398
188.2	1.378	0.957	0.915	0.789	0.395	1.384	0.964	0.879	0.771	0.399
188.4	1.379	0.958	0.917	0.791	0.396	1.384	0.965	0.881	0.774	0.4
188.6	1.38	0.959	0.918	0.794	0.398	1.384	0.966	0.883	0.776	0.401
188.8	1.381	0.96	0.919	0.796	0.4	1.384	0.967	0.885	0.778	0.403
189	1.382	0.961	0.921	0.798	0.402	1.385	0.968	0.887	0.78	0.404
189.2	1.383	0.962	0.922	0.801	0.404	1.385	0.969	0.889	0.782	0.405
189.4	1.384	0.963	0.924	0.804	0.406	1.385	0.97	0.891	0.784	0.406
189.6	1.384	0.963	0.926	0.806	0.408	1.385	0.971	0.893	0.786	0.407
189.8	1.385	0.964	0.927	0.808	0.41	1.385	0.972	0.895	0.788	0.409
190	1.386	0.965	0.929	0.81	0.412	1.386	0.973	0.897	0.79	0.41
190.2	1.387	0.966	0.931	0.812	0.413	1.386	0.974	0.899	0.792	0.411
190.4	1.388	0.966	0.932	0.814	0.415	1.386	0.975	0.901	0.794	0.412
190.6	1.389	0.967	0.934	0.815	0.417	1.386	0.976	0.903	0.796	0.413
190.8	1.39	0.968	0.935	0.817	0.419	1.386	0.976	0.904	0.798	0.414
191	1.391	0.969	0.937	0.818	0.42	1.386	0.977	0.906	0.8	0.416
191.2	1.392	0.969	0.938	0.82	0.421	1.387	0.978	0.908	0.802	0.417
191.4	1.392	0.97	0.939	0.821	0.422	1.387	0.979	0.91	0.804	0.418
191.6	1.393	0.971	0.94	0.823	0.423	1.387	0.98	0.912	0.806	0.419
191.8	1.393	0.972	0.942	0.825	0.424	1.387	0.981	0.914	0.808	0.42
192	1.394	0.972	0.943	0.827	0.425	1.387	0.981	0.915	0.81	0.421
192.2	1.394	0.973	0.945	0.829	0.427	1.387	0.982	0.917	0.812	0.422
192.4	1.395	0.974	0.946	0.83	0.429	1.387	0.983	0.919	0.814	0.424
192.6	1.395	0.975	0.948	0.833	0.43	1.387	0.984	0.921	0.816	0.425
192.8	1.396	0.976	0.95	0.835	0.432	1.388	0.985	0.922	0.818	0.426
193	1.397	0.977	0.952	0.838	0.435	1.388	0.985	0.924	0.82	0.427
193.2	1.398	0.978	0.954	0.84	0.437	1.388	0.986	0.926	0.822	0.428
193.4	1.399	0.979	0.955	0.843	0.439	1.388	0.987	0.928	0.824	0.429
193.6	1.4	0.98	0.957	0.845	0.441	1.388	0.988	0.929	0.826	0.43
193.8	1.402	0.981	0.958	0.847	0.444	1.388	0.988	0.931	0.827	0.431
194	1.403	0.981	0.96	0.849	0.446	1.388	0.989	0.933	0.829	0.432
194.2	1.405	0.982	0.961	0.851	0.448	1.388	0.99	0.934	0.831	0.433
194.4	1.406	0.983	0.963	0.852	0.45	1.388	0.99	0.936	0.833	0.435
194.6	1.407	0.983	0.964	0.854	0.451	1.389	0.991	0.938	0.835	0.436
194.8	1.408	0.984	0.966	0.856	0.453	1.389	0.992	0.939	0.837	0.437
195	1.409	0.985	0.967	0.857	0.454	1.389	0.992	0.941	0.838	0.438
195.2	1.409	0.985	0.968	0.858	0.456	1.389	0.993	0.943	0.84	0.439
195.4	1.41	0.985	0.969	0.859	0.457	1.389	0.994	0.944	0.842	0.44
195.6	1.41	0.986	0.97	0.86	0.458	1.389	0.994	0.946	0.844	0.441
195.8	1.411	0.986	0.972	0.861	0.458	1.389	0.995	0.947	0.846	0.442
196	1.411	0.986	0.973	0.862	0.459	1.389	0.996	0.949	0.847	0.443
196.2	1.412	0.987	0.974	0.864	0.46	1.389	0.996	0.95	0.849	0.444
196.4	1.412	0.988	0.975	0.865	0.461	1.389	0.997	0.952	0.851	0.445
196.6	1.413	0.989	0.976	0.867	0.462	1.389	0.997	0.954	0.853	0.446
196.8	1.414	0.99	0.977	0.869	0.463	1.389	0.998	0.955	0.854	0.447
197	1.415	0.991	0.978	0.871	0.464	1.39	0.999	0.957	0.856	0.448
197.2	1.416	0.992	0.979	0.873	0.466	1.39	0.999	0.958	0.858	0.449
197.4	1.417	0.993	0.98	0.875	0.467	1.39	1	0.96	0.859	0.45
197.6	1.419	0.994	0.981	0.877	0.468	1.39	1	0.961	0.861	0.451
197.8	1.42	0.995	0.982	0.879	0.47	1.39	1.001	0.963	0.863	0.452
198	1.421	0.995	0.983	0.88	0.472	1.39	1.001	0.964	0.865	0.453
198.2	1.422	0.996	0.984	0.882	0.474	1.39	1.002	0.966	0.866	0.454
198.4	1.423	0.997	0.985	0.884	0.475	1.39	1.003	0.967	0.868	0.455
198.6	1.423	0.997	0.987	0.886	0.477	1.39	1.003	0.968	0.87	0.456
198.8	1.424	0.998	0.988	0.888	0.48	1.39	1.004	0.97	0.871	0.457
199	1.424	0.998	0.989	0.889	0.481	1.39	1.004	0.971	0.873	0.458
199.2	1.425	0.998	0.99	0.891	0.483	1.39	1.005	0.973	0.874	0.459
199.4	1.425	0.999	0.991	0.892	0.485	1.39	1.005	0.974	0.876	0.46
199.6	1.425	0.999	0.993	0.894	0.487	1.39	1.006	0.976	0.878	0.461
199.8	1.425	0.999	0.994	0.895	0.488	1.39	1.006	0.977	0.879	0.462
200	1.426	1	0.995	0.897	0.49	1.39	1.007	0.978	0.881	0.463
200.2	1.426	1	0.996	0.899	0.491	1.39	1.007	0.98	0.883	0.464
200.4	1.426	1	0.997	0.9	0.492	1.39	1.008	0.981	0.884	0.464
200.6	1.427	1	0.997	0.902	0.493	1.39	1.008	0.982	0.886	0.465
200.8	1.427	1	0.998	0.903	0.495	1.391	1.008	0.984	0.887	0.466
201	1.428	1	0.999	0.904	0.496	1.391	1.009	0.985	0.889	0.467
201.2	1.428	1	1	0.905	0.496	1.391	1.009	0.986	0.89	0.468
201.4	1.429	1	1	0.906	0.498	1.391	1.01	0.988	0.892	0.469
201.6	1.429	1	1	0.908	0.499	1.391	1.01	0.989	0.894	0.47
201.8	1.43	1	1	0.909	0.5	1.391	1.011	0.99	0.895	0.471
202	1.431	1	1	0.911	0.502	1.391	1.011	0.992	0.897	0.472
202.2	1.432	1	1	0.912	0.503	1.391	1.011	0.993	0.898	0.473
202.4	1.433	1	1	0.914	0.505	1.391	1.012	0.994	0.9	0.474
202.6	1.434	1	1	0.915	0.506	1.391	1.012	0.996	0.901	0.475
202.8	1.435	1	1	0.917	0.508	1.391	1.013	0.997	0.903	0.475
203	1.436	1	1	0.918	0.509	1.391	1.013	0.998	0.904	0.476
203.2	1.437	1	1	0.92	0.511	1.391	1.014	0.999	0.906	0.477
203.4	1.438	1	1	0.922	0.512	1.391	1.014	1.001	0.907	0.478
203.6	1.439	1	1	0.924	0.513	1.391	1.014	1.002	0.909	0.479
203.8	1.44	1	1	0.925	0.514	1.391	1.015	1.003	0.91	0.48
204	1.441	1	1	0.927	0.516	1.391	1.015	1.004	0.912	0.481
204.2	1.441	1	1	0.929	0.517	1.391	1.015	1.006	0.913	0.482
204.4	1.442	1	1	0.93	0.518	1.391	1.016	1.007	0.914	0.482
204.6	1.442	1	1	0.932	0.52	1.391	1.016	1.008	0.916	0.483
204.8	1.443	1	1	0.933	0.521	1.391	1.016	1.009	0.917	0.484
205	1.443	1	1	0.935	0.522	1.391	1.017	1.01	0.919	0.485
205.2	1.444	1	1	0.936	0.524	1.391	1.017	1.012	0.92	0.486
205.4	1.444	1	1	0.937	0.525	1.391	1.018	1.013	0.922	0.487
205.6	1.445	1	1	0.939	0.526	1.391	1.018	1.014	0.923	0.487
205.8	1.445	1	1	0.94	0.528	1.391	1.018	1.015	0.924	0.488
206	1.446	1	1	0.941	0.529	1.391	1.019	1.016	0.926	0.489
206.2	1.447	1	1	0.943	0.53	1.391	1.019	1.017	0.927	0.49
206.4	1.447	1	1	0.944	0.531	1.391	1.019	1.018	0.929	0.491
206.6	1.448	1	1	0.946	0.533	1.391	1.019	1.02	0.93	0.492
206.8	1.449	1	1	0.947	0.534	1.391	1.02	1.021	0.931	0.492
207	1.449	1	1	0.948	0.535	1.391	1.02	1.022	0.933	0.493
207.2	1.45	1	1	0.949	0.536	1.391	1.02	1.023	0.934	0.494
207.4	1.45	1	1	0.95	0.537	1.391	1.021	1.024	0.935	0.495
207.6	1.451	1	1	0.951	0.539	1.391	1.021	1.025	0.937	0.496
207.8	1.451	1	1	0.952	0.54	1.391	1.021	1.026	0.938	0.496
208	1.452	1	1	0.953	0.541	1.392	1.022	1.027	0.94	0.497
208.2	1.452	1	1	0.954	0.543	1.392	1.022	1.028	0.941	0.498
208.4	1.452	1	1	0.955	0.544	1.392	1.022	1.029	0.942	0.499
208.6	1.453	1	1	0.956	0.546	1.392	1.022	1.03	0.943	0.5
208.8	1.453	1	1	0.957	0.547	1.392	1.023	1.032	0.945	0.5
209	1.453	1	1	0.958	0.548	1.392	1.023	1.033	0.946	0.501
209.2	1.454	1	1	0.958	0.549	1.392	1.023	1.034	0.947	0.502
209.4	1.454	1	1	0.959	0.55	1.392	1.024	1.035	0.949	0.503
209.6	1.454	1	1	0.959	0.551	1.392	1.024	1.036	0.95	0.504
209.8	1.454	1	1	0.96	0.552	1.392	1.024	1.037	0.951	0.504
210	1.454	1	1	0.96	0.552	1.392	1.024	1.038	0.953	0.505
210.2	1.453	1	1	0.958	0.551	1.391	1.024	1.037	0.952	0.505
210.4	1.452	1	1	0.956	0.55	1.39	1.023	1.037	0.952	0.505
210.6	1.45	1	1	0.954	0.549	1.39	1.023	1.036	0.951	0.504
210.8	1.448	1	1	0.952	0.548	1.389	1.022	1.036	0.951	0.504
211	1.446	1	1	0.95	0.547	1.389	1.022	1.035	0.95	0.504
211.2	1.444	1	1	0.948	0.546	1.388	1.022	1.035	0.95	0.504
211.4	1.441	1	1	0.946	0.545	1.387	1.021	1.035	0.95	0.503
211.6	1.438	1	1	0.944	0.543	1.387	1.021	1.034	0.949	0.503
211.8	1.436	1	1	0.943	0.542	1.386	1.02	1.034	0.949	0.503
212	1.433	1	1	0.941	0.54	1.385	1.02	1.033	0.948	0.503
212.2	1.43	1	1	0.94	0.539	1.385	1.019	1.033	0.948	0.503
212.4	1.428	1	1	0.939	0.538	1.384	1.019	1.032	0.948	0.502
212.6	1.425	1	1	0.938	0.537	1.384	1.018	1.032	0.947	0.502
212.8	1.423	1	1	0.937	0.535	1.383	1.018	1.031	0.947	0.502
213	1.421	1	1	0.936	0.534	1.382	1.017	1.031	0.946	0.502
213.2	1.419	1	1	0.934	0.533	1.382	1.017	1.03	0.946	0.502
213.4	1.417	0.999	1	0.933	0.532	1.381	1.017	1.03	0.946	0.501
213.6	1.415	0.998	1	0.932	0.531	1.381	1.016	1.03	0.945	0.501
213.8	1.413	0.997	1	0.931	0.529	1.38	1.016	1.029	0.945	0.501
214	1.411	0.996	1	0.93	0.528	1.379	1.015	1.029	0.944	0.501
214.2	1.41	0.995	1	0.928	0.527	1.379	1.015	1.028	0.944	0.5
214.4	1.408	0.994	0.999	0.927	0.525	1.378	1.014	1.028	0.944	0.5
214.6	1.407	0.993	0.998	0.926	0.524	1.377	1.014	1.027	0.943	0.5
214.8	1.406	0.993	0.997	0.925	0.523	1.377	1.013	1.027	0.943	0.5
215	1.405	0.992	0.996	0.924	0.522	1.376	1.013	1.026	0.942	0.5
215.2	1.403	0.992	0.995	0.924	0.521	1.376	1.013	1.026	0.942	0.499
215.4	1.402	0.991	0.995	0.923	0.52	1.375	1.012	1.025	0.942	0.499
215.6	1.4	0.99	0.994	0.922	0.519	1.374	1.012	1.025	0.941	0.499
215.8	1.399	0.99	0.993	0.921	0.518	1.374	1.011	1.025	0.941	0.499
216	1.397	0.989	0.992	0.92	0.517	1.373	1.011	1.024	0.94	0.499
216.2	1.395	0.988	0.991	0.919	0.515	1.373	1.01	1.024	0.94	0.498
216.4	1.394	0.987	0.99	0.918	0.514	1.372	1.01	1.023	0.94	0.498
216.6	1.392	0.986	0.989	0.917	0.513	1.371	1.009	1.023	0.939	0.498
216.8	1.39	0.985	0.988	0.916	0.512	1.371	1.009	1.022	0.939	0.498
217	1.389	0.984	0.987	0.915	0.511	1.37	1.008	1.022	0.938	0.498
217.2	1.387	0.983	0.986	0.914	0.51	1.37	1.008	1.021	0.938	0.497
217.4	1.385	0.982	0.985	0.913	0.509	1.369	1.008	1.021	0.938	0.497
217.6	1.384	0.981	0.984	0.913	0.508	1.368	1.007	1.021	0.937	0.497
217.8	1.383	0.98	0.983	0.912	0.507	1.368	1.007	1.02	0.937	0.497
218	1.381	0.979	0.982	0.911	0.506	1.367	1.006	1.02	0.937	0.497
218.2	1.38	0.978	0.981	0.911	0.505	1.367	1.006	1.019	0.936	0.496
218.4	1.379	0.978	0.98	0.91	0.504	1.366	1.005	1.019	0.936	0.496
218.6	1.378	0.977	0.979	0.909	0.504	1.365	1.005	1.018	0.935	0.496
218.8	1.377	0.977	0.978	0.909	0.504	1.365	1.004	1.018	0.935	0.496
219	1.376	0.976	0.978	0.908	0.504	1.364	1.004	1.017	0.935	0.496
219.2	1.375	0.975	0.977	0.908	0.503	1.363	1.004	1.017	0.934	0.495
219.4	1.374	0.975	0.976	0.908	0.503	1.363	1.003	1.017	0.934	0.495
219.6	1.373	0.974	0.976	0.907	0.502	1.362	1.003	1.016	0.934	0.495
219.8	1.372	0.974	0.975	0.907	0.502	1.362	1.002	1.016	0.933	0.495
220	1.371	0.973	0.975	0.906	0.501	1.361	1.002	1.015	0.933	0.495
220.2	1.371	0.973	0.975	0.906	0.501	1.36	1.001	1.015	0.932	0.495
220.4	1.37	0.973	0.974	0.906	0.5	1.36	1.001	1.014	0.932	0.494
220.6	1.369	0.973	0.974	0.906	0.5	1.359	1	1.014	0.932	0.494
220.8	1.368	0.972	0.974	0.906	0.499	1.359	1	1.014	0.931	0.494
221	1.367	0.972	0.973	0.906	0.499	1.358	1	1.013	0.931	0.494
221.2	1.366	0.972	0.973	0.906	0.498	1.357	0.999	1.013	0.931	0.494
221.4	1.365	0.972	0.972	0.905	0.498	1.357	0.999	1.012	0.93	0.493
221.6	1.364	0.971	0.972	0.905	0.497	1.356	0.998	1.012	0.93	0.493
221.8	1.364	0.971	0.972	0.905	0.496	1.356	0.998	1.011	0.93	0.493
222	1.363	0.97	0.971	0.905	0.496	1.355	0.997	1.011	0.929	0.493
222.2	1.362	0.969	0.971	0.904	0.496	1.354	0.997	1.01	0.929	0.493
222.4	1.361	0.969	0.97	0.904	0.495	1.354	0.997	1.01	0.928	0.492
222.6	1.36	0.968	0.97	0.904	0.494	1.353	0.996	1.01	0.928	0.492
222.8	1.359	0.967	0.969	0.903	0.494	1.353	0.996	1.009	0.928	0.492
223	1.358	0.967	0.969	0.903	0.493	1.352	0.995	1.009	0.927	0.492
223.2	1.357	0.966	0.968	0.902	0.492	1.351	0.995	1.008	0.927	0.492
223.4	1.356	0.966	0.967	0.901	0.491	1.351	0.994	1.008	0.927	0.492
223.6	1.355	0.965	0.967	0.901	0.49	1.35	0.994	1.007	0.926	0.491
223.8	1.354	0.965	0.966	0.9	0.489	1.35	0.993	1.007	0.926	0.491
224	1.353	0.965	0.966	0.9	0.489	1.349	0.993	1.007	0.926	0.491
224.2	1.352	0.964	0.966	0.899	0.488	1.349	0.993	1.006	0.925	0.491
224.4	1.351	0.964	0.966	0.899	0.488	1.348	0.992	1.006	0.925	0.491
224.6	1.351	0.964	0.965	0.899	0.488	1.347	0.992	1.005	0.925	0.491
224.8	1.35	0.964	0.965	0.899	0.488	1.347	0.991	1.005	0.924	0.49
225	1.349	0.963	0.964	0.899	0.488	1.346	0.991	1.005	0.924	0.49
225.2	1.348	0.963	0.964	0.898	0.488	1.346	0.99	1.004	0.924	0.49
225.4	1.348	0.963	0.963	0.898	0.488	1.345	0.99	1.004	0.923	0.49
225.6	1.347	0.963	0.963	0.898	0.488	1.344	0.99	1.003	0.923	0.49
225.8	1.347	0.963	0.963	0.898	0.488	1.344	0.989	1.003	0.923	0.49
226	1.346	0.963	0.962	0.898	0.488	1.343	0.989	1.002	0.922	0.489
226.2	1.346	0.963	0.962	0.898	0.487	1.343	0.988	1.002	0.922	0.489
226.4	1.345	0.962	0.962	0.897	0.487	1.342	0.988	1.002	0.922	0.489
226.6	1.345	0.962	0.961	0.897	0.487	1.341	0.987	1.001	0.921	0.489
226.8	1.344	0.962	0.961	0.897	0.487	1.341	0.987	1.001	0.921	0.489
227	1.344	0.962	0.96	0.897	0.486	1.34	0.987	1	0.921	0.488
227.2	1.343	0.962	0.96	0.897	0.486	1.34	0.986	1	0.92	0.488
227.4	1.343	0.962	0.959	0.897	0.486	1.339	0.986	0.999	0.92	0.488
227.6	1.342	0.962	0.959	0.898	0.486	1.338	0.985	0.999	0.92	0.488
227.8	1.342	0.962	0.959	0.898	0.486	1.338	0.985	0.999	0.919	0.488
228	1.341	0.962	0.959	0.898	0.485	1.337	0.984	0.998	0.919	0.488
228.2	1.341	0.961	0.959	0.898	0.485	1.337	0.984	0.998	0.919	0.488
228.4	1.34	0.961	0.959	0.898	0.485	1.336	0.984	0.997	0.918	0.487
228.6	1.339	0.961	0.959	0.898	0.485	1.336	0.983	0.997	0.918	0.487
228.8	1.338	0.96	0.959	0.898	0.485	1.335	0.983	0.997	0.918	0.487
229	1.337	0.96	0.958	0.897	0.485	1.334	0.982	0.996	0.917	0.487
229.2	1.336	0.959	0.958	0.897	0.484	1.334	0.982	0.996	0.917	0.487
229.4	1.336	0.959	0.958	0.897	0.484	1.333	0.981	0.995	0.917	0.487
229.6	1.335	0.959	0.958	0.896	0.484	1.333	0.981	0.995	0.916	0.486
229.8	1.334	0.958	0.958	0.896	0.484	1.332	0.981	0.995	0.916	0.486
230	1.334	0.958	0.957	0.895	0.483	1.331	0.98	0.994	0.916	0.486
230.2	1.334	0.958	0.957	0.895	0.483	1.331	0.98	0.994	0.915	0.486
230.4	1.333	0.958	0.956	0.895	0.483	1.33	0.979	0.993	0.915	0.486
230.6	1.333	0.958	0.956	0.895	0.483	1.33	0.979	0.993	0.915	0.486
230.8	1.333	0.958	0.956	0.895	0.483	1.329	0.978	0.992	0.915	0.485
231	1.333	0.958	0.956	0.896	0.482	1.329	0.978	0.992	0.914	0.485
231.2	1.333	0.958	0.956	0.896	0.482	1.328	0.978	0.992	0.914	0.485
231.4	1.333	0.958	0.956	0.896	0.482	1.327	0.977	0.991	0.914	0.485
231.6	1.333	0.958	0.956	0.896	0.482	1.327	0.977	0.991	0.913	0.485
231.8	1.332	0.958	0.956	0.896	0.482	1.326	0.976	0.99	0.913	0.485
232	1.332	0.958	0.955	0.896	0.482	1.326	0.976	0.99	0.913	0.485
232.2	1.331	0.957	0.955	0.896	0.482	1.325	0.975	0.99	0.912	0.484
232.4	1.331	0.957	0.955	0.896	0.482	1.324	0.975	0.989	0.912	0.484
232.6	1.33	0.956	0.954	0.896	0.482	1.324	0.975	0.989	0.912	0.484
232.8	1.33	0.955	0.954	0.896	0.482	1.323	0.974	0.988	0.911	0.484
233	1.329	0.955	0.954	0.896	0.482	1.323	0.974	0.988	0.911	0.484
233.2	1.328	0.954	0.953	0.895	0.482	1.322	0.973	0.988	0.911	0.484
233.4	1.328	0.954	0.953	0.895	0.482	1.322	0.973	0.987	0.911	0.483
233.6	1.327	0.954	0.953	0.895	0.482	1.321	0.972	0.987	0.91	0.483
233.8	1.326	0.954	0.952	0.895	0.482	1.32	0.972	0.986	0.91	0.483
234	1.326	0.953	0.952	0.895	0.481	1.32	0.972	0.986	0.91	0.483
234.2	1.325	0.953	0.952	0.895	0.481	1.319	0.971	0.986	0.909	0.483
234.4	1.325	0.953	0.952	0.895	0.481	1.319	0.971	0.985	0.909	0.483
234.6	1.325	0.953	0.951	0.895	0.481	1.318	0.97	0.985	0.909	0.483
234.8	1.324	0.954	0.951	0.894	0.481	1.318	0.97	0.984	0.908	0.482
235	1.324	0.954	0.951	0.894	0.48	1.317	0.97	0.984	0.908	0.482
235.2	1.324	0.954	0.951	0.894	0.48	1.316	0.969	0.984	0.908	0.482
235.4	1.324	0.954	0.951	0.894	0.48	1.316	0.969	0.983	0.908	0.482
235.6	1.323	0.955	0.951	0.894	0.479	1.315	0.968	0.983	0.907	0.482
235.8	1.323	0.955	0.95	0.894	0.479	1.315	0.968	0.982	0.907	0.482
236	1.322	0.955	0.95	0.894	0.478	1.314	0.967	0.982	0.907	0.482
236.2	1.322	0.955	0.95	0.894	0.478	1.314	0.967	0.982	0.906	0.481
236.4	1.321	0.955	0.949	0.894	0.478	1.313	0.967	0.981	0.906	0.481
236.6	1.321	0.954	0.949	0.894	0.478	1.312	0.966	0.981	0.906	0.481
236.8	1.32	0.954	0.949	0.893	0.478	1.312	0.966	0.98	0.906	0.481
237	1.32	0.954	0.949	0.893	0.478	1.311	0.965	0.98	0.905	0.481
237.2	1.319	0.953	0.949	0.893	0.477	1.311	0.965	0.98	0.905	0.481
237.4	1.319	0.953	0.949	0.893	0.477	1.31	0.965	0.979	0.905	0.481
237.6	1.318	0.953	0.948	0.893	0.477	1.31	0.964	0.979	0.904	0.48
237.8	1.318	0.952	0.948	0.893	0.477	1.309	0.964	0.978	0.904	0.48
238	1.317	0.952	0.947	0.893	0.477	1.309	0.963	0.978	0.904	0.48
238.2	1.317	0.952	0.947	0.892	0.477	1.308	0.963	0.978	0.904	0.48
238.4	1.316	0.951	0.946	0.892	0.477	1.307	0.962	0.977	0.903	0.48
238.6	1.316	0.951	0.946	0.892	0.477	1.307	0.962	0.977	0.903	0.48
238.8	1.315	0.95	0.946	0.891	0.476	1.306	0.962	0.977	0.903	0.48
239	1.315	0.95	0.945	0.891	0.476	1.306	0.961	0.976	0.902	0.479
239.2	1.314	0.949	0.945	0.891	0.476	1.305	0.961	0.976	0.902	0.479
239.4	1.314	0.949	0.945	0.891	0.476	1.305	0.96	0.975	0.902	0.479
239.6	1.313	0.949	0.945	0.891	0.475	1.304	0.96	0.975	0.902	0.479
239.8	1.313	0.949	0.945	0.891	0.475	1.303	0.96	0.975	0.901	0.479
240	1.313	0.949	0.945	0.89	0.475	1.303	0.959	0.974	0.901	0.479
240.2	1.312	0.949	0.945	0.89	0.475	1.302	0.959	0.974	0.901	0.479
240.4	1.312	0.948	0.945	0.89	0.475	1.302	0.958	0.973	0.901	0.479
240.6	1.312	0.948	0.945	0.89	0.475	1.301	0.958	0.973	0.9	0.478
240.8	1.312	0.948	0.945	0.89	0.475	1.301	0.958	0.973	0.9	0.478
241	1.312	0.948	0.945	0.89	0.475	1.3	0.957	0.972	0.9	0.478
241.2	1.312	0.948	0.945	0.89	0.474	1.3	0.957	0.972	0.899	0.478
241.4	1.312	0.948	0.945	0.89	0.474	1.299	0.956	0.972	0.899	0.478
241.6	1.311	0.948	0.945	0.89	0.474	1.298	0.956	0.971	0.899	0.478
241.8	1.311	0.948	0.945	0.889	0.474	1.298	0.955	0.971	0.899	0.478
242	1.311	0.948	0.944	0.889	0.474	1.297	0.955	0.97	0.898	0.478
242.2	1.31	0.948	0.944	0.889	0.474	1.297	0.955	0.97	0.898	0.477
242.4	1.309	0.948	0.944	0.888	0.474	1.296	0.954	0.97	0.898	0.477
242.6	1.309	0.948	0.944	0.888	0.473	1.296	0.954	0.969	0.898	0.477
242.8	1.308	0.948	0.943	0.888	0.473	1.295	0.953	0.969	0.897	0.477
243	1.308	0.948	0.943	0.887	0.473	1.295	0.953	0.969	0.897	0.477
243.2	1.307	0.948	0.943	0.887	0.473	1.294	0.953	0.968	0.897	0.477
243.4	1.307	0.948	0.943	0.888	0.473	1.293	0.952	0.968	0.897	0.477
243.6	1.306	0.948	0.943	0.888	0.473	1.293	0.952	0.967	0.896	0.477
243.8	1.306	0.948	0.943	0.888	0.473	1.292	0.951	0.967	0.896	0.476
244	1.305	0.948	0.942	0.888	0.473	1.292	0.951	0.967	0.896	0.476
244.2	1.305	0.947	0.942	0.889	0.473	1.291	0.951	0.966	0.896	0.476
244.4	1.305	0.947	0.941	0.889	0.473	1.291	0.95	0.966	0.895	0.476
244.6	1.304	0.947	0.941	0.889	0.473	1.29	0.95	0.966	0.895	0.476
244.8	1.304	0.946	0.941	0.889	0.473	1.29	0.949	0.965	0.895	0.476
245	1.304	0.946	0.94	0.889	0.473	1.289	0.949	0.965	0.895	0.476
245.2	1.303	0.946	0.94	0.89	0.473	1.289	0.949	0.964	0.894	0.476
245.4	1.303	0.945	0.94	0.889	0.472	1.288	0.948	0.964	0.894	0.475
245.6	1.303	0.945	0.939	0.889	0.472	1.287	0.948	0.964	0.894	0.475
245.8	1.302	0.944	0.939	0.889	0.472	1.287	0.947	0.963	0.894	0.475
246	1.302	0.944	0.939	0.889	0.472	1.286	0.947	0.963	0.893	0.475
246.2	1.302	0.944	0.939	0.888	0.472	1.286	0.947	0.963	0.893	0.475
246.4	1.302	0.944	0.938	0.888	0.472	1.285	0.946	0.962	0.893	0.475
246.6	1.301	0.944	0.938	0.888	0.472	1.285	0.946	0.962	0.893	0.475
246.8	1.301	0.943	0.938	0.888	0.472	1.284	0.945	0.961	0.892	0.475
247	1.3	0.943	0.938	0.888	0.471	1.284	0.945	0.961	0.892	0.474
247.2	1.3	0.943	0.938	0.888	0.471	1.283	0.945	0.961	0.892	0.474
247.4	1.3	0.943	0.938	0.888	0.471	1.283	0.944	0.96	0.892	0.474
247.6	1.299	0.943	0.938	0.887	0.471	1.282	0.944	0.96	0.891	0.474
247.8	1.299	0.943	0.937	0.887	0.47	1.282	0.943	0.96	0.891	0.474
248	1.299	0.943	0.937	0.887	0.47	1.281	0.943	0.959	0.891	0.474
248.2	1.298	0.943	0.937	0.887	0.47	1.28	0.943	0.959	0.891	0.474
248.4	1.298	0.943	0.936	0.887	0.47	1.28	0.942	0.959	0.89	0.474
248.6	1.297	0.943	0.936	0.887	0.47	1.279	0.942	0.958	0.89	0.474
248.8	1.297	0.942	0.936	0.887	0.469	1.279	0.941	0.958	0.89	0.473
249	1.296	0.942	0.936	0.887	0.469	1.278	0.941	0.957	0.89	0.473
249.2	1.296	0.942	0.935	0.887	0.469	1.278	0.941	0.957	0.889	0.473
249.4	1.296	0.941	0.935	0.887	0.469	1.277	0.94	0.957	0.889	0.473
249.6	1.296	0.941	0.935	0.886	0.469	1.277	0.94	0.956	0.889	0.473
249.8	1.295	0.941	0.936	0.886	0.469	1.276	0.94	0.956	0.889	0.473
250	1.295	0.941	0.936	0.886	0.469	1.276	0.939	0.956	0.889	0.473
250.2	1.294	0.941	0.936	0.886	0.469	1.275	0.939	0.955	0.888	0.473
250.4	1.294	0.94	0.936	0.886	0.469	1.275	0.938	0.955	0.888	0.473
250.6	1.293	0.94	0.935	0.886	0.469	1.274	0.938	0.955	0.888	0.472
250.8	1.292	0.94	0.935	0.886	0.469	1.274	0.938	0.954	0.888	0.472
251	1.292	0.94	0.935	0.886	0.469	1.273	0.937	0.954	0.887	0.472
251.2	1.291	0.939	0.935	0.886	0.469	1.272	0.937	0.954	0.887	0.472
251.4	1.291	0.939	0.934	0.886	0.468	1.272	0.936	0.953	0.887	0.472
251.6	1.29	0.939	0.934	0.886	0.469	1.271	0.936	0.953	0.887	0.472
251.8	1.29	0.939	0.933	0.886	0.468	1.271	0.936	0.952	0.886	0.472
252	1.289	0.939	0.933	0.886	0.468	1.27	0.935	0.952	0.886	0.472
252.2	1.289	0.939	0.933	0.887	0.468	1.27	0.935	0.952	0.886	0.472
252.4	1.289	0.938	0.933	0.887	0.468	1.269	0.934	0.951	0.886	0.471
252.6	1.289	0.938	0.933	0.887	0.468	1.269	0.934	0.951	0.886	0.471
252.8	1.289	0.938	0.933	0.887	0.467	1.268	0.934	0.951	0.885	0.471
253	1.289	0.938	0.933	0.888	0.467	1.268	0.933	0.95	0.885	0.471
253.2	1.289	0.938	0.933	0.888	0.467	1.267	0.933	0.95	0.885	0.471
253.4	1.288	0.938	0.933	0.887	0.467	1.267	0.933	0.95	0.885	0.471
253.6	1.288	0.938	0.933	0.887	0.467	1.266	0.932	0.949	0.884	0.471
253.8	1.288	0.937	0.933	0.887	0.467	1.266	0.932	0.949	0.884	0.471
254	1.287	0.937	0.932	0.886	0.467	1.265	0.931	0.949	0.884	0.471
254.2	1.287	0.937	0.932	0.886	0.466	1.265	0.931	0.948	0.884	0.471
254.4	1.287	0.937	0.932	0.886	0.466	1.264	0.931	0.948	0.884	0.47
254.6	1.286	0.936	0.931	0.886	0.466	1.264	0.93	0.948	0.883	0.47
254.8	1.286	0.936	0.931	0.886	0.466	1.263	0.93	0.947	0.883	0.47
255	1.286	0.936	0.931	0.886	0.466	1.262	0.929	0.947	0.883	0.47
255.2	1.286	0.936	0.93	0.886	0.466	1.262	0.929	0.947	0.883	0.47
255.4	1.286	0.935	0.93	0.886	0.466	1.261	0.929	0.946	0.882	0.47
255.6	1.285	0.935	0.929	0.886	0.466	1.261	0.928	0.946	0.882	0.47
255.8	1.285	0.935	0.929	0.886	0.466	1.26	0.928	0.946	0.882	0.47
256	1.285	0.934	0.929	0.886	0.465	1.26	0.928	0.945	0.882	0.47
256.2	1.285	0.934	0.929	0.886	0.465	1.259	0.927	0.945	0.882	0.47
256.4	1.284	0.934	0.929	0.886	0.465	1.259	0.927	0.945	0.881	0.469
256.6	1.284	0.934	0.929	0.886	0.465	1.258	0.926	0.944	0.881	0.469
256.8	1.284	0.935	0.93	0.885	0.465	1.258	0.926	0.944	0.881	0.469
257	1.284	0.935	0.93	0.885	0.466	1.257	0.926	0.943	0.881	0.469
257.2	1.284	0.935	0.93	0.885	0.466	1.257	0.925	0.943	0.881	0.469
257.4	1.284	0.935	0.929	0.885	0.466	1.256	0.925	0.943	0.88	0.469
257.6	1.284	0.935	0.929	0.885	0.466	1.256	0.925	0.942	0.88	0.469
257.8	1.284	0.935	0.929	0.885	0.466	1.255	0.924	0.942	0.88	0.469
258	1.283	0.934	0.929	0.885	0.465	1.255	0.924	0.942	0.88	0.469
258.2	1.283	0.934	0.928	0.885	0.465	1.254	0.923	0.941	0.88	0.469
258.4	1.283	0.934	0.928	0.885	0.465	1.254	0.923	0.941	0.879	0.468
258.6	1.282	0.934	0.928	0.885	0.465	1.253	0.923	0.941	0.879	0.468
258.8	1.282	0.934	0.928	0.885	0.465	1.253	0.922	0.94	0.879	0.468
259	1.282	0.934	0.928	0.885	0.465	1.252	0.922	0.94	0.879	0.468
259.2	1.281	0.934	0.927	0.885	0.465	1.252	0.921	0.94	0.879	0.468
259.4	1.281	0.933	0.927	0.885	0.465	1.251	0.921	0.939	0.878	0.468
259.6	1.28	0.933	0.927	0.884	0.465	1.251	0.921	0.939	0.878	0.468
259.8	1.28	0.933	0.927	0.884	0.465	1.25	0.92	0.939	0.878	0.468
260	1.279	0.933	0.928	0.884	0.465	1.25	0.92	0.938	0.878	0.468
260.2	1.279	0.933	0.928	0.884	0.466	1.249	0.92	0.938	0.878	0.468
260.4	1.279	0.934	0.928	0.884	0.466	1.249	0.919	0.938	0.877	0.468
260.6	1.279	0.934	0.928	0.884	0.466	1.248	0.919	0.937	0.877	0.467
260.8	1.278	0.934	0.928	0.884	0.466	1.248	0.919	0.937	0.877	0.467
261	1.278	0.934	0.928	0.884	0.466	1.247	0.918	0.937	0.877	0.467
261.2	1.278	0.934	0.928	0.885	0.465	1.247	0.918	0.936	0.877	0.467
261.4	1.278	0.933	0.927	0.885	0.465	1.246	0.917	0.936	0.876	0.467
261.6	1.278	0.933	0.927	0.885	0.465	1.246	0.917	0.936	0.876	0.467
261.8	1.278	0.932	0.927	0.885	0.464	1.245	0.917	0.935	0.876	0.467
262	1.277	0.932	0.927	0.884	0.464	1.245	0.916	0.935	0.876	0.467
262.2	1.277	0.932	0.926	0.884	0.463	1.244	0.916	0.935	0.876	0.467
262.4	1.276	0.931	0.926	0.884	0.463	1.244	0.916	0.934	0.875	0.467
262.6	1.276	0.931	0.926	0.883	0.463	1.243	0.915	0.934	0.875	0.467
262.8	1.276	0.931	0.925	0.883	0.463	1.243	0.915	0.934	0.875	0.466
263	1.276	0.931	0.925	0.883	0.462	1.242	0.914	0.934	0.875	0.466
263.2	1.275	0.93	0.925	0.882	0.462	1.242	0.914	0.933	0.875	0.466
263.4	1.275	0.93	0.925	0.882	0.462	1.241	0.914	0.933	0.874	0.466
263.6	1.275	0.93	0.925	0.882	0.462	1.241	0.913	0.933	0.874	0.466
263.8	1.274	0.93	0.925	0.882	0.462	1.24	0.913	0.932	0.874	0.466
264	1.274	0.93	0.925	0.882	0.462	1.24	0.913	0.932	0.874	0.466
264.2	1.274	0.93	0.925	0.882	0.463	1.239	0.912	0.932	0.874	0.466
264.4	1.274	0.93	0.925	0.882	0.463	1.239	0.912	0.931	0.874	0.466
264.6	1.274	0.93	0.925	0.882	0.463	1.238	0.912	0.931	0.873	0.466
264.8	1.274	0.929	0.924	0.882	0.463	1.238	0.911	0.931	0.873	0.466
265	1.273	0.929	0.924	0.882	0.463	1.237	0.911	0.93	0.873	0.466
265.2	1.273	0.929	0.924	0.882	0.462	1.237	0.91	0.93	0.873	0.465
265.4	1.273	0.928	0.923	0.882	0.462	1.236	0.91	0.93	0.873	0.465
265.6	1.272	0.928	0.923	0.882	0.462	1.236	0.91	0.929	0.872	0.465
265.8	1.272	0.928	0.923	0.881	0.462	1.235	0.909	0.929	0.872	0.465
266	1.272	0.928	0.923	0.881	0.462	1.235	0.909	0.929	0.872	0.465
266.2	1.271	0.928	0.923	0.881	0.462	1.234	0.909	0.928	0.872	0.465
266.4	1.271	0.928	0.922	0.88	0.462	1.234	0.908	0.928	0.872	0.465
266.6	1.271	0.928	0.922	0.88	0.462	1.233	0.908	0.928	0.872	0.465
266.8	1.271	0.928	0.923	0.88	0.462	1.233	0.908	0.927	0.871	0.465
267	1.271	0.928	0.922	0.88	0.462	1.232	0.907	0.927	0.871	0.465
267.2	1.271	0.928	0.922	0.88	0.462	1.232	0.907	0.927	0.871	0.465
267.4	1.271	0.928	0.922	0.88	0.462	1.231	0.906	0.926	0.871	0.465
267.6	1.271	0.928	0.922	0.88	0.462	1.231	0.906	0.926	0.871	0.464
267.8	1.27	0.928	0.922	0.88	0.462	1.23	0.906	0.926	0.87	0.464
268	1.27	0.927	0.922	0.881	0.462	1.23	0.905	0.926	0.87	0.464
268.2	1.27	0.927	0.922	0.881	0.462	1.229	0.905	0.925	0.87	0.464
268.4	1.27	0.927	0.922	0.881	0.462	1.229	0.905	0.925	0.87	0.464
268.6	1.27	0.926	0.922	0.881	0.462	1.228	0.904	0.925	0.87	0.464
268.8	1.269	0.926	0.922	0.881	0.461	1.228	0.904	0.924	0.87	0.464
269	1.269	0.925	0.922	0.881	0.461	1.228	0.904	0.924	0.869	0.464
269.2	1.269	0.925	0.922	0.881	0.461	1.227	0.903	0.924	0.869	0.464
269.4	1.269	0.925	0.922	0.881	0.461	1.227	0.903	0.923	0.869	0.464
269.6	1.269	0.925	0.922	0.881	0.461	1.226	0.903	0.923	0.869	0.464
269.8	1.269	0.925	0.922	0.881	0.462	1.226	0.902	0.923	0.869	0.464

## Sheet: Source Data Fig 3b (7)
Source Data for Fig 3b. binding affinities calculated by BLI for the interaction
MazE vs phi3T_93 L23D
time	phi3T_93 5uM	phi3T_93 1,25uM	phi3T_93 2,5uM	phi3T_93 5uM	Fit 5uM	Fit 1,25uM	Fit 2,5uM	Fit 10uM
150	0	0	0	0	0	0	0	0
150.2	0.003	0	-0.002	0.004	0.003	0.001	0.002	0.004
150.4	0.007	0	-0.005	0.008	0.005	0.001	0.003	0.008
150.6	0.011	0	-0.007	0.013	0.008	0.002	0.005	0.012
150.8	0.015	0	-0.009	0.019	0.01	0.002	0.006	0.017
151	0.019	0	-0.011	0.025	0.012	0.003	0.008	0.021
151.2	0.023	0.001	-0.012	0.031	0.015	0.003	0.009	0.025
151.4	0.026	0.001	-0.013	0.037	0.017	0.003	0.01	0.029
151.6	0.029	0.001	-0.013	0.043	0.02	0.004	0.012	0.033
151.8	0.031	0.001	-0.012	0.049	0.022	0.004	0.013	0.036
152	0.033	0.001	-0.01	0.055	0.024	0.005	0.015	0.04
152.2	0.035	0.002	-0.007	0.06	0.027	0.005	0.016	0.044
152.4	0.037	0.002	-0.005	0.064	0.029	0.006	0.018	0.048
152.6	0.038	0.002	-0.004	0.069	0.031	0.006	0.019	0.052
152.8	0.04	0.003	-0.002	0.073	0.034	0.007	0.021	0.055
153	0.041	0.003		0.077	0.036	0.007	0.022	0.059
153.2	0.043	0.003	0.001	0.08	0.038	0.008	0.023	0.063
153.4	0.045	0.003	0.003	0.084	0.041	0.008	0.025	0.066
153.6	0.046	0.003	0.004	0.087	0.043	0.009	0.026	0.07
153.8	0.048	0.004	0.006	0.091	0.045	0.009	0.027	0.073
154	0.05	0.004	0.007	0.094	0.047	0.01	0.029	0.077
154.2	0.052	0.004	0.008	0.097	0.049	0.01	0.03	0.08
154.4	0.054	0.004	0.01	0.101	0.052	0.011	0.032	0.084
154.6	0.056	0.004	0.011	0.104	0.054	0.011	0.033	0.087
154.8	0.058	0.004	0.011	0.108	0.056	0.011	0.034	0.091
155	0.059	0.004	0.012	0.111	0.058	0.012	0.036	0.094
155.2	0.061	0.004	0.014	0.114	0.06	0.012	0.037	0.097
155.4	0.063	0.004	0.015	0.117	0.062	0.013	0.038	0.1
155.6	0.065	0.004	0.016	0.121	0.064	0.013	0.039	0.104
155.8	0.067	0.003	0.018	0.124	0.067	0.014	0.041	0.107
156	0.069	0.004	0.019	0.127	0.069	0.014	0.042	0.11
156.2	0.071	0.004	0.021	0.13	0.071	0.015	0.043	0.113
156.4	0.073	0.004	0.022	0.133	0.073	0.015	0.045	0.116
156.6	0.075	0.005	0.024	0.136	0.075	0.015	0.046	0.12
156.8	0.077	0.006	0.025	0.139	0.077	0.016	0.047	0.123
157	0.079	0.006	0.026	0.142	0.079	0.016	0.048	0.126
157.2	0.082	0.007	0.028	0.144	0.081	0.017	0.05	0.129
157.4	0.084	0.008	0.029	0.147	0.083	0.017	0.051	0.132
157.6	0.085	0.008	0.03	0.149	0.085	0.018	0.052	0.135
157.8	0.087	0.009	0.031	0.152	0.086	0.018	0.053	0.137
158	0.089	0.009	0.032	0.154	0.088	0.018	0.055	0.14
158.2	0.091	0.009	0.033	0.157	0.09	0.019	0.056	0.143
158.4	0.092	0.01	0.034	0.159	0.092	0.019	0.057	0.146
158.6	0.094	0.01	0.034	0.161	0.094	0.02	0.058	0.149
158.8	0.096	0.01	0.035	0.164	0.096	0.02	0.059	0.152
159	0.097	0.01	0.036	0.166	0.098	0.02	0.06	0.154
159.2	0.099	0.011	0.037	0.168	0.1	0.021	0.062	0.157
159.4	0.1	0.011	0.039	0.171	0.101	0.021	0.063	0.16
159.6	0.102	0.011	0.04	0.174	0.103	0.022	0.064	0.163
159.8	0.103	0.012	0.042	0.176	0.105	0.022	0.065	0.165
160	0.105	0.012	0.044	0.179	0.107	0.022	0.066	0.168
160.2	0.107	0.013	0.046	0.181	0.109	0.023	0.067	0.17
160.4	0.108	0.014	0.048	0.184	0.11	0.023	0.069	0.173
160.6	0.11	0.014	0.049	0.186	0.112	0.024	0.07	0.176
160.8	0.112	0.015	0.051	0.189	0.114	0.024	0.071	0.178
161	0.113	0.015	0.052	0.191	0.116	0.024	0.072	0.181
161.2	0.115	0.016	0.053	0.194	0.117	0.025	0.073	0.183
161.4	0.116	0.016	0.054	0.196	0.119	0.025	0.074	0.186
161.6	0.118	0.017	0.055	0.198	0.121	0.025	0.075	0.188
161.8	0.119	0.017	0.057	0.201	0.122	0.026	0.076	0.19
162	0.12	0.017	0.058	0.203	0.124	0.026	0.077	0.193
162.2	0.122	0.017	0.058	0.205	0.126	0.027	0.078	0.195
162.4	0.123	0.018	0.06	0.207	0.127	0.027	0.08	0.198
162.6	0.124	0.018	0.061	0.209	0.129	0.027	0.081	0.2
162.8	0.126	0.018	0.062	0.211	0.131	0.028	0.082	0.202
163	0.127	0.019	0.063	0.213	0.132	0.028	0.083	0.204
163.2	0.129	0.019	0.064	0.215	0.134	0.028	0.084	0.207
163.4	0.13	0.019	0.066	0.217	0.135	0.029	0.085	0.209
163.6	0.132	0.02	0.067	0.219	0.137	0.029	0.086	0.211
163.8	0.133	0.02	0.069	0.221	0.139	0.03	0.087	0.213
164	0.135	0.02	0.07	0.222	0.14	0.03	0.088	0.215
164.2	0.136	0.02	0.071	0.224	0.142	0.03	0.089	0.218
164.4	0.137	0.02	0.072	0.226	0.143	0.031	0.09	0.22
164.6	0.139	0.021	0.073	0.228	0.145	0.031	0.091	0.222
164.8	0.14	0.021	0.074	0.229	0.146	0.031	0.092	0.224
165	0.141	0.021	0.075	0.231	0.148	0.032	0.093	0.226
165.2	0.143	0.021	0.075	0.233	0.149	0.032	0.094	0.228
165.4	0.144	0.021	0.076	0.235	0.151	0.032	0.095	0.23
165.6	0.145	0.021	0.077	0.237	0.152	0.033	0.096	0.232
165.8	0.147	0.022	0.078	0.239	0.154	0.033	0.097	0.234
166	0.148	0.023	0.079	0.241	0.155	0.033	0.098	0.236
166.2	0.149	0.023	0.08	0.243	0.157	0.034	0.099	0.238
166.4	0.151	0.024	0.081	0.245	0.158	0.034	0.1	0.24
166.6	0.152	0.025	0.082	0.247	0.159	0.034	0.101	0.242
166.8	0.153	0.025	0.083	0.249	0.161	0.035	0.102	0.244
167	0.155	0.026	0.084	0.251	0.162	0.035	0.103	0.246
167.2	0.156	0.026	0.085	0.253	0.164	0.035	0.103	0.248
167.4	0.158	0.026	0.086	0.256	0.165	0.036	0.104	0.249
167.6	0.159	0.027	0.087	0.258	0.166	0.036	0.105	0.251
167.8	0.161	0.027	0.088	0.26	0.168	0.036	0.106	0.253
168	0.162	0.027	0.089	0.261	0.169	0.037	0.107	0.255
168.2	0.163	0.028	0.09	0.263	0.17	0.037	0.108	0.257
168.4	0.165	0.028	0.091	0.264	0.172	0.037	0.109	0.258
168.6	0.166	0.028	0.092	0.265	0.173	0.038	0.11	0.26
168.8	0.167	0.028	0.093	0.266	0.174	0.038	0.111	0.262
169	0.169	0.028	0.094	0.268	0.176	0.038	0.112	0.264
169.2	0.17	0.028	0.095	0.269	0.177	0.039	0.113	0.265
169.4	0.171	0.028	0.096	0.271	0.178	0.039	0.113	0.267
169.6	0.172	0.029	0.096	0.273	0.18	0.039	0.114	0.269
169.8	0.173	0.03	0.097	0.274	0.181	0.039	0.115	0.27
170	0.174	0.03	0.098	0.276	0.182	0.04	0.116	0.272
170.2	0.175	0.031	0.099	0.278	0.183	0.04	0.117	0.274
170.4	0.176	0.031	0.099	0.28	0.185	0.04	0.118	0.275
170.6	0.177	0.032	0.1	0.282	0.186	0.041	0.119	0.277
170.8	0.177	0.033	0.101	0.284	0.187	0.041	0.119	0.278
171	0.178	0.034	0.103	0.286	0.188	0.041	0.12	0.28
171.2	0.18	0.035	0.104	0.288	0.19	0.042	0.121	0.281
171.4	0.181	0.036	0.105	0.29	0.191	0.042	0.122	0.283
171.6	0.182	0.037	0.106	0.292	0.192	0.042	0.123	0.284
171.8	0.183	0.037	0.107	0.293	0.193	0.042	0.124	0.286
172	0.184	0.038	0.107	0.294	0.194	0.043	0.124	0.287
172.2	0.185	0.038	0.108	0.294	0.195	0.043	0.125	0.289
172.4	0.186	0.039	0.108	0.295	0.197	0.043	0.126	0.29
172.6	0.187	0.039	0.109	0.296	0.198	0.044	0.127	0.292
172.8	0.188	0.039	0.11	0.297	0.199	0.044	0.128	0.293
173	0.189	0.04	0.111	0.298	0.2	0.044	0.128	0.295
173.2	0.19	0.04	0.111	0.299	0.201	0.044	0.129	0.296
173.4	0.191	0.04	0.112	0.3	0.202	0.045	0.13	0.297
173.6	0.193	0.04	0.113	0.302	0.203	0.045	0.131	0.299
173.8	0.194	0.04	0.114	0.303	0.204	0.045	0.131	0.3
174	0.195	0.04	0.115	0.305	0.206	0.046	0.132	0.301
174.2	0.196	0.04	0.115	0.306	0.207	0.046	0.133	0.303
174.4	0.197	0.04	0.116	0.308	0.208	0.046	0.134	0.304
174.6	0.198	0.041	0.117	0.31	0.209	0.046	0.135	0.305
174.8	0.199	0.041	0.118	0.311	0.21	0.047	0.135	0.307
175	0.2	0.042	0.119	0.312	0.211	0.047	0.136	0.308
175.2	0.201	0.042	0.12	0.314	0.212	0.047	0.137	0.309
175.4	0.202	0.042	0.12	0.315	0.213	0.047	0.137	0.311
175.6	0.203	0.043	0.121	0.316	0.214	0.048	0.138	0.312
175.8	0.204	0.043	0.121	0.317	0.215	0.048	0.139	0.313
176	0.204	0.044	0.122	0.318	0.216	0.048	0.14	0.314
176.2	0.205	0.044	0.123	0.319	0.217	0.048	0.14	0.315
176.4	0.206	0.045	0.123	0.321	0.218	0.049	0.141	0.317
176.6	0.206	0.045	0.124	0.322	0.219	0.049	0.142	0.318
176.8	0.207	0.045	0.125	0.324	0.22	0.049	0.143	0.319
177	0.208	0.045	0.126	0.325	0.221	0.05	0.143	0.32
177.2	0.209	0.046	0.127	0.327	0.222	0.05	0.144	0.321
177.4	0.21	0.046	0.128	0.329	0.223	0.05	0.145	0.322
177.6	0.211	0.046	0.129	0.33	0.224	0.05	0.145	0.324
177.8	0.212	0.047	0.13	0.331	0.225	0.051	0.146	0.325
178	0.213	0.047	0.13	0.333	0.226	0.051	0.147	0.326
178.2	0.213	0.047	0.131	0.334	0.227	0.051	0.147	0.327
178.4	0.214	0.047	0.131	0.335	0.228	0.051	0.148	0.328
178.6	0.214	0.047	0.132	0.336	0.229	0.052	0.149	0.329
178.8	0.215	0.048	0.132	0.336	0.23	0.052	0.149	0.33
179	0.215	0.048	0.132	0.337	0.231	0.052	0.15	0.331
179.2	0.216	0.049	0.132	0.338	0.232	0.052	0.151	0.332
179.4	0.217	0.05	0.132	0.338	0.232	0.052	0.151	0.333
179.6	0.218	0.05	0.133	0.339	0.233	0.053	0.152	0.334
179.8	0.218	0.051	0.133	0.34	0.234	0.053	0.153	0.335
180	0.219	0.052	0.133	0.341	0.235	0.053	0.153	0.336
180.2	0.22	0.052	0.134	0.342	0.236	0.053	0.154	0.337
180.4	0.221	0.053	0.135	0.342	0.237	0.054	0.155	0.338
180.6	0.222	0.053	0.135	0.344	0.238	0.054	0.155	0.339
180.8	0.223	0.054	0.136	0.345	0.239	0.054	0.156	0.34
181	0.224	0.054	0.137	0.346	0.239	0.054	0.156	0.341
181.2	0.225	0.054	0.138	0.348	0.24	0.055	0.157	0.342
181.4	0.226	0.054	0.139	0.349	0.241	0.055	0.158	0.343
181.6	0.226	0.055	0.139	0.351	0.242	0.055	0.158	0.344
181.8	0.227	0.055	0.14	0.352	0.243	0.055	0.159	0.345
182	0.228	0.055	0.141	0.353	0.244	0.056	0.16	0.346
182.2	0.229	0.055	0.141	0.354	0.244	0.056	0.16	0.347
182.4	0.229	0.056	0.142	0.356	0.245	0.056	0.161	0.348
182.6	0.23	0.056	0.142	0.357	0.246	0.056	0.161	0.349
182.8	0.231	0.057	0.143	0.358	0.247	0.056	0.162	0.35
183	0.232	0.058	0.144	0.359	0.248	0.057	0.163	0.35
183.2	0.233	0.059	0.144	0.36	0.248	0.057	0.163	0.351
183.4	0.234	0.06	0.145	0.361	0.249	0.057	0.164	0.352
183.6	0.235	0.061	0.146	0.362	0.25	0.057	0.164	0.353
183.8	0.235	0.062	0.146	0.362	0.251	0.057	0.165	0.354
184	0.236	0.062	0.147	0.363	0.252	0.058	0.165	0.355
184.2	0.236	0.063	0.148	0.363	0.252	0.058	0.166	0.356
184.4	0.237	0.063	0.148	0.364	0.253	0.058	0.167	0.356
184.6	0.238	0.064	0.149	0.365	0.254	0.058	0.167	0.357
184.8	0.238	0.064	0.15	0.366	0.255	0.059	0.168	0.358
185	0.239	0.064	0.15	0.367	0.255	0.059	0.168	0.359
185.2	0.239	0.064	0.151	0.367	0.256	0.059	0.169	0.36
185.4	0.24	0.064	0.151	0.368	0.257	0.059	0.169	0.36
185.6	0.24	0.063	0.151	0.368	0.258	0.059	0.17	0.361
185.8	0.241	0.063	0.151	0.369	0.258	0.06	0.171	0.362
186	0.242	0.063	0.151	0.369	0.259	0.06	0.171	0.363
186.2	0.243	0.063	0.152	0.37	0.26	0.06	0.172	0.363
186.4	0.243	0.063	0.152	0.371	0.26	0.06	0.172	0.364
186.6	0.244	0.064	0.152	0.371	0.261	0.06	0.173	0.365
186.8	0.245	0.064	0.153	0.372	0.262	0.061	0.173	0.366
187	0.246	0.065	0.153	0.373	0.263	0.061	0.174	0.366
187.2	0.247	0.065	0.154	0.373	0.263	0.061	0.174	0.367
187.4	0.247	0.066	0.154	0.374	0.264	0.061	0.175	0.368
187.6	0.248	0.067	0.155	0.375	0.265	0.061	0.175	0.368
187.8	0.249	0.067	0.155	0.376	0.265	0.062	0.176	0.369
188	0.249	0.068	0.156	0.377	0.266	0.062	0.176	0.37
188.2	0.25	0.068	0.156	0.378	0.267	0.062	0.177	0.371
188.4	0.25	0.069	0.157	0.379	0.267	0.062	0.177	0.371
188.6	0.251	0.07	0.158	0.38	0.268	0.062	0.178	0.372
188.8	0.251	0.07	0.159	0.381	0.269	0.063	0.178	0.373
189	0.252	0.07	0.16	0.381	0.269	0.063	0.179	0.373
189.2	0.252	0.071	0.161	0.382	0.27	0.063	0.179	0.374
189.4	0.253	0.071	0.161	0.383	0.27	0.063	0.18	0.374
189.6	0.254	0.071	0.162	0.383	0.271	0.063	0.18	0.375
189.8	0.254	0.072	0.162	0.384	0.272	0.063	0.181	0.376
190	0.255	0.072	0.163	0.384	0.272	0.064	0.181	0.376
190.2	0.255	0.073	0.164	0.385	0.273	0.064	0.182	0.377
190.4	0.256	0.074	0.164	0.385	0.274	0.064	0.182	0.378
190.6	0.257	0.074	0.165	0.386	0.274	0.064	0.183	0.378
190.8	0.257	0.075	0.165	0.386	0.275	0.064	0.183	0.379
191	0.258	0.075	0.166	0.387	0.275	0.065	0.184	0.379
191.2	0.259	0.076	0.166	0.387	0.276	0.065	0.184	0.38
191.4	0.259	0.076	0.167	0.388	0.277	0.065	0.185	0.381
191.6	0.26	0.077	0.167	0.388	0.277	0.065	0.185	0.381
191.8	0.26	0.077	0.168	0.389	0.278	0.065	0.186	0.382
192	0.26	0.077	0.168	0.39	0.278	0.065	0.186	0.382
192.2	0.261	0.077	0.169	0.39	0.279	0.066	0.186	0.383
192.4	0.261	0.077	0.169	0.391	0.28	0.066	0.187	0.383
192.6	0.262	0.076	0.169	0.391	0.28	0.066	0.187	0.384
192.8	0.263	0.076	0.17	0.392	0.281	0.066	0.188	0.385
193	0.264	0.076	0.17	0.393	0.281	0.066	0.188	0.385
193.2	0.265	0.076	0.17	0.393	0.282	0.066	0.189	0.386
193.4	0.266	0.076	0.17	0.394	0.282	0.067	0.189	0.386
193.6	0.266	0.076	0.17	0.394	0.283	0.067	0.19	0.387
193.8	0.267	0.077	0.17	0.395	0.283	0.067	0.19	0.387
194	0.267	0.077	0.17	0.396	0.284	0.067	0.19	0.388
194.2	0.268	0.077	0.17	0.396	0.285	0.067	0.191	0.388
194.4	0.268	0.077	0.171	0.397	0.285	0.067	0.191	0.389
194.6	0.269	0.078	0.171	0.397	0.286	0.068	0.192	0.389
194.8	0.269	0.078	0.171	0.398	0.286	0.068	0.192	0.39
195	0.27	0.079	0.172	0.399	0.287	0.068	0.193	0.39
195.2	0.27	0.08	0.172	0.399	0.287	0.068	0.193	0.391
195.4	0.27	0.08	0.173	0.4	0.288	0.068	0.193	0.391
195.6	0.27	0.081	0.173	0.401	0.288	0.068	0.194	0.392
195.8	0.271	0.081	0.174	0.401	0.289	0.069	0.194	0.392
196	0.271	0.081	0.175	0.402	0.289	0.069	0.195	0.393
196.2	0.271	0.081	0.175	0.402	0.29	0.069	0.195	0.393
196.4	0.272	0.082	0.176	0.403	0.29	0.069	0.195	0.394
196.6	0.273	0.082	0.176	0.404	0.291	0.069	0.196	0.394
196.8	0.273	0.082	0.176	0.405	0.291	0.069	0.196	0.394
197	0.274	0.083	0.177	0.405	0.292	0.069	0.197	0.395
197.2	0.275	0.083	0.177	0.406	0.292	0.07	0.197	0.395
197.4	0.275	0.083	0.177	0.406	0.293	0.07	0.197	0.396
197.6	0.276	0.084	0.177	0.406	0.293	0.07	0.198	0.396
197.8	0.276	0.084	0.177	0.407	0.294	0.07	0.198	0.397
198	0.277	0.084	0.177	0.407	0.294	0.07	0.199	0.397
198.2	0.278	0.085	0.177	0.407	0.295	0.07	0.199	0.398
198.4	0.278	0.085	0.177	0.408	0.295	0.071	0.199	0.398
198.6	0.279	0.085	0.178	0.408	0.295	0.071	0.2	0.398
198.8	0.28	0.085	0.178	0.408	0.296	0.071	0.2	0.399
199	0.28	0.085	0.178	0.408	0.296	0.071	0.2	0.399
199.2	0.281	0.085	0.179	0.408	0.297	0.071	0.201	0.4
199.4	0.281	0.086	0.179	0.408	0.297	0.071	0.201	0.4
199.6	0.282	0.086	0.179	0.408	0.298	0.071	0.202	0.4
199.8	0.282	0.086	0.18	0.409	0.298	0.072	0.202	0.401
200	0.282	0.086	0.18	0.41	0.299	0.072	0.202	0.401
200.2	0.282	0.087	0.181	0.41	0.299	0.072	0.203	0.402
200.4	0.283	0.087	0.181	0.411	0.3	0.072	0.203	0.402
200.6	0.283	0.088	0.182	0.413	0.3	0.072	0.203	0.402
200.8	0.283	0.088	0.182	0.413	0.3	0.072	0.204	0.403
201	0.283	0.088	0.183	0.414	0.301	0.072	0.204	0.403
201.2	0.284	0.089	0.183	0.415	0.301	0.073	0.204	0.403
201.4	0.284	0.089	0.184	0.416	0.302	0.073	0.205	0.404
201.6	0.284	0.089	0.184	0.417	0.302	0.073	0.205	0.404
201.8	0.284	0.09	0.185	0.418	0.302	0.073	0.205	0.405
202	0.284	0.09	0.185	0.418	0.303	0.073	0.206	0.405
202.2	0.285	0.091	0.186	0.419	0.303	0.073	0.206	0.405
202.4	0.285	0.091	0.186	0.419	0.304	0.073	0.206	0.406
202.6	0.286	0.091	0.186	0.419	0.304	0.073	0.207	0.406
202.8	0.287	0.091	0.187	0.42	0.304	0.074	0.207	0.406
203	0.287	0.091	0.187	0.42	0.305	0.074	0.207	0.407
203.2	0.288	0.092	0.187	0.42	0.305	0.074	0.208	0.407
203.4	0.288	0.092	0.187	0.42	0.306	0.074	0.208	0.407
203.6	0.288	0.092	0.187	0.42	0.306	0.074	0.208	0.408
203.8	0.288	0.093	0.187	0.42	0.306	0.074	0.209	0.408
204	0.288	0.093	0.186	0.42	0.307	0.074	0.209	0.408
204.2	0.289	0.093	0.186	0.42	0.307	0.074	0.209	0.409
204.4	0.289	0.093	0.186	0.42	0.308	0.075	0.21	0.409
204.6	0.289	0.094	0.186	0.42	0.308	0.075	0.21	0.409
204.8	0.289	0.094	0.186	0.421	0.308	0.075	0.21	0.409
205	0.289	0.094	0.186	0.421	0.309	0.075	0.211	0.41
205.2	0.289	0.095	0.186	0.421	0.309	0.075	0.211	0.41
205.4	0.289	0.095	0.186	0.421	0.309	0.075	0.211	0.41
205.6	0.289	0.096	0.187	0.421	0.31	0.075	0.212	0.411
205.8	0.29	0.096	0.187	0.421	0.31	0.075	0.212	0.411
206	0.29	0.097	0.188	0.422	0.31	0.076	0.212	0.411
206.2	0.291	0.097	0.188	0.422	0.311	0.076	0.213	0.412
206.4	0.292	0.097	0.189	0.422	0.311	0.076	0.213	0.412
206.6	0.293	0.097	0.19	0.423	0.312	0.076	0.213	0.412
206.8	0.293	0.097	0.19	0.423	0.312	0.076	0.213	0.412
207	0.294	0.097	0.19	0.423	0.312	0.076	0.214	0.413
207.2	0.295	0.097	0.191	0.424	0.313	0.076	0.214	0.413
207.4	0.295	0.097	0.191	0.424	0.313	0.076	0.214	0.413
207.6	0.296	0.097	0.192	0.424	0.313	0.077	0.215	0.413
207.8	0.296	0.097	0.192	0.425	0.314	0.077	0.215	0.414
208	0.297	0.097	0.193	0.425	0.314	0.077	0.215	0.414
208.2	0.298	0.098	0.193	0.426	0.314	0.077	0.216	0.414
208.4	0.298	0.098	0.193	0.426	0.315	0.077	0.216	0.415
208.6	0.299	0.098	0.193	0.427	0.315	0.077	0.216	0.415
208.8	0.299	0.099	0.194	0.427	0.315	0.077	0.216	0.415
209	0.3	0.1	0.194	0.427	0.316	0.077	0.217	0.415
209.2	0.3	0.1	0.194	0.427	0.316	0.077	0.217	0.416
209.4	0.3	0.101	0.194	0.427	0.316	0.078	0.217	0.416
209.6	0.3	0.102	0.194	0.427	0.316	0.078	0.217	0.416
209.8	0.301	0.102	0.193	0.427	0.317	0.078	0.218	0.416
210	0.301	0.102	0.193	0.427	0.317	0.078	0.218	0.417
210.2	0.306	0.101	0.194	0.423	0.316	0.078	0.217	0.415
210.4	0.311	0.1	0.194	0.42	0.314	0.077	0.216	0.413
210.6	0.316	0.099	0.195	0.416	0.313	0.077	0.215	0.411
210.8	0.319	0.098	0.195	0.412	0.311	0.077	0.214	0.409
211	0.323	0.096	0.195	0.407	0.31	0.076	0.213	0.407
211.2	0.325	0.095	0.194	0.403	0.309	0.076	0.212	0.405
211.4	0.326	0.094	0.194	0.399	0.307	0.076	0.211	0.404
211.6	0.327	0.092	0.193	0.395	0.306	0.075	0.21	0.402
211.8	0.325	0.091	0.193	0.391	0.305	0.075	0.209	0.4
212	0.323	0.091	0.192	0.388	0.303	0.075	0.208	0.398
212.2	0.318	0.09	0.191	0.386	0.302	0.074	0.208	0.397
212.4	0.317	0.089	0.189	0.383	0.301	0.074	0.207	0.395
212.6	0.316	0.089	0.188	0.38	0.299	0.074	0.206	0.393
212.8	0.314	0.088	0.187	0.377	0.298	0.073	0.205	0.391
213	0.313	0.088	0.186	0.374	0.297	0.073	0.204	0.389
213.2	0.311	0.087	0.186	0.371	0.295	0.073	0.203	0.388
213.4	0.31	0.087	0.185	0.368	0.294	0.072	0.202	0.386
213.6	0.308	0.087	0.185	0.366	0.293	0.072	0.201	0.384
213.8	0.307	0.087	0.185	0.364	0.291	0.072	0.2	0.383
214	0.305	0.087	0.185	0.362	0.29	0.071	0.199	0.381
214.2	0.304	0.087	0.185	0.36	0.289	0.071	0.198	0.379
214.4	0.303	0.087	0.185	0.359	0.287	0.071	0.198	0.377
214.6	0.301	0.087	0.185	0.358	0.286	0.07	0.197	0.376
214.8	0.3	0.087	0.185	0.356	0.285	0.07	0.196	0.374
215	0.299	0.086	0.184	0.355	0.284	0.07	0.195	0.372
215.2	0.297	0.086	0.184	0.353	0.282	0.069	0.194	0.371
215.4	0.296	0.086	0.184	0.352	0.281	0.069	0.193	0.369
215.6	0.295	0.085	0.184	0.35	0.28	0.069	0.192	0.367
215.8	0.293	0.085	0.184	0.348	0.278	0.068	0.191	0.366
216	0.292	0.085	0.183	0.347	0.277	0.068	0.191	0.364
216.2	0.29	0.084	0.183	0.345	0.276	0.068	0.19	0.363
216.4	0.289	0.084	0.182	0.343	0.275	0.068	0.189	0.361
216.6	0.287	0.083	0.182	0.341	0.274	0.067	0.188	0.359
216.8	0.286	0.082	0.181	0.339	0.272	0.067	0.187	0.358
217	0.285	0.082	0.181	0.337	0.271	0.067	0.186	0.356
217.2	0.283	0.081	0.18	0.335	0.27	0.066	0.186	0.355
217.4	0.281	0.081	0.18	0.334	0.269	0.066	0.185	0.353
217.6	0.28	0.08	0.179	0.333	0.267	0.066	0.184	0.351
217.8	0.279	0.079	0.179	0.331	0.266	0.065	0.183	0.35
218	0.278	0.079	0.179	0.33	0.265	0.065	0.182	0.348
218.2	0.276	0.078	0.178	0.329	0.264	0.065	0.181	0.347
218.4	0.275	0.078	0.178	0.328	0.263	0.065	0.181	0.345
218.6	0.274	0.078	0.178	0.327	0.262	0.064	0.18	0.344
218.8	0.273	0.077	0.178	0.326	0.26	0.064	0.179	0.342
219	0.271	0.077	0.178	0.326	0.259	0.064	0.178	0.341
219.2	0.27	0.077	0.177	0.325	0.258	0.063	0.177	0.339
219.4	0.269	0.077	0.177	0.324	0.257	0.063	0.177	0.337
219.6	0.268	0.077	0.177	0.323	0.256	0.063	0.176	0.336
219.8	0.267	0.077	0.176	0.322	0.255	0.063	0.175	0.334
220	0.266	0.076	0.176	0.321	0.253	0.062	0.174	0.333
220.2	0.265	0.076	0.176	0.32	0.252	0.062	0.174	0.331
220.4	0.264	0.076	0.175	0.319	0.251	0.062	0.173	0.33
220.6	0.263	0.075	0.175	0.319	0.25	0.061	0.172	0.329
220.8	0.262	0.075	0.174	0.318	0.249	0.061	0.171	0.327
221	0.262	0.075	0.174	0.317	0.248	0.061	0.17	0.326
221.2	0.261	0.074	0.173	0.316	0.247	0.061	0.17	0.324
221.4	0.26	0.074	0.173	0.315	0.246	0.06	0.169	0.323
221.6	0.259	0.074	0.172	0.314	0.245	0.06	0.168	0.321
221.8	0.258	0.074	0.171	0.313	0.243	0.06	0.167	0.32
222	0.257	0.073	0.171	0.312	0.242	0.06	0.167	0.318
222.2	0.256	0.073	0.17	0.31	0.241	0.059	0.166	0.317
222.4	0.254	0.073	0.169	0.309	0.24	0.059	0.165	0.316
222.6	0.253	0.072	0.169	0.308	0.239	0.059	0.164	0.314
222.8	0.251	0.072	0.168	0.306	0.238	0.058	0.164	0.313
223	0.25	0.071	0.168	0.305	0.237	0.058	0.163	0.311
223.2	0.249	0.071	0.168	0.303	0.236	0.058	0.162	0.31
223.4	0.247	0.07	0.167	0.302	0.235	0.058	0.162	0.309
223.6	0.246	0.07	0.167	0.3	0.234	0.057	0.161	0.307
223.8	0.245	0.069	0.166	0.299	0.233	0.057	0.16	0.306
224	0.243	0.069	0.166	0.297	0.232	0.057	0.159	0.304
224.2	0.242	0.068	0.166	0.296	0.231	0.057	0.159	0.303
224.4	0.241	0.068	0.166	0.295	0.23	0.056	0.158	0.302
224.6	0.24	0.067	0.166	0.294	0.229	0.056	0.157	0.3
224.8	0.24	0.067	0.166	0.293	0.228	0.056	0.157	0.299
225	0.239	0.067	0.165	0.292	0.227	0.056	0.156	0.298
225.2	0.239	0.066	0.165	0.292	0.226	0.055	0.155	0.296
225.4	0.238	0.066	0.164	0.291	0.225	0.055	0.154	0.295
225.6	0.238	0.066	0.164	0.29	0.224	0.055	0.154	0.294
225.8	0.238	0.065	0.163	0.289	0.223	0.055	0.153	0.292
226	0.237	0.065	0.163	0.288	0.222	0.054	0.152	0.291
226.2	0.236	0.065	0.162	0.288	0.221	0.054	0.152	0.29
226.4	0.236	0.065	0.162	0.287	0.22	0.054	0.151	0.289
226.6	0.235	0.065	0.161	0.286	0.219	0.054	0.15	0.287
226.8	0.234	0.064	0.161	0.286	0.218	0.053	0.15	0.286
227	0.234	0.064	0.16	0.284	0.217	0.053	0.149	0.285
227.2	0.233	0.064	0.16	0.283	0.216	0.053	0.148	0.283
227.4	0.232	0.064	0.16	0.282	0.215	0.053	0.148	0.282
227.6	0.231	0.064	0.159	0.281	0.214	0.053	0.147	0.281
227.8	0.23	0.064	0.159	0.28	0.213	0.052	0.146	0.28
228	0.228	0.063	0.159	0.279	0.212	0.052	0.146	0.278
228.2	0.227	0.063	0.159	0.277	0.211	0.052	0.145	0.277
228.4	0.226	0.062	0.158	0.276	0.21	0.052	0.144	0.276
228.6	0.225	0.061	0.158	0.275	0.209	0.051	0.144	0.275
228.8	0.223	0.061	0.157	0.273	0.208	0.051	0.143	0.273
229	0.223	0.06	0.156	0.272	0.207	0.051	0.142	0.272
229.2	0.222	0.059	0.156	0.271	0.206	0.051	0.142	0.271
229.4	0.221	0.059	0.155	0.27	0.205	0.05	0.141	0.27
229.6	0.22	0.059	0.155	0.269	0.204	0.05	0.141	0.269
229.8	0.22	0.059	0.155	0.269	0.204	0.05	0.14	0.267
230	0.219	0.058	0.154	0.268	0.203	0.05	0.139	0.266
230.2	0.219	0.058	0.154	0.267	0.202	0.05	0.139	0.265
230.4	0.218	0.058	0.154	0.266	0.201	0.049	0.138	0.264
230.6	0.218	0.058	0.153	0.265	0.2	0.049	0.137	0.263
230.8	0.217	0.057	0.153	0.264	0.199	0.049	0.137	0.261
231	0.217	0.057	0.153	0.263	0.198	0.049	0.136	0.26
231.2	0.216	0.057	0.153	0.263	0.197	0.048	0.136	0.259
231.4	0.216	0.057	0.153	0.262	0.196	0.048	0.135	0.258
231.6	0.215	0.057	0.152	0.261	0.196	0.048	0.134	0.257
231.8	0.214	0.056	0.152	0.26	0.195	0.048	0.134	0.256
232	0.213	0.056	0.151	0.259	0.194	0.048	0.133	0.255
232.2	0.212	0.055	0.15	0.257	0.193	0.047	0.133	0.253
232.4	0.21	0.054	0.149	0.256	0.192	0.047	0.132	0.252
232.6	0.209	0.054	0.148	0.255	0.191	0.047	0.131	0.251
232.8	0.209	0.053	0.147	0.254	0.19	0.047	0.131	0.25
233	0.208	0.052	0.147	0.253	0.189	0.047	0.13	0.249
233.2	0.207	0.052	0.146	0.252	0.189	0.046	0.13	0.248
233.4	0.206	0.051	0.146	0.251	0.188	0.046	0.129	0.247
233.6	0.205	0.051	0.146	0.251	0.187	0.046	0.129	0.246
233.8	0.204	0.05	0.145	0.25	0.186	0.046	0.128	0.244
234	0.202	0.049	0.145	0.249	0.185	0.046	0.127	0.243
234.2	0.202	0.049	0.144	0.248	0.184	0.045	0.127	0.242
234.4	0.201	0.048	0.143	0.247	0.184	0.045	0.126	0.241
234.6	0.2	0.048	0.143	0.246	0.183	0.045	0.126	0.24
234.8	0.199	0.048	0.143	0.245	0.182	0.045	0.125	0.239
235	0.199	0.048	0.142	0.244	0.181	0.045	0.125	0.238
235.2	0.198	0.047	0.142	0.243	0.18	0.044	0.124	0.237
235.4	0.197	0.047	0.142	0.242	0.18	0.044	0.123	0.236
235.6	0.196	0.047	0.141	0.242	0.179	0.044	0.123	0.235
235.8	0.195	0.047	0.141	0.241	0.178	0.044	0.122	0.234
236	0.194	0.047	0.14	0.24	0.177	0.044	0.122	0.233
236.2	0.193	0.047	0.139	0.239	0.176	0.043	0.121	0.232
236.4	0.193	0.047	0.139	0.238	0.176	0.043	0.121	0.231
236.6	0.192	0.047	0.138	0.238	0.175	0.043	0.12	0.23
236.8	0.191	0.046	0.138	0.237	0.174	0.043	0.12	0.229
237	0.191	0.046	0.138	0.236	0.173	0.043	0.119	0.228
237.2	0.19	0.046	0.138	0.235	0.172	0.042	0.119	0.227
237.4	0.19	0.045	0.138	0.234	0.172	0.042	0.118	0.226
237.6	0.189	0.045	0.138	0.233	0.171	0.042	0.118	0.225
237.8	0.189	0.044	0.138	0.232	0.17	0.042	0.117	0.224
238	0.188	0.044	0.138	0.231	0.169	0.042	0.116	0.223
238.2	0.188	0.043	0.137	0.23	0.169	0.041	0.116	0.222
238.4	0.188	0.043	0.138	0.228	0.168	0.041	0.115	0.221
238.6	0.187	0.043	0.138	0.227	0.167	0.041	0.115	0.22
238.8	0.187	0.043	0.137	0.226	0.166	0.041	0.114	0.219
239	0.186	0.043	0.137	0.226	0.166	0.041	0.114	0.218
239.2	0.186	0.043	0.137	0.225	0.165	0.041	0.113	0.217
239.4	0.185	0.043	0.136	0.224	0.164	0.04	0.113	0.216
239.6	0.184	0.043	0.136	0.224	0.163	0.04	0.112	0.215
239.8	0.183	0.043	0.135	0.223	0.163	0.04	0.112	0.214
240	0.182	0.042	0.134	0.223	0.162	0.04	0.111	0.213
240.2	0.181	0.042	0.134	0.222	0.161	0.04	0.111	0.212
240.4	0.18	0.041	0.133	0.222	0.161	0.039	0.11	0.211
240.6	0.178	0.041	0.132	0.221	0.16	0.039	0.11	0.21
240.8	0.177	0.04	0.132	0.22	0.159	0.039	0.109	0.209
241	0.176	0.04	0.131	0.219	0.158	0.039	0.109	0.208
241.2	0.175	0.039	0.131	0.218	0.158	0.039	0.108	0.207
241.4	0.174	0.038	0.13	0.217	0.157	0.039	0.108	0.206
241.6	0.174	0.038	0.13	0.216	0.156	0.038	0.107	0.205
241.8	0.173	0.037	0.129	0.215	0.156	0.038	0.107	0.204
242	0.173	0.037	0.129	0.214	0.155	0.038	0.107	0.203
242.2	0.173	0.036	0.129	0.213	0.154	0.038	0.106	0.203
242.4	0.172	0.036	0.129	0.212	0.154	0.038	0.106	0.202
242.6	0.172	0.035	0.128	0.211	0.153	0.038	0.105	0.201
242.8	0.172	0.035	0.128	0.21	0.152	0.037	0.105	0.2
243	0.172	0.035	0.128	0.209	0.151	0.037	0.104	0.199
243.2	0.172	0.035	0.128	0.208	0.151	0.037	0.104	0.198
243.4	0.171	0.035	0.127	0.207	0.15	0.037	0.103	0.197
243.6	0.171	0.035	0.127	0.206	0.149	0.037	0.103	0.196
243.8	0.17	0.034	0.127	0.205	0.149	0.037	0.102	0.195
244	0.169	0.034	0.127	0.205	0.148	0.036	0.102	0.195
244.2	0.169	0.034	0.126	0.204	0.147	0.036	0.101	0.194
244.4	0.168	0.033	0.126	0.203	0.147	0.036	0.101	0.193
244.6	0.167	0.033	0.126	0.202	0.146	0.036	0.1	0.192
244.8	0.166	0.033	0.125	0.201	0.145	0.036	0.1	0.191
245	0.165	0.033	0.125	0.2	0.145	0.036	0.1	0.19
245.2	0.165	0.033	0.125	0.199	0.144	0.035	0.099	0.189
245.4	0.164	0.032	0.124	0.198	0.144	0.035	0.099	0.189
245.6	0.163	0.032	0.124	0.197	0.143	0.035	0.098	0.188
245.8	0.162	0.032	0.123	0.196	0.142	0.035	0.098	0.187
246	0.162	0.031	0.123	0.195	0.142	0.035	0.097	0.186
246.2	0.161	0.031	0.123	0.195	0.141	0.035	0.097	0.185
246.4	0.161	0.03	0.122	0.194	0.14	0.034	0.097	0.184
246.6	0.16	0.03	0.122	0.193	0.14	0.034	0.096	0.184
246.8	0.16	0.029	0.122	0.192	0.139	0.034	0.096	0.183
247	0.159	0.029	0.122	0.191	0.138	0.034	0.095	0.182
247.2	0.159	0.028	0.122	0.19	0.138	0.034	0.095	0.181
247.4	0.158	0.028	0.122	0.189	0.137	0.034	0.094	0.18
247.6	0.158	0.027	0.122	0.189	0.137	0.034	0.094	0.179
247.8	0.157	0.027	0.122	0.188	0.136	0.033	0.094	0.179
248	0.157	0.027	0.122	0.188	0.135	0.033	0.093	0.178
248.2	0.157	0.027	0.121	0.187	0.135	0.033	0.093	0.177
248.4	0.156	0.026	0.121	0.186	0.134	0.033	0.092	0.176
248.6	0.156	0.026	0.12	0.186	0.134	0.033	0.092	0.176
248.8	0.155	0.026	0.119	0.185	0.133	0.033	0.091	0.175
249	0.154	0.025	0.119	0.184	0.132	0.033	0.091	0.174
249.2	0.153	0.025	0.118	0.183	0.132	0.032	0.091	0.173
249.4	0.152	0.025	0.118	0.183	0.131	0.032	0.09	0.172
249.6	0.152	0.025	0.118	0.182	0.131	0.032	0.09	0.172
249.8	0.151	0.025	0.118	0.181	0.13	0.032	0.089	0.171
250	0.151	0.025	0.117	0.181	0.129	0.032	0.089	0.17
250.2	0.15	0.024	0.117	0.18	0.129	0.032	0.089	0.169
250.4	0.15	0.024	0.117	0.179	0.128	0.032	0.088	0.169
250.6	0.149	0.024	0.117	0.178	0.128	0.031	0.088	0.168
250.8	0.149	0.024	0.117	0.177	0.127	0.031	0.087	0.167
251	0.148	0.023	0.117	0.177	0.127	0.031	0.087	0.166
251.2	0.148	0.023	0.117	0.176	0.126	0.031	0.087	0.166
251.4	0.148	0.023	0.117	0.176	0.125	0.031	0.086	0.165
251.6	0.147	0.023	0.116	0.175	0.125	0.031	0.086	0.164
251.8	0.147	0.023	0.116	0.175	0.124	0.031	0.086	0.163
252	0.146	0.023	0.116	0.174	0.124	0.03	0.085	0.163
252.2	0.146	0.022	0.116	0.173	0.123	0.03	0.085	0.162
252.4	0.145	0.022	0.115	0.172	0.123	0.03	0.084	0.161
252.6	0.144	0.021	0.115	0.171	0.122	0.03	0.084	0.16
252.8	0.143	0.02	0.114	0.17	0.122	0.03	0.084	0.16
253	0.142	0.02	0.114	0.169	0.121	0.03	0.083	0.159
253.2	0.142	0.019	0.114	0.168	0.121	0.03	0.083	0.158
253.4	0.141	0.019	0.114	0.167	0.12	0.029	0.083	0.158
253.6	0.14	0.019	0.113	0.166	0.119	0.029	0.082	0.157
253.8	0.139	0.018	0.113	0.165	0.119	0.029	0.082	0.156
254	0.138	0.018	0.113	0.164	0.118	0.029	0.081	0.156
254.2	0.137	0.018	0.112	0.163	0.118	0.029	0.081	0.155
254.4	0.136	0.018	0.112	0.162	0.117	0.029	0.081	0.154
254.6	0.135	0.017	0.111	0.161	0.117	0.029	0.08	0.153
254.8	0.135	0.017	0.111	0.16	0.116	0.029	0.08	0.153
255	0.134	0.017	0.111	0.159	0.116	0.028	0.08	0.152
255.2	0.133	0.017	0.11	0.158	0.115	0.028	0.079	0.151
255.4	0.132	0.017	0.11	0.157	0.115	0.028	0.079	0.151
255.6	0.132	0.017	0.11	0.156	0.114	0.028	0.079	0.15
255.8	0.132	0.017	0.11	0.156	0.114	0.028	0.078	0.149
256	0.132	0.017	0.11	0.155	0.113	0.028	0.078	0.149
256.2	0.132	0.016	0.11	0.155	0.113	0.028	0.077	0.148
256.4	0.131	0.016	0.11	0.155	0.112	0.028	0.077	0.147
256.6	0.131	0.015	0.11	0.154	0.112	0.027	0.077	0.147
256.8	0.131	0.015	0.109	0.154	0.111	0.027	0.076	0.146
257	0.131	0.014	0.109	0.154	0.111	0.027	0.076	0.145
257.2	0.131	0.014	0.109	0.153	0.11	0.027	0.076	0.145
257.4	0.131	0.014	0.109	0.153	0.11	0.027	0.075	0.144
257.6	0.13	0.014	0.109	0.152	0.109	0.027	0.075	0.143
257.8	0.13	0.014	0.109	0.151	0.109	0.027	0.075	0.143
258	0.129	0.014	0.109	0.151	0.108	0.027	0.074	0.142
258.2	0.128	0.013	0.108	0.15	0.108	0.026	0.074	0.142
258.4	0.127	0.013	0.108	0.149	0.107	0.026	0.074	0.141
258.6	0.127	0.013	0.107	0.148	0.107	0.026	0.073	0.14
258.8	0.126	0.013	0.107	0.147	0.106	0.026	0.073	0.14
259	0.125	0.013	0.107	0.146	0.106	0.026	0.073	0.139
259.2	0.125	0.013	0.106	0.146	0.105	0.026	0.072	0.138
259.4	0.124	0.013	0.106	0.145	0.105	0.026	0.072	0.138
259.6	0.124	0.012	0.106	0.145	0.104	0.026	0.072	0.137
259.8	0.123	0.012	0.106	0.144	0.104	0.026	0.071	0.137
260	0.123	0.011	0.106	0.143	0.104	0.025	0.071	0.136
260.2	0.122	0.011	0.106	0.143	0.103	0.025	0.071	0.135
260.4	0.122	0.01	0.106	0.142	0.103	0.025	0.071	0.135
260.6	0.122	0.01	0.106	0.141	0.102	0.025	0.07	0.134
260.8	0.121	0.01	0.105	0.14	0.102	0.025	0.07	0.134
261	0.121	0.01	0.105	0.14	0.101	0.025	0.07	0.133
261.2	0.121	0.009	0.105	0.139	0.101	0.025	0.069	0.132
261.4	0.12	0.009	0.105	0.138	0.1	0.025	0.069	0.132
261.6	0.12	0.009	0.104	0.137	0.1	0.025	0.069	0.131
261.8	0.119	0.009	0.104	0.136	0.099	0.024	0.068	0.131
262	0.119	0.009	0.104	0.135	0.099	0.024	0.068	0.13
262.2	0.118	0.008	0.103	0.134	0.099	0.024	0.068	0.129
262.4	0.118	0.008	0.103	0.133	0.098	0.024	0.067	0.129
262.6	0.117	0.007	0.102	0.132	0.098	0.024	0.067	0.128
262.8	0.117	0.007	0.102	0.132	0.097	0.024	0.067	0.128
263	0.117	0.007	0.102	0.131	0.097	0.024	0.067	0.127
263.2	0.116	0.007	0.102	0.13	0.096	0.024	0.066	0.127
263.4	0.116	0.007	0.102	0.13	0.096	0.024	0.066	0.126
263.6	0.116	0.007	0.101	0.13	0.095	0.023	0.066	0.125
263.8	0.116	0.007	0.102	0.129	0.095	0.023	0.065	0.125
264	0.116	0.007	0.102	0.129	0.095	0.023	0.065	0.124
264.2	0.115	0.007	0.102	0.129	0.094	0.023	0.065	0.124
264.4	0.115	0.007	0.102	0.128	0.094	0.023	0.064	0.123
264.6	0.114	0.007	0.102	0.128	0.093	0.023	0.064	0.123
264.8	0.114	0.007	0.102	0.127	0.093	0.023	0.064	0.122
265	0.114	0.007	0.102	0.127	0.093	0.023	0.064	0.122
265.2	0.113	0.006	0.102	0.126	0.092	0.023	0.063	0.121
265.4	0.113	0.006	0.101	0.126	0.092	0.023	0.063	0.12
265.6	0.112	0.006	0.101	0.125	0.091	0.022	0.063	0.12
265.8	0.111	0.005	0.1	0.124	0.091	0.022	0.063	0.119
266	0.11	0.005	0.099	0.123	0.09	0.022	0.062	0.119
266.2	0.109	0.004	0.099	0.122	0.09	0.022	0.062	0.118
266.4	0.108	0.004	0.098	0.121	0.09	0.022	0.062	0.118
266.6	0.107	0.003	0.098	0.12	0.089	0.022	0.061	0.117
266.8	0.107	0.003	0.098	0.119	0.089	0.022	0.061	0.117
267	0.106	0.002	0.098	0.118	0.088	0.022	0.061	0.116
267.2	0.105	0.002	0.098	0.118	0.088	0.022	0.061	0.116
267.4	0.105	0.002	0.097	0.117	0.088	0.022	0.06	0.115
267.6	0.104	0.001	0.097	0.116	0.087	0.021	0.06	0.115
267.8	0.104	0.001	0.097	0.115	0.087	0.021	0.06	0.114
268	0.103	0.001	0.097	0.115	0.087	0.021	0.06	0.114
268.2	0.103	0	0.097	0.114	0.086	0.021	0.059	0.113
268.4	0.102	0	0.097	0.113	0.086	0.021	0.059	0.113
268.6	0.102	0.001	0.097	0.113	0.085	0.021	0.059	0.112
268.8	0.102	0.001	0.097	0.113	0.085	0.021	0.058	0.112
269	0.102	0.001	0.097	0.112	0.085	0.021	0.058	0.111
269.2	0.101	0.001	0.096	0.111	0.084	0.021	0.058	0.111
269.4	0.101	0.001	0.096	0.111	0.084	0.021	0.058	0.11
269.6	0.101	0.001	0.095	0.11	0.083	0.021	0.057	0.11
269.8	0.1	0	0.095	0.109	0.083	0.02	0.057	0.109
270	0.1	0	0.094	0.109	0.083	0.02	0.057	0.109
270.2	0.099	0	0.094	0.108	0.082	0.02	0.057	0.108
270.4	0.099		0.094	0.107	0.082	0.02	0.056	0.108
270.6	0.099		0.093	0.107	0.082	0.02	0.056	0.107
270.8	0.098	-0.001	0.093	0.106	0.081	0.02	0.056	0.107
271	0.097	-0.001	0.092	0.105	0.081	0.02	0.056	0.106
271.2	0.097	-0.002	0.092	0.104	0.081	0.02	0.055	0.106
271.4	0.096	-0.002	0.091	0.103	0.08	0.02	0.055	0.105
271.6	0.096	-0.003	0.091	0.102	0.08	0.02	0.055	0.105
271.8	0.095	-0.003	0.091	0.102	0.079	0.02	0.055	0.104
272	0.095	-0.003	0.091	0.101	0.079	0.019	0.054	0.104
272.2	0.095	-0.003	0.091	0.101	0.079	0.019	0.054	0.103
272.4	0.094	-0.003	0.091	0.1	0.078	0.019	0.054	0.103
272.6	0.094	-0.003	0.092	0.1	0.078	0.019	0.054	0.103
272.8	0.094	-0.003	0.092	0.099	0.078	0.019	0.053	0.102
273	0.094	-0.003	0.092	0.099	0.077	0.019	0.053	0.102
273.2	0.093	-0.004	0.091	0.098	0.077	0.019	0.053	0.101
273.4	0.093	-0.004	0.091	0.097	0.077	0.019	0.053	0.101
273.6	0.092	-0.005	0.091	0.097	0.076	0.019	0.052	0.1
273.8	0.092	-0.005	0.091	0.096	0.076	0.019	0.052	0.1
274	0.091	-0.005	0.091	0.096	0.076	0.019	0.052	0.099
274.2	0.091	-0.005	0.09	0.096	0.075	0.019	0.052	0.099
274.4	0.09	-0.005	0.09	0.095	0.075	0.018	0.052	0.098
274.6	0.09	-0.006	0.09	0.094	0.075	0.018	0.051	0.098
274.8	0.089	-0.006	0.089	0.094	0.074	0.018	0.051	0.098
275	0.088	-0.006	0.089	0.093	0.074	0.018	0.051	0.097
275.2	0.088	-0.007	0.089	0.092	0.074	0.018	0.051	0.097
275.4	0.087	-0.007	0.089	0.091	0.073	0.018	0.05	0.096
275.6	0.087	-0.007	0.089	0.09	0.073	0.018	0.05	0.096
275.8	0.087	-0.007	0.089	0.09	0.073	0.018	0.05	0.095
276	0.087	-0.008	0.089	0.089	0.072	0.018	0.05	0.095
276.2	0.087	-0.008	0.088	0.089	0.072	0.018	0.05	0.095
276.4	0.087	-0.008	0.088	0.088	0.072	0.018	0.049	0.094
276.6	0.086	-0.008	0.088	0.088	0.071	0.018	0.049	0.094
276.8	0.086	-0.008	0.087	0.087	0.071	0.017	0.049	0.093
277	0.085	-0.009	0.087	0.086	0.071	0.017	0.049	0.093
277.2	0.085	-0.009	0.086	0.085	0.07	0.017	0.048	0.093
277.4	0.084	-0.009	0.086	0.084	0.07	0.017	0.048	0.092
277.6	0.084	-0.01	0.086	0.083	0.07	0.017	0.048	0.092
277.8	0.083	-0.01	0.086	0.083	0.069	0.017	0.048	0.091
278	0.083	-0.01	0.086	0.082	0.069	0.017	0.048	0.091
278.2	0.082	-0.01	0.086	0.081	0.069	0.017	0.047	0.09
278.4	0.082	-0.01	0.085	0.081	0.069	0.017	0.047	0.09
278.6	0.081	-0.01	0.085	0.08	0.068	0.017	0.047	0.09
278.8	0.081	-0.011	0.085	0.079	0.068	0.017	0.047	0.089
279	0.08	-0.011	0.085	0.078	0.068	0.017	0.047	0.089
279.2	0.08	-0.011	0.085	0.078	0.067	0.017	0.046	0.088
279.4	0.079	-0.011	0.085	0.077	0.067	0.016	0.046	0.088
279.6	0.079	-0.011	0.085	0.077	0.067	0.016	0.046	0.088
279.8	0.079	-0.011	0.085	0.077	0.066	0.016	0.046	0.087
280	0.078	-0.011	0.084	0.077	0.066	0.016	0.045	0.087
280.2	0.078	-0.011	0.084	0.077	0.066	0.016	0.045	0.086
280.4	0.077	-0.012	0.084	0.076	0.066	0.016	0.045	0.086
280.6	0.077	-0.012	0.083	0.076	0.065	0.016	0.045	0.086
280.8	0.077	-0.012	0.083	0.076	0.065	0.016	0.045	0.085
281	0.076	-0.012	0.083	0.076	0.065	0.016	0.044	0.085
281.2	0.076	-0.012	0.083	0.075	0.064	0.016	0.044	0.085
281.4	0.076	-0.013	0.083	0.075	0.064	0.016	0.044	0.084
281.6	0.076	-0.013	0.084	0.074	0.064	0.016	0.044	0.084
281.8	0.076	-0.013	0.084	0.073	0.064	0.016	0.044	0.083
282	0.076	-0.014	0.084	0.073	0.063	0.016	0.043	0.083
282.2	0.075	-0.014	0.084	0.072	0.063	0.015	0.043	0.083
282.4	0.075	-0.014	0.083	0.071	0.063	0.015	0.043	0.082
282.6	0.074	-0.014	0.083	0.07	0.062	0.015	0.043	0.082
282.8	0.074	-0.014	0.083	0.069	0.062	0.015	0.043	0.082
283	0.073	-0.014	0.082	0.068	0.062	0.015	0.043	0.081
283.2	0.072	-0.015	0.082	0.067	0.062	0.015	0.042	0.081
283.4	0.072	-0.015	0.082	0.066	0.061	0.015	0.042	0.081
283.6	0.071	-0.015	0.082	0.066	0.061	0.015	0.042	0.08
283.8	0.071	-0.016	0.081	0.065	0.061	0.015	0.042	0.08
284	0.071	-0.016	0.081	0.065	0.06	0.015	0.042	0.079
284.2	0.07	-0.016	0.08	0.064	0.06	0.015	0.041	0.079
284.4	0.07	-0.017	0.08	0.064	0.06	0.015	0.041	0.079
284.6	0.07	-0.017	0.08	0.063	0.06	0.015	0.041	0.078
284.8	0.069	-0.018	0.08	0.063	0.059	0.015	0.041	0.078
285	0.069	-0.018	0.08	0.062	0.059	0.015	0.041	0.078
285.2	0.069	-0.019	0.08	0.062	0.059	0.014	0.04	0.077
285.4	0.069	-0.019	0.08	0.061	0.059	0.014	0.04	0.077
285.6	0.069	-0.019	0.08	0.06	0.058	0.014	0.04	0.077
285.8	0.069	-0.02	0.079	0.06	0.058	0.014	0.04	0.076
286	0.068	-0.02	0.079	0.059	0.058	0.014	0.04	0.076
286.2	0.068	-0.02	0.079	0.059	0.058	0.014	0.04	0.076
286.4	0.067	-0.02	0.079	0.058	0.057	0.014	0.039	0.075
286.6	0.067	-0.02	0.078	0.058	0.057	0.014	0.039	0.075
286.8	0.067	-0.02	0.078	0.057	0.057	0.014	0.039	0.075
287	0.066	-0.02	0.079	0.057	0.057	0.014	0.039	0.074
287.2	0.066	-0.02	0.079	0.057	0.056	0.014	0.039	0.074
287.4	0.066	-0.02	0.079	0.056	0.056	0.014	0.039	0.074
287.6	0.066	-0.02	0.079	0.056	0.056	0.014	0.038	0.073
287.8	0.066	-0.02	0.079	0.056	0.056	0.014	0.038	0.073
288	0.065	-0.019	0.079	0.056	0.055	0.014	0.038	0.073
288.2	0.065	-0.019	0.079	0.055	0.055	0.014	0.038	0.072
288.4	0.065	-0.019	0.079	0.055	0.055	0.013	0.038	0.072
288.6	0.065	-0.019	0.079	0.054	0.055	0.013	0.038	0.072
288.8	0.064	-0.019	0.079	0.054	0.054	0.013	0.037	0.071
289	0.064	-0.019	0.078	0.053	0.054	0.013	0.037	0.071
289.2	0.064	-0.019	0.078	0.053	0.054	0.013	0.037	0.071
289.4	0.063	-0.02	0.078	0.052	0.054	0.013	0.037	0.07
289.6	0.063	-0.02	0.078	0.051	0.053	0.013	0.037	0.07
289.8	0.062	-0.021	0.077	0.05	0.053	0.013	0.037	0.07
290	0.062	-0.021	0.077	0.049	0.053	0.013	0.036	0.069
290.2	0.061	-0.021	0.076	0.048	0.053	0.013	0.036	0.069
290.4	0.061	-0.021	0.076	0.047	0.052	0.013	0.036	0.069
290.6	0.06	-0.022	0.076	0.046	0.052	0.013	0.036	0.069
290.8	0.06	-0.022	0.075	0.045	0.052	0.013	0.036	0.068
291	0.059	-0.023	0.075	0.044	0.052	0.013	0.036	0.068
291.2	0.059	-0.024	0.075	0.044	0.051	0.013	0.035	0.068
291.4	0.059	-0.024	0.075	0.043	0.051	0.013	0.035	0.067
291.6	0.059	-0.025	0.075	0.042	0.051	0.013	0.035	0.067
291.8	0.059	-0.025	0.074	0.042	0.051	0.012	0.035	0.067
292	0.059	-0.026	0.074	0.041	0.051	0.012	0.035	0.066
292.2	0.058	-0.026	0.074	0.041	0.05	0.012	0.035	0.066
292.4	0.058	-0.026	0.074	0.04	0.05	0.012	0.034	0.066
292.6	0.058	-0.026	0.073	0.04	0.05	0.012	0.034	0.066
292.8	0.058	-0.026	0.073	0.039	0.05	0.012	0.034	0.065
293	0.057	-0.027	0.073	0.039	0.049	0.012	0.034	0.065
293.2	0.057	-0.027	0.073	0.039	0.049	0.012	0.034	0.065
293.4	0.056	-0.027	0.073	0.038	0.049	0.012	0.034	0.064
293.6	0.056	-0.027	0.073	0.038	0.049	0.012	0.034	0.064
293.8	0.055	-0.027	0.073	0.037	0.049	0.012	0.033	0.064
294	0.054	-0.027	0.073	0.037	0.048	0.012	0.033	0.064
294.2	0.054	-0.027	0.073	0.036	0.048	0.012	0.033	0.063
294.4	0.053	-0.027	0.073	0.036	0.048	0.012	0.033	0.063
294.6	0.053	-0.027	0.073	0.035	0.048	0.012	0.033	0.063
294.8	0.052	-0.027	0.073	0.035	0.047	0.012	0.033	0.062
295	0.052	-0.027	0.072	0.034	0.047	0.012	0.033	0.062
295.2	0.052	-0.027	0.072	0.033	0.047	0.012	0.032	0.062
295.4	0.051	-0.027	0.072	0.032	0.047	0.012	0.032	0.062
295.6	0.051	-0.027	0.071	0.032	0.047	0.011	0.032	0.061
295.8	0.051	-0.028	0.071	0.031	0.046	0.011	0.032	0.061
296	0.051	-0.028	0.071	0.03	0.046	0.011	0.032	0.061
296.2	0.051	-0.028	0.071	0.03	0.046	0.011	0.032	0.06
296.4	0.051	-0.028	0.07	0.029	0.046	0.011	0.032	0.06
296.6	0.051	-0.028	0.07	0.029	0.046	0.011	0.031	0.06
296.8	0.05	-0.028	0.07	0.029	0.045	0.011	0.031	0.06
297	0.05	-0.028	0.07	0.028	0.045	0.011	0.031	0.059
297.2	0.05	-0.028	0.07	0.028	0.045	0.011	0.031	0.059
297.4	0.049	-0.029	0.07	0.027	0.045	0.011	0.031	0.059
297.6	0.048	-0.029	0.07	0.027	0.045	0.011	0.031	0.059
297.8	0.048	-0.029	0.07	0.026	0.044	0.011	0.031	0.058
298	0.047	-0.029	0.07	0.026	0.044	0.011	0.03	0.058
298.2	0.047	-0.03	0.069	0.026	0.044	0.011	0.03	0.058
298.4	0.046	-0.03	0.069	0.025	0.044	0.011	0.03	0.058
298.6	0.046	-0.03	0.069	0.025	0.044	0.011	0.03	0.057
298.8	0.046	-0.031	0.069	0.024	0.043	0.011	0.03	0.057
299	0.045	-0.031	0.069	0.024	0.043	0.011	0.03	0.057
299.2	0.045	-0.031	0.068	0.023	0.043	0.011	0.03	0.057
299.4	0.044	-0.031	0.068	0.023	0.043	0.011	0.029	0.056
299.6	0.044	-0.032	0.068	0.023	0.043	0.01	0.029	0.056
299.8	0.044	-0.032	0.068	0.022	0.042	0.01	0.029	0.056
300	0.044	-0.032	0.068	0.022	0.042	0.01	0.029	0.056
300.2	0.044	-0.032	0.068	0.022	0.042	0.01	0.029	0.055
300.4	0.044	-0.032	0.068	0.021	0.042	0.01	0.029	0.055
300.6	0.044	-0.032	0.068	0.021	0.042	0.01	0.029	0.055
300.8	0.044	-0.033	0.068	0.02	0.042	0.01	0.029	0.055
301	0.043	-0.033	0.068	0.02	0.041	0.01	0.028	0.054
301.2	0.043	-0.033	0.068	0.019	0.041	0.01	0.028	0.054
301.4	0.042	-0.033	0.068	0.018	0.041	0.01	0.028	0.054
301.6	0.042	-0.033	0.068	0.017	0.041	0.01	0.028	0.054
301.8	0.042	-0.033	0.068	0.017	0.041	0.01	0.028	0.053
302	0.041	-0.033	0.069	0.016	0.04	0.01	0.028	0.053
302.2	0.041	-0.034	0.069	0.016	0.04	0.01	0.028	0.053
302.4	0.041	-0.034	0.069	0.015	0.04	0.01	0.028	0.053
302.6	0.041	-0.034	0.069	0.015	0.04	0.01	0.027	0.052
302.8	0.04	-0.034	0.069	0.015	0.04	0.01	0.027	0.052
303	0.04	-0.034	0.069	0.014	0.04	0.01	0.027	0.052
303.2	0.04	-0.034	0.069	0.014	0.039	0.01	0.027	0.052
303.4	0.04	-0.035	0.068	0.013	0.039	0.01	0.027	0.051
303.6	0.039	-0.035	0.068	0.013	0.039	0.01	0.027	0.051
303.8	0.039	-0.035	0.067	0.012	0.039	0.01	0.027	0.051
304	0.038	-0.035	0.067	0.012	0.039	0.009	0.027	0.051
304.2	0.038	-0.036	0.067	0.011	0.038	0.009	0.026	0.051
304.4	0.037	-0.036	0.066	0.011	0.038	0.009	0.026	0.05
304.6	0.036	-0.037	0.066	0.01	0.038	0.009	0.026	0.05
304.8	0.036	-0.037	0.065	0.009	0.038	0.009	0.026	0.05
305	0.035	-0.037	0.065	0.008	0.038	0.009	0.026	0.05
305.2	0.035	-0.037	0.065	0.007	0.038	0.009	0.026	0.049
305.4	0.034	-0.037	0.064	0.007	0.037	0.009	0.026	0.049
305.6	0.034	-0.038	0.064	0.006	0.037	0.009	0.026	0.049
305.8	0.034	-0.038	0.064	0.005	0.037	0.009	0.026	0.049
306	0.033	-0.038	0.064	0.005	0.037	0.009	0.025	0.049
306.2	0.034	-0.038	0.063	0.005	0.037	0.009	0.025	0.048
306.4	0.034	-0.039	0.063	0.004	0.037	0.009	0.025	0.048
306.6	0.034	-0.039	0.063	0.004	0.036	0.009	0.025	0.048
306.8	0.034	-0.039	0.062	0.004	0.036	0.009	0.025	0.048
307	0.034	-0.039	0.062	0.004	0.036	0.009	0.025	0.047
307.2	0.034	-0.039	0.062	0.003	0.036	0.009	0.025	0.047
307.4	0.033	-0.038	0.062	0.003	0.036	0.009	0.025	0.047
307.6	0.033	-0.038	0.062	0.003	0.036	0.009	0.025	0.047
307.8	0.032	-0.038	0.062	0.003	0.035	0.009	0.024	0.047
308	0.032	-0.039	0.062	0.002	0.035	0.009	0.024	0.046
308.2	0.031	-0.039	0.062	0.002	0.035	0.009	0.024	0.046
308.4	0.031	-0.039	0.062	0.002	0.035	0.009	0.024	0.046
308.6	0.031	-0.039	0.062	0.001	0.035	0.009	0.024	0.046
308.8	0.03	-0.039	0.062	0	0.035	0.009	0.024	0.046
309	0.03	-0.039	0.062		0.035	0.008	0.024	0.045
309.2	0.029	-0.039	0.062	-0.001	0.034	0.008	0.024	0.045
309.4	0.029	-0.039	0.062	-0.002	0.034	0.008	0.024	0.045
309.6	0.029	-0.039	0.061	-0.003	0.034	0.008	0.023	0.045
309.8	0.029	-0.04	0.061	-0.004	0.034	0.008	0.023	0.045
310	0.028	-0.041	0.061	-0.005	0.034	0.008	0.023	0.044
310.2	0.028	-0.041	0.06	-0.005	0.034	0.008	0.023	0.044
310.4	0.029	-0.041	0.06	-0.006	0.033	0.008	0.023	0.044
310.6	0.029	-0.041	0.061	-0.006	0.033	0.008	0.023	0.044
310.8	0.029	-0.04	0.061	-0.006	0.033	0.008	0.023	0.044
311	0.03	-0.039	0.062	-0.005	0.033	0.008	0.023	0.043
311.2	0.03	-0.039	0.063	-0.005	0.033	0.008	0.023	0.043
311.4	0.03	-0.039	0.063	-0.005	0.033	0.008	0.023	0.043
311.6	0.03	-0.038	0.064	-0.005	0.033	0.008	0.022	0.043
311.8	0.03	-0.038	0.064	-0.005	0.032	0.008	0.022	0.043
312	0.03	-0.038	0.064	-0.005	0.032	0.008	0.022	0.042
312.2	0.03	-0.038	0.064	-0.005	0.032	0.008	0.022	0.042
312.4	0.029	-0.038	0.064	-0.006	0.032	0.008	0.022	0.042
312.6	0.029	-0.038	0.064	-0.007	0.032	0.008	0.022	0.042
312.8	0.028	-0.038	0.064	-0.008	0.032	0.008	0.022	0.042
313	0.028	-0.039	0.063	-0.009	0.032	0.008	0.022	0.041
313.2	0.027	-0.04	0.063	-0.01	0.031	0.008	0.022	0.041
313.4	0.026	-0.04	0.062	-0.011	0.031	0.008	0.022	0.041
313.6	0.025	-0.041	0.061	-0.013	0.031	0.008	0.021	0.041
313.8	0.024	-0.042	0.06	-0.014	0.031	0.008	0.021	0.041
314	0.023	-0.043	0.059	-0.015	0.031	0.008	0.021	0.041
314.2	0.023	-0.043	0.059	-0.016	0.031	0.008	0.021	0.04
314.4	0.023	-0.043	0.059	-0.016	0.031	0.008	0.021	0.04
314.6	0.023	-0.043	0.058	-0.017	0.03	0.007	0.021	0.04
314.8	0.022	-0.043	0.059	-0.017	0.03	0.007	0.021	0.04
315	0.022	-0.044	0.059	-0.017	0.03	0.007	0.021	0.04
315.2	0.022	-0.044	0.058	-0.017	0.03	0.007	0.021	0.04
315.4	0.021	-0.045	0.058	-0.017	0.03	0.007	0.021	0.039
315.6	0.021	-0.045	0.058	-0.017	0.03	0.007	0.02	0.039
315.8	0.021	-0.046	0.058	-0.018	0.03	0.007	0.02	0.039
316	0.02	-0.046	0.058	-0.018	0.03	0.007	0.02	0.039
316.2	0.02	-0.046	0.057	-0.019	0.029	0.007	0.02	0.039
316.4	0.02	-0.046	0.057	-0.019	0.029	0.007	0.02	0.038
316.6	0.019	-0.047	0.057	-0.02	0.029	0.007	0.02	0.038
316.8	0.019	-0.047	0.056	-0.02	0.029	0.007	0.02	0.038
317	0.019	-0.047	0.055	-0.021	0.029	0.007	0.02	0.038
317.2	0.018	-0.047	0.055	-0.021	0.029	0.007	0.02	0.038
317.4	0.018	-0.047	0.055	-0.022	0.029	0.007	0.02	0.038
317.6	0.017	-0.046	0.054	-0.022	0.029	0.007	0.02	0.037
317.8	0.017	-0.046	0.054	-0.023	0.028	0.007	0.02	0.037
318	0.017	-0.046	0.054	-0.023	0.028	0.007	0.019	0.037
318.2	0.016	-0.046	0.053	-0.023	0.028	0.007	0.019	0.037
318.4	0.016	-0.046	0.053	-0.024	0.028	0.007	0.019	0.037
318.6	0.016	-0.047	0.053	-0.024	0.028	0.007	0.019	0.037
318.8	0.015	-0.047	0.053	-0.025	0.028	0.007	0.019	0.036
319	0.015	-0.047	0.053	-0.025	0.028	0.007	0.019	0.036
319.2	0.015	-0.047	0.054	-0.025	0.027	0.007	0.019	0.036
319.4	0.016	-0.047	0.054	-0.026	0.027	0.007	0.019	0.036
319.6	0.016	-0.047	0.054	-0.026	0.027	0.007	0.019	0.036
319.8	0.016	-0.047	0.054	-0.026	0.027	0.007	0.019	0.036
320	0.017	-0.047	0.055	-0.027	0.027	0.007	0.019	0.035
320.2	0.017	-0.047	0.055	-0.027	0.027	0.007	0.018	0.035
320.4	0.017	-0.047	0.055	-0.028	0.027	0.007	0.018	0.035
320.6	0.017	-0.047	0.055	-0.028	0.027	0.007	0.018	0.035
320.8	0.017	-0.047	0.055	-0.029	0.027	0.007	0.018	0.035
321	0.016	-0.047	0.055	-0.029	0.026	0.006	0.018	0.035
321.2	0.016	-0.047	0.054	-0.03	0.026	0.006	0.018	0.035
321.4	0.016	-0.047	0.054	-0.03	0.026	0.006	0.018	0.034
321.6	0.015	-0.047	0.054	-0.03	0.026	0.006	0.018	0.034
321.8	0.014	-0.048	0.053	-0.031	0.026	0.006	0.018	0.034
322	0.014	-0.048	0.053	-0.031	0.026	0.006	0.018	0.034
322.2	0.013	-0.048	0.052	-0.032	0.026	0.006	0.018	0.034
322.4	0.012	-0.048	0.052	-0.033	0.026	0.006	0.018	0.034
322.6	0.012	-0.048	0.052	-0.034	0.025	0.006	0.018	0.033
322.8	0.011	-0.049	0.051	-0.034	0.025	0.006	0.017	0.033
323	0.011	-0.049	0.051	-0.035	0.025	0.006	0.017	0.033
323.2	0.01	-0.049	0.051	-0.035	0.025	0.006	0.017	0.033
323.4	0.01	-0.049	0.051	-0.036	0.025	0.006	0.017	0.033
323.6	0.01	-0.049	0.051	-0.036	0.025	0.006	0.017	0.033
323.8	0.01	-0.05	0.05	-0.036	0.025	0.006	0.017	0.033
324	0.01	-0.05	0.05	-0.037	0.025	0.006	0.017	0.032
324.2	0.01	-0.05	0.05	-0.037	0.025	0.006	0.017	0.032
324.4	0.01	-0.05	0.05	-0.037	0.024	0.006	0.017	0.032
324.6	0.01	-0.05	0.05	-0.038	0.024	0.006	0.017	0.032
324.8	0.01	-0.051	0.05	-0.038	0.024	0.006	0.017	0.032
325	0.01	-0.051	0.05	-0.038	0.024	0.006	0.017	0.032
325.2	0.01	-0.051	0.049	-0.038	0.024	0.006	0.017	0.032
325.4	0.01	-0.051	0.049	-0.039	0.024	0.006	0.016	0.031
325.6	0.01	-0.051	0.049	-0.039	0.024	0.006	0.016	0.031
325.8	0.009	-0.051	0.049	-0.039	0.024	0.006	0.016	0.031
326	0.009	-0.052	0.05	-0.04	0.024	0.006	0.016	0.031
326.2	0.009	-0.052	0.05	-0.041	0.024	0.006	0.016	0.031
326.4	0.009	-0.052	0.05	-0.041	0.023	0.006	0.016	0.031
326.6	0.008	-0.052	0.05	-0.042	0.023	0.006	0.016	0.031
326.8	0.008	-0.052	0.05	-0.042	0.023	0.006	0.016	0.03
327	0.008	-0.052	0.05	-0.042	0.023	0.006	0.016	0.03
327.2	0.007	-0.052	0.05	-0.043	0.023	0.006	0.016	0.03
327.4	0.007	-0.053	0.05	-0.043	0.023	0.006	0.016	0.03
327.6	0.007	-0.053	0.049	-0.043	0.023	0.006	0.016	0.03
327.8	0.006	-0.053	0.049	-0.043	0.023	0.006	0.016	0.03
328	0.006	-0.053	0.049	-0.044	0.023	0.006	0.016	0.03
328.2	0.006	-0.053	0.049	-0.044	0.022	0.006	0.015	0.03
328.4	0.005	-0.054	0.049	-0.044	0.022	0.005	0.015	0.029
328.6	0.005	-0.054	0.049	-0.045	0.022	0.005	0.015	0.029
328.8	0.005	-0.054	0.049	-0.045	0.022	0.005	0.015	0.029
329	0.004	-0.054	0.048	-0.045	0.022	0.005	0.015	0.029
329.2	0.004	-0.054	0.048	-0.046	0.022	0.005	0.015	0.029
329.4	0.004	-0.055	0.048	-0.046	0.022	0.005	0.015	0.029
329.6	0.004	-0.055	0.047	-0.047	0.022	0.005	0.015	0.029
329.8	0.003	-0.055	0.047	-0.048	0.022	0.005	0.015	0.028
330	0.003	-0.055	0.047	-0.048	0.022	0.005	0.015	0.028
330.2	0.003	-0.056	0.046	-0.049	0.021	0.005	0.015	0.028
330.4	0.002	-0.055	0.046	-0.05	0.021	0.005	0.015	0.028
330.6	0.002	-0.055	0.046	-0.051	0.021	0.005	0.015	0.028
330.8	0.002	-0.055	0.046	-0.051	0.021	0.005	0.015	0.028
331	0.002	-0.056	0.046	-0.052	0.021	0.005	0.015	0.028
331.2	0.002	-0.056	0.046	-0.052	0.021	0.005	0.014	0.028
331.4	0.002	-0.056	0.046	-0.053	0.021	0.005	0.014	0.027
331.6	0.002	-0.056	0.047	-0.053	0.021	0.005	0.014	0.027
331.8	0.002	-0.056	0.047	-0.054	0.021	0.005	0.014	0.027
332	0.002	-0.056	0.047	-0.054	0.021	0.005	0.014	0.027
332.2	0.001	-0.056	0.047	-0.054	0.021	0.005	0.014	0.027
332.4	0.001	-0.056	0.047	-0.055	0.02	0.005	0.014	0.027
332.6	0.001	-0.056	0.047	-0.054	0.02	0.005	0.014	0.027
332.8	0.001	-0.056	0.047	-0.054	0.02	0.005	0.014	0.027
333	0	-0.057	0.047	-0.054	0.02	0.005	0.014	0.027
333.2	0	-0.057	0.046	-0.054	0.02	0.005	0.014	0.026
333.4		-0.057	0.046	-0.054	0.02	0.005	0.014	0.026
333.6		-0.058	0.045	-0.055	0.02	0.005	0.014	0.026
333.8	-0.001	-0.058	0.045	-0.055	0.02	0.005	0.014	0.026
334	-0.001	-0.058	0.044	-0.056	0.02	0.005	0.014	0.026
334.2	-0.001	-0.058	0.044	-0.056	0.02	0.005	0.014	0.026
334.4	-0.001	-0.058	0.044	-0.057	0.02	0.005	0.013	0.026
334.6	-0.001	-0.058	0.044	-0.058	0.019	0.005	0.013	0.026
334.8	-0.001	-0.058	0.044	-0.059	0.019	0.005	0.013	0.025
335	-0.001	-0.058	0.044	-0.059	0.019	0.005	0.013	0.025
335.2	-0.002	-0.059	0.045	-0.06	0.019	0.005	0.013	0.025
335.4	-0.002	-0.059	0.045	-0.061	0.019	0.005	0.013	0.025
335.6	-0.002	-0.059	0.045	-0.061	0.019	0.005	0.013	0.025
335.8	-0.002	-0.059	0.045	-0.062	0.019	0.005	0.013	0.025
336	-0.002	-0.059	0.045	-0.062	0.019	0.005	0.013	0.025
336.2	-0.002	-0.059	0.044	-0.063	0.019	0.005	0.013	0.025
336.4	-0.003	-0.059	0.044	-0.063	0.019	0.005	0.013	0.025
336.6	-0.003	-0.059	0.044	-0.063	0.019	0.005	0.013	0.024
336.8	-0.003	-0.059	0.044	-0.064	0.019	0.005	0.013	0.024
337	-0.003	-0.059	0.044	-0.064	0.018	0.005	0.013	0.024
337.2	-0.003	-0.059	0.044	-0.064	0.018	0.005	0.013	0.024
337.4	-0.003	-0.06	0.043	-0.065	0.018	0.004	0.013	0.024
337.6	-0.003	-0.06	0.043	-0.065	0.018	0.004	0.013	0.024
337.8	-0.003	-0.06	0.042	-0.065	0.018	0.004	0.012	0.024
338	-0.003	-0.061	0.042	-0.066	0.018	0.004	0.012	0.024
338.2	-0.004	-0.061	0.042	-0.066	0.018	0.004	0.012	0.024
338.4	-0.004	-0.061	0.042	-0.066	0.018	0.004	0.012	0.023
338.6	-0.005	-0.061	0.042	-0.067	0.018	0.004	0.012	0.023
338.8	-0.005	-0.061	0.042	-0.067	0.018	0.004	0.012	0.023
339	-0.006	-0.061	0.042	-0.068	0.018	0.004	0.012	0.023
339.2	-0.006	-0.061	0.042	-0.068	0.018	0.004	0.012	0.023
339.4	-0.006	-0.061	0.042	-0.068	0.017	0.004	0.012	0.023
339.6	-0.007	-0.061	0.042	-0.069	0.017	0.004	0.012	0.023
339.8	-0.007	-0.061	0.042	-0.069	0.017	0.004	0.012	0.023
340	-0.007	-0.06	0.042	-0.069	0.017	0.004	0.012	0.023
340.2	-0.007	-0.06	0.042	-0.069	0.017	0.004	0.012	0.023
340.4	-0.007	-0.06	0.042	-0.069	0.017	0.004	0.012	0.022
340.6	-0.007	-0.06	0.042	-0.07	0.017	0.004	0.012	0.022
340.8	-0.007	-0.06	0.042	-0.07	0.017	0.004	0.012	0.022
341	-0.007	-0.061	0.042	-0.07	0.017	0.004	0.012	0.022
341.2	-0.007	-0.061	0.041	-0.071	0.017	0.004	0.012	0.022
341.4	-0.008	-0.061	0.041	-0.071	0.017	0.004	0.012	0.022
341.6	-0.008	-0.062	0.041	-0.071	0.017	0.004	0.011	0.022
341.8	-0.008	-0.062	0.041	-0.072	0.017	0.004	0.011	0.022
342	-0.008	-0.063	0.041	-0.072	0.017	0.004	0.011	0.022
342.2	-0.009	-0.063	0.04	-0.072	0.016	0.004	0.011	0.022
342.4	-0.009	-0.063	0.04	-0.073	0.016	0.004	0.011	0.021
342.6	-0.01	-0.064	0.04	-0.073	0.016	0.004	0.011	0.021
342.8	-0.01	-0.064	0.04	-0.074	0.016	0.004	0.011	0.021
343	-0.01	-0.064	0.04	-0.074	0.016	0.004	0.011	0.021
343.2	-0.01	-0.064	0.04	-0.075	0.016	0.004	0.011	0.021
343.4	-0.01	-0.064	0.04	-0.075	0.016	0.004	0.011	0.021
343.6	-0.01	-0.064	0.04	-0.076	0.016	0.004	0.011	0.021
343.8	-0.01	-0.064	0.04	-0.076	0.016	0.004	0.011	0.021
344	-0.01	-0.064	0.04	-0.077	0.016	0.004	0.011	0.021
344.2	-0.009	-0.064	0.04	-0.077	0.016	0.004	0.011	0.021
344.4	-0.009	-0.064	0.04	-0.078	0.016	0.004	0.011	0.021
344.6	-0.009	-0.064	0.039	-0.078	0.016	0.004	0.011	0.02
344.8	-0.009	-0.064	0.039	-0.079	0.016	0.004	0.011	0.02
345	-0.009	-0.064	0.039	-0.079	0.015	0.004	0.011	0.02
345.2	-0.009	-0.064	0.039	-0.08	0.015	0.004	0.011	0.02
345.4	-0.009	-0.064	0.039	-0.08	0.015	0.004	0.011	0.02
345.6	-0.01	-0.064	0.038	-0.081	0.015	0.004	0.01	0.02
345.8	-0.011	-0.064	0.038	-0.081	0.015	0.004	0.01	0.02
346	-0.012	-0.065	0.039	-0.082	0.015	0.004	0.01	0.02
346.2	-0.012	-0.065	0.039	-0.082	0.015	0.004	0.01	0.02
346.4	-0.013	-0.065	0.039	-0.082	0.015	0.004	0.01	0.02
346.6	-0.013	-0.065	0.039	-0.083	0.015	0.004	0.01	0.02
346.8	-0.014	-0.066	0.039	-0.083	0.015	0.004	0.01	0.019
347	-0.014	-0.066	0.039	-0.083	0.015	0.004	0.01	0.019
347.2	-0.014	-0.066	0.039	-0.083	0.015	0.004	0.01	0.019
347.4	-0.014	-0.066	0.039	-0.083	0.015	0.004	0.01	0.019
347.6	-0.014	-0.066	0.039	-0.083	0.015	0.004	0.01	0.019
347.8	-0.014	-0.066	0.039	-0.083	0.014	0.004	0.01	0.019
348	-0.013	-0.066	0.039	-0.083	0.014	0.004	0.01	0.019
348.2	-0.013	-0.066	0.039	-0.084	0.014	0.004	0.01	0.019
348.4	-0.013	-0.066	0.038	-0.084	0.014	0.004	0.01	0.019
348.6	-0.013	-0.066	0.038	-0.084	0.014	0.003	0.01	0.019
348.8	-0.014	-0.066	0.037	-0.085	0.014	0.003	0.01	0.019
349	-0.014	-0.066	0.037	-0.085	0.014	0.003	0.01	0.019
349.2	-0.014	-0.066	0.037	-0.086	0.014	0.003	0.01	0.018
349.4	-0.015	-0.066	0.036	-0.086	0.014	0.003	0.01	0.018
349.6	-0.015	-0.066	0.036	-0.087	0.014	0.003	0.01	0.018
349.8	-0.015	-0.067	0.036	-0.087	0.014	0.003	0.01	0.018

## Sheet: Source DataFig 3b (8)
Source Data for Fig 3b. binding affinities calculated by BLI for the interaction
phi3T_93 vs YosL phi3T
time	Fit	5uM
110	0.011	0.016
110.2	0.01	0.016
110.4	0.01	0.015
110.6	0.009	0.015
110.8	0.008	0.014
111	0.008	0.014
111.2	0.007	0.014
111.4	0.007	0.013
111.6	0.006	0.013
111.8	0.006	0.013
112	0.005	0.012
112.2	0.005	0.012
112.4	0.005	0.011
112.6	0.004	0.011
112.8	0.004	0.011
113	0.004	0.01
113.2	0.004	0.01
113.4	0.004	0.009
113.6	0.004	0.009
113.8	0.004	0.008
114	0.003	0.008
114.2	0.003	0.007
114.4	0.002	0.007
114.6	0.002	0.006
114.8	0.002	0.006
115	0.002	0.006
115.2	0.002	0.006
115.4	0.002	0.005
115.6	0.002	0.005
115.8	0.002	0.004
116	0.002	0.004
116.2	0.002	0.004
116.4	0.002	0.003
116.6	0.002	0.003
116.8	0.001	0.002
117	0.001	0.002
117.2	0.001	0.001
117.4	0	0.001
117.6	0	0.001
117.8	0	0
118	0	0
118.2	0	0
118.4	0	0
118.6	0	0
118.8	0	0
119	0	0
119.2	0	-0.001
119.4	0	-0.001
119.6	0.001	-0.001
119.8	0.001	-0.001
120	0	0.13
120.2	0	0.13
120.4	0	0.13
120.6	0.007	0.13
120.8	0.02	0.131
121	0.032	0.131
121.2	0.043	0.132
121.4	0.051	0.132
121.6	0.057	0.133
121.8	0.06	0.134
122	0.059	0.134
122.2	0.054	0.134
122.4	0.054	0.135
122.6	0.055	0.135
122.8	0.054	0.135
123	0.054	0.136
123.2	0.055	0.136
123.4	0.056	0.136
123.6	0.057	0.136
123.8	0.058	0.137
124	0.059	0.137
124.2	0.06	0.137
124.4	0.061	0.138
124.6	0.061	0.138
124.8	0.062	0.138
125	0.063	0.138
125.2	0.064	0.139
125.4	0.064	0.139
125.6	0.065	0.139
125.8	0.066	0.139
126	0.067	0.139
126.2	0.068	0.139
126.4	0.068	0.139
126.6	0.069	0.139
126.8	0.07	0.139
127	0.07	0.14
127.2	0.071	0.14
127.4	0.071	0.141
127.6	0.072	0.141
127.8	0.072	0.142
128	0.073	0.142
128.2	0.073	0.142
128.4	0.073	0.142
128.6	0.074	0.142
128.8	0.074	0.141
129	0.074	0.141
129.2	0.075	0.141
129.4	0.076	0.141
129.6	0.076	0.141
129.8	0.076	0.14
130	0.077	0.14
130.2	0.077	0.14
130.4	0.078	0.14
130.6	0.079	0.14
130.8	0.079	0.14
131	0.079	0.14
131.2	0.08	0.14
131.4	0.08	0.14
131.6	0.08	0.14
131.8	0.08	0.14
132	0.08	0.139
132.2	0.08	0.139
132.4	0.08	0.139
132.6	0.08	0.139
132.8	0.08	0.139
133	0.08	0.139
133.2	0.08	0.139
133.4	0.08	0.14
133.6	0.08	0.14
133.8	0.081	0.139
134	0.081	0.139
134.2	0.081	0.139
134.4	0.082	0.138
134.6	0.082	0.138
134.8	0.083	0.138
135	0.083	0.137
135.2	0.083	0.137
135.4	0.084	0.136
135.6	0.084	0.136
135.8	0.084	0.136
136	0.084	0.136
136.2	0.085	0.135
136.4	0.085	0.136
136.6	0.085	0.136
136.8	0.086	0.136
137	0.086	0.136
137.2	0.087	0.136
137.4	0.088	0.136
137.6	0.088	0.136
137.8	0.088	0.136
138	0.089	0.136
138.2	0.089	0.136
138.4	0.089	0.135
138.6	0.089	0.135
138.8	0.09	0.135
139	0.09	0.134
139.2	0.09	0.134
139.4	0.09	0.134
139.6	0.09	0.134
139.8	0.089	0.134
140	0.089	0.134
140.2	0.089	0.133
140.4	0.089	0.133
140.6	0.089	0.133
140.8	0.089	0.133
141	0.089	0.133
141.2	0.09	0.133
141.4	0.09	0.133
141.6	0.09	0.133
141.8	0.09	0.132
142	0.091	0.132
142.2	0.091	0.132
142.4	0.092	0.131
142.6	0.092	0.131
142.8	0.093	0.13
143	0.093	0.13
143.2	0.093	0.13
143.4	0.093	0.129
143.6	0.093	0.129
143.8	0.093	0.129
144	0.093	0.128
144.2	0.093	0.128
144.4	0.093	0.128
144.6	0.092	0.128
144.8	0.092	0.128
145	0.092	0.129
145.2	0.092	0.129
145.4	0.092	0.129
145.6	0.092	0.129
145.8	0.092	0.129
146	0.092	0.128
146.2	0.092	0.128
146.4	0.092	0.128
146.6	0.092	0.128
146.8	0.092	0.127
147	0.092	0.127
147.2	0.091	0.126
147.4	0.091	0.126
147.6	0.091	0.125
147.8	0.092	0.124
148	0.092	0.124
148.2	0.092	0.124
148.4	0.092	0.123
148.6	0.092	0.123
148.8	0.092	0.123
149	0.093	0.122
149.2	0.093	0.121
149.4	0.094	0.121
149.6	0.094	0.12
149.8	0.094	0.12
150	0.095	0.119
150.2	0.095	0.119
150.4	0.095	0.119
150.6	0.095	0.118
150.8	0.095	0.118
151	0.095	0.118
151.2	0.095	0.117
151.4	0.095	0.117
151.6	0.095	0.116
151.8	0.095	0.116
152	0.095	0.116
152.2	0.094	0.116
152.4	0.094	0.116
152.6	0.094	0.116
152.8	0.094	0.115
153	0.094	0.115
153.2	0.094	0.115
153.4	0.094	0.115
153.6	0.094	0.115
153.8	0.094	0.115
154	0.094	0.116
154.2	0.094	0.116
154.4	0.095	0.116
154.6	0.095	0.115
154.8	0.095	0.115
155	0.095	0.115
155.2	0.095	0.114
155.4	0.095	0.114
155.6	0.095	0.114
155.8	0.095	0.113
156	0.094	0.112
156.2	0.094	0.112
156.4	0.094	0.111
156.6	0.094	0.111
156.8	0.094	0.11
157	0.094	0.11
157.2	0.094	0.11
157.4	0.094	0.109
157.6	0.094	0.109
157.8	0.094	0.109
158	0.094	0.109
158.2	0.094	0.109
158.4	0.094	0.11
158.6	0.094	0.11
158.8	0.094	0.11
159	0.094	0.11
159.2	0.094	0.11
159.4	0.094	0.109
159.6	0.094	0.109
159.8	0.094	0.109
160	0.095	0.108
160.2	0.095	0.108
160.4	0.095	0.107
160.6	0.095	0.106
160.8	0.095	0.106
161	0.095	0.105
161.2	0.095	0.104
161.4	0.095	0.104
161.6	0.095	0.103
161.8	0.095	0.103
162	0.095	0.103
162.2	0.094	0.102
162.4	0.094	0.102
162.6	0.094	0.101
162.8	0.094	0.101
163	0.094	0.1
163.2	0.094	0.1
163.4	0.094	0.099
163.6	0.094	0.099
163.8	0.094	0.099
164	0.093	0.099
164.2	0.093	0.099
164.4	0.093	0.099
164.6	0.093	0.098
164.8	0.093	0.098
165	0.092	0.098
165.2	0.092	0.098
165.4	0.091	0.098
165.6	0.091	0.097
165.8	0.09	0.097
166	0.09	0.097
166.2	0.09	0.096
166.4	0.09	0.096
166.6	0.09	0.095
166.8	0.09	0.095
167	0.091	0.095
167.2	0.091	0.094
167.4	0.092	0.094
167.6	0.092	0.094
167.8	0.093	0.093
168	0.093	0.093
168.2	0.093	0.093
168.4	0.093	0.092
168.6	0.093	0.092
168.8	0.093	0.092
169	0.093	0.092
169.2	0.092	0.092
169.4	0.092	0.092
169.6	0.092	0.092
169.8	0.091	0.092
170	0.091	0.092
170.2	0.091	0.091
170.4	0.091	0.091
170.6	0.091	0.09
170.8	0.091	0.09
171	0.091	0.089
171.2	0.091	0.088
171.4	0.091	0.087
171.6	0.091	0.087
171.8	0.091	0.086
172	0.091	0.085
172.2	0.091	0.085
172.4	0.091	0.085
172.6	0.091	0.085
172.8	0.091	0.085
173	0.091	0.085
173.2	0.091	0.086
173.4	0.091	0.086
173.6	0.091	0.086
173.8	0.091	0.086
174	0.091	0.086
174.2	0.091	0.086
174.4	0.091	0.085
174.6	0.091	0.085
174.8	0.09	0.084
175	0.09	0.083
175.2	0.09	0.083
175.4	0.09	0.082
175.6	0.09	0.082
175.8	0.09	0.082
176	0.09	0.081
176.2	0.089	0.081
176.4	0.089	0.081
176.6	0.089	0.081
176.8	0.089	0.081
177	0.088	0.081
177.2	0.088	0.081
177.4	0.088	0.081
177.6	0.088	0.081
177.8	0.088	0.081
178	0.088	0.081
178.2	0.087	0.08
178.4	0.087	0.08
178.6	0.087	0.079
178.8	0.086	0.079
179	0.086	0.079
179.2	0.086	0.078
179.4	0.086	0.078
179.6	0.086	0.078
179.8	0.086	0.078
180	0.086	0.078
180.2	0.086	0.077
180.4	0.086	0.077
180.6	0.086	0.076
180.8	0.086	0.076
181	0.086	0.075
181.2	0.086	0.075
181.4	0.086	0.075
181.6	0.086	0.074
181.8	0.086	0.074
182	0.087	0.073
182.2	0.087	0.073
182.4	0.087	0.072
182.6	0.087	0.072
182.8	0.088	0.072
183	0.088	0.072
183.2	0.088	0.072
183.4	0.088	0.072
183.6	0.087	0.072
183.8	0.087	0.071
184	0.088	0.071
184.2	0.087	0.07
184.4	0.087	0.07
184.6	0.087	0.069
184.8	0.087	0.069
185	0.086	0.069
185.2	0.086	0.069
185.4	0.085	0.069
185.6	0.085	0.068
185.8	0.085	0.068
186	0.085	0.067
186.2	0.085	0.067
186.4	0.086	0.067
186.6	0.086	0.066
186.8	0.086	0.066
187	0.086	0.066
187.2	0.086	0.066
187.4	0.086	0.066
187.6	0.086	0.065
187.8	0.086	0.065
188	0.086	0.064
188.2	0.086	0.064
188.4	0.085	0.064
188.6	0.085	0.065
188.8	0.084	0.065
189	0.084	0.065
189.2	0.083	0.065
189.4	0.083	0.065
189.6	0.083	0.065
189.8	0.083	0.064
190	0.083	0.064
190.2	0.083	0.064
190.4	0.084	0.063
190.6	0.084	0.062
190.8	0.085	0.062
191	0.085	0.061
191.2	0.086	0.06
191.4	0.086	0.059
191.6	0.086	0.059
191.8	0.085	0.058
192	0.085	0.058
192.2	0.085	0.058
192.4	0.084	0.058
192.6	0.084	0.058
192.8	0.083	0.058
193	0.082	0.058
193.2	0.082	0.058
193.4	0.081	0.057
193.6	0.081	0.057
193.8	0.081	0.057
194	0.081	0.057
194.2	0.081	0.057
194.4	0.081	0.056
194.6	0.081	0.056
194.8	0.081	0.055
195	0.081	0.055
195.2	0.082	0.055
195.4	0.082	0.055
195.6	0.082	0.055
195.8	0.081	0.055
196	0.081	0.055
196.2	0.081	0.055
196.4	0.08	0.055
196.6	0.08	0.055
196.8	0.079	0.055
197	0.079	0.055
197.2	0.079	0.054
197.4	0.079	0.054
197.6	0.079	0.054
197.8	0.079	0.053
198	0.079	0.053
198.2	0.079	0.053
198.4	0.079	0.052
198.6	0.079	0.052
198.8	0.08	0.051
199	0.08	0.051
199.2	0.08	0.051
199.4	0.08	0.051
199.6	0.08	0.051
199.8	0.08	0.052
200	0.08	0.052
200.2	0.096	0.054
200.4	0.112	0.056
200.6	0.126	0.057
200.8	0.138	0.057
201	0.149	0.057
201.2	0.157	0.057
201.4	0.162	0.055
201.6	0.163	0.053
201.8	0.16	0.051
202	0.152	0.047
202.2	0.14	0.043
202.4	0.136	0.04
202.6	0.133	0.038
202.8	0.129	0.036
203	0.124	0.035
203.2	0.123	0.034
203.4	0.12	0.033
203.6	0.118	0.032
203.8	0.116	0.031
204	0.114	0.03
204.2	0.112	0.029
204.4	0.111	0.028
204.6	0.109	0.027
204.8	0.108	0.026
205	0.107	0.025
205.2	0.106	0.025
205.4	0.105	0.024
205.6	0.103	0.023
205.8	0.102	0.023
206	0.101	0.023
206.2	0.1	0.022
206.4	0.099	0.022
206.6	0.098	0.022
206.8	0.097	0.022
207	0.096	0.022
207.2	0.095	0.021
207.4	0.094	0.021
207.6	0.094	0.021
207.8	0.093	0.021
208	0.092	0.02
208.2	0.092	0.02
208.4	0.091	0.02
208.6	0.09	0.019
208.8	0.09	0.019
209	0.089	0.019
209.2	0.088	0.018
209.4	0.088	0.018
209.6	0.087	0.018
209.8	0.087	0.018
210	0.086	0.018
210.2	0.086	0.018
210.4	0.086	0.018
210.6	0.086	0.017
210.8	0.085	0.017
211	0.085	0.017
211.2	0.085	0.016
211.4	0.085	0.016
211.6	0.085	0.016
211.8	0.085	0.016
212	0.085	0.016
212.2	0.084	0.016
212.4	0.084	0.016
212.6	0.084	0.016
212.8	0.084	0.016
213	0.083	0.016
213.2	0.083	0.016
213.4	0.083	0.016
213.6	0.082	0.016
213.8	0.082	0.017
214	0.082	0.016
214.2	0.082	0.017
214.4	0.081	0.016
214.6	0.081	0.016
214.8	0.081	0.016
215	0.081	0.016
215.2	0.081	0.016
215.4	0.081	0.016
215.6	0.081	0.016
215.8	0.081	0.016
216	0.081	0.016
216.2	0.081	0.016
216.4	0.081	0.016
216.6	0.081	0.016
216.8	0.081	0.016
217	0.08	0.016
217.2	0.08	0.016
217.4	0.08	0.016
217.6	0.08	0.016
217.8	0.08	0.016
218	0.08	0.017
218.2	0.08	0.017
218.4	0.08	0.017
218.6	0.08	0.017
218.8	0.08	0.017
219	0.08	0.017
219.2	0.081	0.017
219.4	0.081	0.017
219.6	0.081	0.017
219.8	0.081	0.017
220	0.081	0.017
220.2	0.081	0.017
220.4	0.081	0.017
220.6	0.081	0.017
220.8	0.081	0.017
221	0.081	0.017
221.2	0.081	0.018
221.4	0.082	0.018
221.6	0.082	0.018
221.8	0.082	0.018
222	0.082	0.018
222.2	0.082	0.018
222.4	0.082	0.018
222.6	0.082	0.018
222.8	0.082	0.018
223	0.082	0.018
223.2	0.082	0.018
223.4	0.082	0.018
223.6	0.082	0.018
223.8	0.082	0.017
224	0.082	0.017
224.2	0.082	0.017
224.4	0.082	0.018
224.6	0.082	0.018
224.8	0.082	0.018
225	0.082	0.018
225.2	0.082	0.018
225.4	0.082	0.018
225.6	0.082	0.019
225.8	0.082	0.019
226	0.082	0.019
226.2	0.082	0.019
226.4	0.083	0.019
226.6	0.083	0.019
226.8	0.084	0.019
227	0.084	0.02
227.2	0.084	0.02
227.4	0.085	0.019
227.6	0.085	0.019
227.8	0.085	0.019
228	0.085	0.019
228.2	0.086	0.019
228.4	0.086	0.019
228.6	0.086	0.019
228.8	0.086	0.019
229	0.086	0.019
229.2	0.086	0.019
229.4	0.086	0.019
229.6	0.086	0.02
229.8	0.086	0.02
230	0.086	0.02
230.2	0.086	0.02
230.4	0.086	0.02
230.6	0.086	0.02
230.8	0.086	0.02
231	0.086	0.02
231.2	0.086	0.02
231.4	0.085	0.02
231.6	0.085	0.02
231.8	0.085	0.02
232	0.085	0.02
232.2	0.085	0.02
232.4	0.086	0.02
232.6	0.086	0.02
232.8	0.086	0.02
233	0.086	0.02
233.2	0.087	0.02
233.4	0.087	0.021
233.6	0.088	0.021
233.8	0.089	0.021
234	0.089	0.021
234.2	0.09	0.021
234.4	0.09	0.022
234.6	0.09	0.022
234.8	0.09	0.022
235	0.09	0.022
235.2	0.09	0.022
235.4	0.09	0.022
235.6	0.09	0.022
235.8	0.09	0.021
236	0.09	0.021
236.2	0.09	0.021
236.4	0.09	0.021
236.6	0.09	0.021
236.8	0.09	0.021
237	0.091	0.021
237.2	0.091	0.021
237.4	0.091	0.021
237.6	0.092	0.021
237.8	0.092	0.021
238	0.093	0.021
238.2	0.093	0.021
238.4	0.093	0.022
238.6	0.093	0.022
238.8	0.093	0.022
239	0.093	0.022
239.2	0.094	0.022
239.4	0.094	0.022
239.6	0.094	0.022
239.8	0.094	0.022
240	0.094	0.022
240.2	0.094	0.022
240.4	0.094	0.022
240.6	0.094	0.022
240.8	0.094	0.022
241	0.094	0.021
241.2	0.094	0.021
241.4	0.094	0.021
241.6	0.095	0.021
241.8	0.095	0.021
242	0.095	0.021
242.2	0.095	0.021
242.4	0.095	0.021
242.6	0.095	0.021
242.8	0.096	0.021
243	0.096	0.02
243.2	0.096	0.02
243.4	0.096	0.02
243.6	0.096	0.02
243.8	0.097	0.02
244	0.097	0.021
244.2	0.097	0.021
244.4	0.097	0.021
244.6	0.098	0.021
244.8	0.098	0.022
245	0.098	0.022
245.2	0.098	0.023
245.4	0.098	0.023
245.6	0.099	0.023
245.8	0.099	0.024
246	0.099	0.024
246.2	0.1	0.024
246.4	0.1	0.024
246.6	0.1	0.023
246.8	0.101	0.023
247	0.101	0.023
247.2	0.101	0.023
247.4	0.102	0.023
247.6	0.102	0.023
247.8	0.103	0.023
248	0.103	0.023
248.2	0.103	0.023
248.4	0.103	0.023
248.6	0.103	0.024
248.8	0.103	0.024
249	0.103	0.024
249.2	0.103	0.024
249.4	0.103	0.024
249.6	0.103	0.024
249.8	0.103	0.024
250	0.102	0.023
250.2	0.102	0.023
250.4	0.103	0.023
250.6	0.103	0.023
250.8	0.103	0.023
251	0.103	0.023
251.2	0.104	0.023
251.4	0.104	0.023
251.6	0.105	0.023
251.8	0.105	0.023
252	0.105	0.023
252.2	0.106	0.024
252.4	0.106	0.024
252.6	0.106	0.024
252.8	0.106	0.024
253	0.106	0.024
253.2	0.106	0.024
253.4	0.106	0.024
253.6	0.106	0.024
253.8	0.107	0.023
254	0.107	0.023
254.2	0.107	0.023
254.4	0.107	0.023
254.6	0.107	0.023
254.8	0.107	0.023
255	0.108	0.023
255.2	0.108	0.023
255.4	0.108	0.023
255.6	0.108	0.023
255.8	0.108	0.023
256	0.109	0.023
256.2	0.109	0.024
256.4	0.109	0.024
256.6	0.109	0.024
256.8	0.109	0.024
257	0.109	0.024
257.2	0.109	0.024
257.4	0.109	0.024
257.6	0.109	0.024
257.8	0.11	0.024
258	0.11	0.024
258.2	0.11	0.024
258.4	0.111	0.024
258.6	0.111	0.024
258.8	0.111	0.024
259	0.112	0.024
259.2	0.112	0.024
259.4	0.112	0.024
259.6	0.113	0.025
259.8	0.113	0.025
260	0.113	0.025
260.2	0.113	0.025
260.4	0.114	0.025
260.6	0.114	0.025
260.8	0.114	0.025
261	0.114	0.025
261.2	0.114	0.025
261.4	0.114	0.025
261.6	0.114	0.025
261.8	0.114	0.025
262	0.114	0.025
262.2	0.114	0.025
262.4	0.114	0.025
262.6	0.114	0.025
262.8	0.114	0.025
263	0.114	0.025
263.2	0.114	0.025
263.4	0.115	0.025
263.6	0.115	0.025
263.8	0.115	0.025
264	0.115	0.025
264.2	0.115	0.024
264.4	0.116	0.024
264.6	0.116	0.024
264.8	0.116	0.025
265	0.117	0.025
265.2	0.117	0.025
265.4	0.118	0.025
265.6	0.118	0.025
265.8	0.119	0.025
266	0.119	0.025
266.2	0.12	0.024
266.4	0.12	0.024
266.6	0.12	0.024
266.8	0.12	0.024
267	0.121	0.024
267.2	0.121	0.025
267.4	0.121	0.024
267.6	0.121	0.024
267.8	0.121	0.024
268	0.121	0.024
268.2	0.12	0.024
268.4	0.12	0.023
268.6	0.12	0.023
268.8	0.12	0.023
269	0.12	0.023
269.2	0.12	0.023
269.4	0.121	0.023
269.6	0.121	0.023
269.8	0.121	0.023
270	0.121	0.023
270.2	0.122	0.023
270.4	0.122	0.024
270.6	0.122	0.024
270.8	0.122	0.024
271	0.123	0.025
271.2	0.123	0.025
271.4	0.123	0.025
271.6	0.123	0.026
271.8	0.123	0.026
272	0.123	0.026
272.2	0.123	0.026
272.4	0.124	0.026
272.6	0.124	0.026
272.8	0.124	0.026
273	0.124	0.026
273.2	0.124	0.026
273.4	0.125	0.026
273.6	0.125	0.026
273.8	0.125	0.026
274	0.125	0.025
274.2	0.125	0.025
274.4	0.125	0.025
274.6	0.125	0.025
274.8	0.125	0.025
275	0.125	0.025
275.2	0.125	0.025
275.4	0.125	0.025
275.6	0.125	0.025
275.8	0.126	0.025
276	0.126	0.025
276.2	0.126	0.025
276.4	0.126	0.025
276.6	0.126	0.024
276.8	0.126	0.024
277	0.127	0.025
277.2	0.127	0.025
277.4	0.127	0.025
277.6	0.128	0.025
277.8	0.128	0.025
278	0.129	0.025
278.2	0.129	0.025
278.4	0.129	0.025
278.6	0.129	0.025
278.8	0.129	0.025
279	0.129	0.025
279.2	0.13	0.025
279.4	0.13	0.025
279.6	0.13	0.025
279.8	0.13	0.025
280	0.13	0.025
280.2	0.13	0.025
280.4	0.13	0.025
280.6	0.131	0.024
280.8	0.131	0.025
281	0.131	0.024
281.2	0.131	0.024
281.4	0.132	0.024
281.6	0.132	0.024
281.8	0.132	0.024
282	0.132	0.024
282.2	0.133	0.024
282.4	0.132	0.024
282.6	0.132	0.024
282.8	0.132	0.024
283	0.132	0.024
283.2	0.132	0.024
283.4	0.132	0.024
283.6	0.131	0.024
283.8	0.131	0.024
284	0.131	0.024
284.2	0.131	0.024
284.4	0.132	0.024
284.6	0.132	0.024
284.8	0.132	0.024
285	0.132	0.024
285.2	0.133	0.024
285.4	0.133	0.024
285.6	0.134	0.024
285.8	0.134	0.024
286	0.135	0.023
286.2	0.135	0.023
286.4	0.135	0.023
286.6	0.135	0.023
286.8	0.135	0.023
287	0.135	0.023
287.2	0.135	0.023
287.4	0.135	0.023
287.6	0.134	0.023
287.8	0.135	0.023
288	0.134	0.023
288.2	0.135	0.023
288.4	0.135	0.023
288.6	0.135	0.023
288.8	0.135	0.023
289	0.136	0.024
289.2	0.136	0.024
289.4	0.137	0.024
289.6	0.137	0.023
289.8	0.137	0.023
290	0.138	0.023
290.2	0.138	0.023
290.4	0.138	0.023
290.6	0.138	0.023
290.8	0.139	0.023
291	0.139	0.024
291.2	0.139	0.024
291.4	0.139	0.024
291.6	0.139	0.024
291.8	0.139	0.024
292	0.139	0.024
292.2	0.139	0.024
292.4	0.139	0.024
292.6	0.139	0.024
292.8	0.139	0.023
293	0.139	0.023
293.2	0.139	0.023
293.4	0.14	0.023
293.6	0.14	0.023
293.8	0.14	0.023
294	0.14	0.023
294.2	0.141	0.023
294.4	0.141	0.023
294.6	0.141	0.023
294.8	0.141	0.023
295	0.141	0.023
295.2	0.141	0.023
295.4	0.141	0.023
295.6	0.141	0.023
295.8	0.14	0.023
296	0.14	0.024
296.2	0.14	0.024
296.4	0.14	0.024
296.6	0.14	0.024
296.8	0.14	0.024
297	0.141	0.024
297.2	0.141	0.024
297.4	0.141	0.024
297.6	0.142	0.023
297.8	0.142	0.023
298	0.143	0.023
298.2	0.143	0.023
298.4	0.143	0.023
298.6	0.143	0.023
298.8	0.144	0.023
299	0.144	0.023
299.2	0.144	0.022
299.4	0.144	0.022
299.6	0.144	0.023
299.8	0.144	0.023
300	0.144	0.023
300.2	0.144	0.023
300.4	0.144	0.023
300.6	0.144	0.022
300.8	0.144	0.022
301	0.144	0.022
301.2	0.144	0.022
301.4	0.144	0.022
301.6	0.144	0.022
301.8	0.144	0.022
302	0.145	0.022
302.2	0.145	0.022
302.4	0.145	0.022
302.6	0.145	0.022
302.8	0.145	0.022
303	0.145	0.021
303.2	0.145	0.021
303.4	0.145	0.021
303.6	0.145	0.021
303.8	0.146	0.021
304	0.146	0.021
304.2	0.146	0.021
304.4	0.146	0.021
304.6	0.146	0.021
304.8	0.146	0.021
305	0.145	0.021
305.2	0.145	0.021
305.4	0.145	0.021
305.6	0.145	0.021
305.8	0.145	0.022
306	0.146	0.022
306.2	0.146	0.022
306.4	0.146	0.022
306.6	0.146	0.022
306.8	0.146	0.022
307	0.147	0.022
307.2	0.147	0.022
307.4	0.147	0.022
307.6	0.147	0.022
307.8	0.147	0.022
308	0.147	0.022
308.2	0.147	0.021
308.4	0.147	0.021
308.6	0.147	0.021
308.8	0.147	0.021
309	0.147	0.021
309.2	0.147	0.021
309.4	0.147	0.021
309.6	0.147	0.021
309.8	0.147	0.021

[truncated: 7 more sheets: Source Data Fig 4, Source Data Fig 5, Source Data Extended Fig 1, Source Data Extended Fig 2, Source Data Extended Fig 3, Source Data Extended Fig 4, Source Data Extended Fig 5]
